# Supplementary material for: Sequential biases on subjective judgments: Evidence from face attractiveness and ringtone agreeableness judgment
Source: PLoS One. 2018 Jun 11;13(6):e0198723. doi: 10.1371/journal.pone.0198723 (PMC5995378; doi:10.1371/journal.pone.0198723)
Supplement: S1 Data — (ZIP) [file pone.0198723.s001.zip]

Archive with 191 entries (180 files):
- all the data/
- all the data/ATTENTION!.docx
- all the data/Exp 1/
- all the data/Exp 1/bewteen-subject ( another 10)/
- all the data/Exp 1/bewteen-subject ( another 10)/101.xlsx
- all the data/Exp 1/bewteen-subject ( another 10)/102.xlsx
- all the data/Exp 1/bewteen-subject ( another 10)/103.xlsx
- all the data/Exp 1/bewteen-subject ( another 10)/104.xlsx
- all the data/Exp 1/bewteen-subject ( another 10)/105.xlsx
- all the data/Exp 1/bewteen-subject ( another 10)/106.xlsx
- all the data/Exp 1/bewteen-subject ( another 10)/107.xlsx
- all the data/Exp 1/bewteen-subject ( another 10)/108.xlsx
- all the data/Exp 1/bewteen-subject ( another 10)/109.xlsx
- all the data/Exp 1/bewteen-subject ( another 10)/110.xlsx
- all the data/Exp 1/within-subject (25)/
- all the data/Exp 1/within-subject (25)/100.xlsx
- all the data/Exp 1/within-subject (25)/30ú¿154.xlsx
- all the data/Exp 1/within-subject (25)/31ú¿142.xlsx
- all the data/Exp 1/within-subject (25)/36.xlsx
- all the data/Exp 1/within-subject (25)/39.xlsx
- all the data/Exp 1/within-subject (25)/40.xlsx
- all the data/Exp 1/within-subject (25)/44.xlsx
- all the data/Exp 1/within-subject (25)/45.xlsx
- all the data/Exp 1/within-subject (25)/46.xlsx
- all the data/Exp 1/within-subject (25)/47.xlsx
- all the data/Exp 1/within-subject (25)/48.xlsx
- all the data/Exp 1/within-subject (25)/49.xlsx
- all the data/Exp 1/within-subject (25)/51.xlsx
- all the data/Exp 1/within-subject (25)/52ú¿156.xlsx
- all the data/Exp 1/within-subject (25)/53.xlsx
- all the data/Exp 1/within-subject (25)/55.xlsx
- all the data/Exp 1/within-subject (25)/56.xlsx
- all the data/Exp 1/within-subject (25)/61.xlsx
- all the data/Exp 1/within-subject (25)/63.xlsx
- all the data/Exp 1/within-subject (25)/69.xlsx
- all the data/Exp 1/within-subject (25)/74.xlsx
- all the data/Exp 1/within-subject (25)/76.xlsx
- all the data/Exp 1/within-subject (25)/77.xlsx
- all the data/Exp 1/within-subject (25)/79ú¿156.xlsx
- all the data/Exp 1/within-subject (25)/80.xlsx
- all the data/Exp 2/
- all the data/Exp 2/1.xlsx
- all the data/Exp 2/101.xlsx
- all the data/Exp 2/102.xlsx
- all the data/Exp 2/103.xlsx
- all the data/Exp 2/104.xlsx
- all the data/Exp 2/1111.xlsx
- all the data/Exp 2/1212.xlsx
- all the data/Exp 2/124.xlsx
- all the data/Exp 2/126.xlsx
- all the data/Exp 2/1313.xlsx
- all the data/Exp 2/1414.xlsx
- all the data/Exp 2/1515.xlsx
- all the data/Exp 2/20.xlsx
- all the data/Exp 2/201(2).xlsx
- all the data/Exp 2/21.xlsx
- all the data/Exp 2/22.xlsx
- all the data/Exp 2/23.xlsx
- all the data/Exp 2/24.xlsx
- all the data/Exp 2/25.xlsx
- all the data/Exp 2/26.xlsx
- all the data/Exp 2/27.xlsx
- all the data/Exp 2/301.xlsx
- all the data/Exp 2/303.xlsx
- all the data/Exp 2/404.xlsx
- all the data/Exp 2/501.xlsx
- all the data/Exp 2/606.xlsx
- all the data/Exp 2/7.xlsx
- all the data/Exp 2/808.xlsx
- all the data/Exp 3/
- all the data/Exp 3/between-subject/
- all the data/Exp 3/between-subject/14.xlsx
- all the data/Exp 3/between-subject/21.xlsx
- all the data/Exp 3/between-subject/22.xlsx
- all the data/Exp 3/between-subject/23.xlsx
- all the data/Exp 3/between-subject/28.xlsx
- all the data/Exp 3/between-subject/30.xlsx
- all the data/Exp 3/between-subject/39.xlsx
- all the data/Exp 3/between-subject/40.xlsx
- all the data/Exp 3/between-subject/42.xlsx
- all the data/Exp 3/between-subject/43.xlsx
- all the data/Exp 3/between-subject/45.xlsx
- all the data/Exp 3/between-subject/46.xlsx
- all the data/Exp 3/between-subject/47.xlsx
- all the data/Exp 3/between-subject/48.xlsx
- all the data/Exp 3/between-subject/49.xlsx
- all the data/Exp 3/between-subject/50.xlsx
- all the data/Exp 3/between-subject/51.xlsx
- all the data/Exp 3/between-subject/52.xlsx
- all the data/Exp 3/between-subject/53.xlsx
- all the data/Exp 3/between-subject/54.xlsx
- all the data/Exp 3/between-subject/55.xlsx
- all the data/Exp 3/between-subject/56.xlsx
- all the data/Exp 3/between-subject/57.xlsx
- all the data/Exp 3/between-subject/58.xlsx
- all the data/Exp 3/between-subject/59.xlsx
- all the data/Exp 3/between-subject/6.xlsx
- all the data/Exp 3/between-subject/60.xlsx
- all the data/Exp 3/between-subject/62.xlsx
- all the data/Exp 3/between-subject/65.xlsx
- all the data/Exp 3/between-subject/67.xlsx
- all the data/Exp 3/between-subject/68.xlsx
- all the data/Exp 3/between-subject/7.xlsx
- all the data/Exp 3/within-subject/
- all the data/Exp 3/within-subject/100í¬í¬2.xlsx
- all the data/Exp 3/within-subject/30í¬í¬2.xlsx
- all the data/Exp 3/within-subject/31í¬í¬2.xlsx
- all the data/Exp 3/within-subject/36í¬í¬2.xlsx
- all the data/Exp 3/within-subject/39í¬í¬2.xlsx
- all the data/Exp 3/within-subject/40í¬í¬2.xlsx
- all the data/Exp 3/within-subject/44í¬í¬2.xlsx
- all the data/Exp 3/within-subject/45í¬í¬2.xlsx
- all the data/Exp 3/within-subject/46í¬í¬2.xlsx
- all the data/Exp 3/within-subject/47í¬í¬2.xlsx
- all the data/Exp 3/within-subject/48í¬í¬2.xlsx
- all the data/Exp 3/within-subject/49í¬í¬2.xlsx
- all the data/Exp 3/within-subject/51í¬í¬2.xlsx
- all the data/Exp 3/within-subject/52í¬í¬2.xlsx
- all the data/Exp 3/within-subject/53í¬í¬2.xlsx
- all the data/Exp 3/within-subject/55í¬í¬2.xlsx
- all the data/Exp 3/within-subject/56í¬í¬2.xlsx
- all the data/Exp 3/within-subject/61í¬í¬2.xlsx
- all the data/Exp 3/within-subject/63í¬í¬2.xlsx
- all the data/Exp 3/within-subject/69í¬í¬2.xlsx
- all the data/Exp 3/within-subject/74í¬í¬2.xlsx
- all the data/Exp 3/within-subject/76í¬í¬2.xlsx
- all the data/Exp 3/within-subject/77í¬í¬2.xlsx
- all the data/Exp 3/within-subject/79í¬í¬2.xlsx
- all the data/Exp 3/within-subject/80í¬í¬2.xlsx
- all the data/Exp 4/
- all the data/Exp 4/1.xlsx
- all the data/Exp 4/12.xlsx
- all the data/Exp 4/13.xlsx
- all the data/Exp 4/15.xlsx
- all the data/Exp 4/16.xlsx
- all the data/Exp 4/19.xlsx
- all the data/Exp 4/2.xlsx
- all the data/Exp 4/24.xlsx
- all the data/Exp 4/27.xlsx
- all the data/Exp 4/29.xlsx
- all the data/Exp 4/34.xlsx
- all the data/Exp 4/35.xlsx
- all the data/Exp 4/36.xlsx
- all the data/Exp 4/37.xlsx
- all the data/Exp 4/38.xlsx
- all the data/Exp 4/4.xlsx
- all the data/Exp 4/41.xlsx
- all the data/Exp 4/5.xlsx
- all the data/Exp 4/61.xlsx
- all the data/Exp 4/64.xlsx
- all the data/Exp 4/66.xlsx
- all the data/Exp 4/69.xlsx
- all the data/Exp 4/70.xlsx
- all the data/Exp 4/72.xlsx
- all the data/Exp 4/73.xlsx
- all the data/Exp 4/74.xlsx
- all the data/Exp 4/8.xlsx
- all the data/Exp 4/9.xlsx
- all the data/Exp 5/
- all the data/Exp 5/201.xlsx
- all the data/Exp 5/202.xlsx
- all the data/Exp 5/203.xlsx
- all the data/Exp 5/501.xlsx
- all the data/Exp 5/502.xlsx
- all the data/Exp 5/503.xlsx
- all the data/Exp 5/504.xlsx
- all the data/Exp 5/507.xlsx
- all the data/Exp 5/508.xlsx
- all the data/Exp 5/509.xlsx
- all the data/Exp 5/510.xls
- all the data/Exp 5/511.xlsx
- all the data/Exp 5/514.xlsx
- all the data/Exp 5/515.xlsx
- all the data/Exp 5/516.xlsx
- all the data/Exp 5/517.xlsx
- all the data/Exp 5/518.xlsx
- all the data/Exp 5/519.xlsx
- all the data/Exp 5/520.xlsx
- all the data/Exp 5/521.xls
- all the data/Exp 5/523.xls
- all the data/Exp 5/524.xlsx
- all the data/Exp 5/525.xlsx
- all the data/Exp 5/526.xlsx
- all the data/Exp 5/527.xlsx
- all the data/Exp 5/528.xlsx
- all the data/Exp 5/529.xlsx
- all the data/Exp 5/531.xlsx
- all the data/Exp 5/532.xlsx
- all the data/Exp 5/666 .xlsx
- all the data/pre-evaluation/
- all the data/pre-evaluation/26 raters' ratings (twice) for 80 faces.xls
