# Supplementary material for: Sequential biases on subjective judgments: Evidence from face attractiveness and ringtone agreeableness judgment
Source: PLoS One. 2018 Jun 11;13(6):e0198723. doi: 10.1371/journal.pone.0198723 (PMC5995378; doi:10.1371/journal.pone.0198723)
Supplement: S1 Data — (ZIP) [file pone.0198723.s001.zip › all the data/Exp 1/bewteen-subject ( another 10)/101.xlsx]

## Sheet: Sheet1
6	5	3.52	3.25
5	6	3.25	2.67
6	4	2.67	3.04
4	4	3.04	2.71
4	7	2.71	3.33
7	6	3.33	4.52
6	5	4.52	3.13
5	4	3.13	2.54
4	4	2.54	2.02
4	4	2.02	3.23
4	5	3.23	3.29
5	6	3.29	3.33
6	5	3.33	3.44
5	5	3.44	3.62
5	8	3.62	5.42
8	7	5.42	5.83
7	5	5.83	4.06
5	5	4.06	3.21
5	5	3.21	3.75
5	4	3.75	2.88
4	4	2.88	2.9
4	6	2.9	3.65
6	5	3.65	4.1
5	4	4.1	3.71
4	4	3.71	3.23
4	5	3.23	2.27
5	5	2.27	3.71
5	3	3.71	2.25
3	3	2.25	2.37
3	3	2.37	3.13
3	4	3.13	2.38
4	3	2.38	2.81
3	6	2.81	3.87
6	4	3.87	4.42
4	4	4.42	2.85
4	4	2.85	3.94
4	5	3.94	3.63
5	4	3.63	3.98
4	4	3.98	2.87
4	3	2.87	3.69
3	7	3.69	4.37
7	4	4.37	2.96
4	4	2.96	3.29
4	4	3.29	3.88
4	4	3.88	3.17
4	3	3.17	2.25
3	3	2.25	2.63
3	4	2.63	3.33
4	5	3.33	3.88
5	4	3.88	3.15
4	4	3.15	2.65
4	5	2.65	3.5
5	4	3.5	2.62
4	7	2.62	3.81
7	6	3.81	4.21
6	4	4.21	3.4
4	4	3.4	3.58
4	6	3.58	3.48
6	5	3.48	2.94
5	7	2.94	4.27
7	5	4.27	3.46
5	4	3.46	3.06
4	4	3.06	3.38
4	4	3.38	2.77
4	5	2.77	3.62
5	3	3.62	2.6
3	4	2.6	2.92
4	4	2.92	4.44
4	4	4.44	3.29
4	4	3.29	4.08
4	3	4.08	2.62
3	3	2.62	3.19
3	6	3.19	3.52
6	6	3.52	3.29
6	6	3.29	4.35
6	4	4.35	3.46
4	4	3.46	2.23
4	3	2.23	3.44
3	3	3.44	3.48
5	4	4.35	3.4
4	6	3.4	3.29
6	5	3.29	2.65
5	5	2.65	3.71
5	5	3.71	3.25
5	5	3.25	3.69
5	4	3.69	2.96
4	5	2.96	3.33
5	4	3.33	2.27
4	3	2.27	2.77
3	3	2.77	2.02
3	3	2.02	3.04
3	4	3.04	3.23
4	4	3.23	4.1
4	4	4.1	4.42
4	3	4.42	2.25
3	4	2.25	4.52
4	4	4.52	3.94
4	6	3.94	3.48
6	5	3.48	3.88
5	5	3.88	4.06
5	7	4.06	4.37
7	5	4.37	2.67
5	5	2.67	3.46
5	3	3.46	2.94
3	4	2.94	4.08
4	4	4.08	3.15
4	4	3.15	3.29
4	6	3.29	5.83
6	3	5.83	2.81
3	3	2.81	2.92
3	4	2.92	3.33
4	4	3.33	3.65
4	4	3.65	2.85
4	4	2.85	3.44
4	4	3.44	3.19
4	4	3.19	3.52
4	3	3.52	2.54
3	5	2.54	3.29
5	5	3.29	3.5
5	4	3.5	2.37
4	4	2.37	2.88
4	3	2.88	2.25
3	4	2.25	3.21
4	3	3.21	3.17
3	3	3.17	2.87
3	6	2.87	3.52
6	4	3.52	3.33
4	5	3.33	3.62
5	4	3.62	3.38
4	7	3.38	4.27
7	5	4.27	3.63
5	3	3.63	2.62
3	5	2.62	3.71
5	4	3.71	2.62
4	3	2.62	2.6
3	4	2.6	3.75
4	6	3.75	3.81
6	3	3.81	2.63
3	7	2.63	5.42
7	4	5.42	3.48
4	4	3.48	3.13
4	3	3.13	2.23
3	3	2.23	3.44
3	4	3.44	4.21
4	4	4.21	3.46
4	5	3.46	3.98
5	3	3.98	2.9
3	4	2.9	3.06
4	3	3.06	2.71
3	5	2.71	3.62
5	5	3.62	3.23
5	4	3.23	3.13
4	6	3.13	4.44
6	5	4.44	3.58
5	3	3.58	2.38
3	5	2.38	3.87
5	3	3.87	3.88
3	3	3.88	3.29
