# Supplementary material for: Sequential biases on subjective judgments: Evidence from face attractiveness and ringtone agreeableness judgment
Source: PLoS One. 2018 Jun 11;13(6):e0198723. doi: 10.1371/journal.pone.0198723 (PMC5995378; doi:10.1371/journal.pone.0198723)
Supplement: S1 Data — (ZIP) [file pone.0198723.s001.zip › all the data/Exp 1/bewteen-subject ( another 10)/102.xlsx]

## Sheet: Sheet1
5	4	3.52	3.25
4	3	3.25	2.67
3	3	2.67	3.04
3	4	3.04	2.71
4	4	2.71	3.33
4	5	3.33	4.52
5	5	4.52	3.13
5	4	3.13	2.54
4	3	2.54	2.02
3	3	2.02	3.23
3	4	3.23	3.29
4	4	3.29	3.33
4	5	3.33	3.44
5	5	3.44	3.62
5	6	3.62	5.42
6	5	5.42	5.83
5	6	5.83	4.06
6	6	4.06	3.21
6	5	3.21	3.75
5		3.75	2.88
	4	2.88	2.9
4	3	2.9	3.65
3	4	3.65	4.1
4	4	4.1	3.71
4	4	3.71	3.23
4	4	3.23	2.27
4		2.27	3.71
	3	3.71	2.25
3	3	2.25	2.37
3	4	2.37	3.13
4	2	3.13	2.38
2	3	2.38	2.81
3	6	2.81	3.87
6	6	3.87	4.42
6	5	4.42	2.85
5	6	2.85	3.94
6	4	3.94	3.63
4	4	3.63	3.98
4	5	3.98	2.87
5	4	2.87	3.69
4	6	3.69	4.37
6	4	4.37	2.96
4	5	2.96	3.29
5	4	3.29	3.88
4	3	3.88	3.17
3	2	3.17	2.25
2	4	2.25	2.63
4	4	2.63	3.33
4	5	3.33	3.88
5	4	3.88	3.15
4	4	3.15	2.65
4	5	2.65	3.5
5	3	3.5	2.62
3	4	2.62	3.81
4	5	3.81	4.21
5	6	4.21	3.4
6	4	3.4	3.58
4	5	3.58	3.48
5	4	3.48	2.94
4	5	2.94	4.27
5	5	4.27	3.46
5	4	3.46	3.06
4	4	3.06	3.38
4	5	3.38	2.77
5	4	2.77	3.62
4	3	3.62	2.6
3	4	2.6	2.92
4	5	2.92	4.44
5	5	4.44	3.29
5	6	3.29	4.08
6	4	4.08	2.62
4	4	2.62	3.19
4	5	3.19	3.52
5	4	3.52	3.29
4	5	3.29	4.35
5	4	4.35	3.46
4	3	3.46	2.23
3	3	2.23	3.44
3	4	3.44	3.48
3	4	2.23	3.81
4	3	3.81	3.33
3	3	3.33	3.52
3	5	3.52	3.29
5	4	3.29	2.88
4	5	2.88	5.83
5	6	5.83	3.87
6	5	3.87	4.06
5	4	4.06	2.54
4	4	2.54	2.9
4	6	2.9	4.27
6	2	4.27	2.02
2	6	2.02	5.42
6	4	5.42	3.15
4	4	3.15	3.58
4	5	3.58	3.62
5	4	3.62	3.13
4	5	3.13	4.42
5	4	4.42	3.69
4	5	3.69	3.63
5	6	3.63	2.94
6	4	2.94	2.92
4	3	2.92	2.6
3	2	2.6	2.25
2	3	2.25	2.27
3	3	2.27	3.19
3	3	3.19	3.17
3	3	3.17	3.65
3	4	3.65	2.65
4	4	2.65	3.29
4	3	3.29	2.25
3	4	2.25	3.71
4	3	3.71	3.29
3	4	3.29	3.33
4	3	3.33	2.81
3	5	2.81	3.98
5	4	3.98	3.25
4	6	3.25	3.21
6	4	3.21	3.44
4	3	3.44	3.88
3	5	3.88	3.48
5	4	3.48	2.67
4	4	2.67	2.85
4	3	2.85	2.62
3	2	2.62	2.38
2	4	2.38	4.21
4	4	4.21	3.46
4	6	3.46	4.37
6	5	4.37	4.1
5	3	4.1	2.37
3	3	2.37	3.75
3	3	3.75	3.23
3	5	3.23	4.52
5	4	4.52	2.96
4	3	2.96	3.29
3	4	3.29	3.4
4	3	3.4	3.33
3	4	3.33	2.63
4	4	2.63	3.48
4	3	3.48	3.44
3	4	3.44	3.04
4	6	3.04	4.08
6	5	4.08	3.94
5	4	3.94	3.38
4	4	3.38	3.46
4	3	3.46	2.62
3	4	2.62	3.06
4	3	3.06	2.71
3	4	2.71	3.23
4	4	3.23	3.71
4	5	3.71	4.44
5	3	4.44	3.13
3	5	3.13	3.88
5	5	3.88	3.5
5	5	3.5	4.35
5	5	4.35	3.62
5	5	3.62	2.87
5	5	2.87	2.77
5	6	2.77	3.52
