# Supplementary material for: Sequential biases on subjective judgments: Evidence from face attractiveness and ringtone agreeableness judgment
Source: PLoS One. 2018 Jun 11;13(6):e0198723. doi: 10.1371/journal.pone.0198723 (PMC5995378; doi:10.1371/journal.pone.0198723)
Supplement: S1 Data — (ZIP) [file pone.0198723.s001.zip › all the data/Exp 1/bewteen-subject ( another 10)/103.xlsx]

## Sheet: Sheet1
5	2	3.81	3.52
2	5	3.52	3.65
5	3	3.65	4.35
3	2	4.35	2.9
2	3	2.9	3.69
3	2	3.69	2.25
2	2	2.25	3.04
2	3	3.04	4.52
3	4	4.52	3.5
4	4	3.5	3.19
4	2	3.19	2.85
2	2	2.85	3.23
2	2	3.23	2.94
2	2	2.94	2.62
2	2	2.62	2.02
2	3	2.02	3.48
3	4	3.48	3.88
4	3	3.88	3.15
3	3	3.15	2.67
3	2	2.67	2.81
2	4	2.81	3.48
4	4	3.48	4.1
4	3	4.1	4.37
3	3	4.37	2.88
3	2	2.88	2.37
2	3	2.37	3.23
3	3	3.23	3.33
3	3	3.33	3.87
3	3	3.87	4.27
3	3	4.27	4.44
3	3	4.44	2.65
3	2	2.65	2.63
2	4	2.63	3.63
4	2	3.63	5.83
2	5	5.83	3.13
5	3	3.13	4.21
3	2	4.21	2.87
2	4	2.87	3.71
4	3	3.71	3.13
3	2	3.13	4.42
2	3	4.42	2.23
3	1	2.23	2.62
1	2	2.62	2.71
2	4	2.71	5.42
4	3	5.42	2.54
3	2	2.54	3.44
2	4	3.44	3.38
4	3	3.38	2.92
3	3	2.92	2.38
3	4	2.38	3.62
4	2	3.62	2.96
2	3	2.96	3.29
3	2	3.29	3.17
2	4	3.17	3.58
4	4	3.58	3.25
4	2	3.25	3.44
2	2	3.44	3.46
2	4	3.46	3.29
4	3	3.29	3.21
3	3	3.21	3.62
3	2	3.62	3.94
2	2	3.94	4.06
2	4	4.06	3.75
4	2	3.75	3.4
2	2	3.4	2.25
2	4	2.25	3.88
4	3	3.88	3.98
3	3	3.98	3.52
3	3	3.52	2.27
3	3	2.27	3.33
3	4	3.33	3.29
4	4	3.29	3.06
4	3	3.06	3.33
3	3	3.33	2.77
3	3	2.77	4.08
3	3	4.08	3.46
3	3	3.46	3.71
3	2	3.71	2.6
2	3	2.6	3.29
3	4	3.52	3.25
4	3	3.25	2.67
3	2	2.67	3.04
2	2	3.04	2.71
2	3	2.71	3.33
3	2	3.33	4.52
2	4	4.52	3.13
4	3	3.13	2.54
3	2	2.54	2.02
2	2	2.02	3.23
2	2	3.23	3.29
2	2	3.29	3.33
2	2	3.33	3.44
2	5	3.44	3.62
5	5	3.62	5.42
5	2	5.42	5.83
2	2	5.83	4.06
2	2	4.06	3.21
2	3	3.21	3.75
3	2	3.75	2.88
2	2	2.88	2.9
2	4	2.9	3.65
4	4	3.65	4.1
4	4	4.1	3.71
4	3	3.71	3.23
3	2	3.23	2.27
2	4	2.27	3.71
4	2	3.71	2.25
2	2	2.25	2.37
2	4	2.37	3.13
4	3	3.13	2.38
3	2	2.38	2.81
2	2	2.81	3.87
2	2	3.87	4.42
2	4	4.42	2.85
4	2	2.85	3.94
2	5	3.94	3.63
5	5	3.63	3.98
5	2	3.98	2.87
2	3	2.87	3.69
3	3	3.69	4.37
3	2	4.37	2.96
2	4	2.96	3.29
4	4	3.29	3.88
4	2	3.88	3.17
2	2	3.17	2.25
2	2	2.25	2.63
2	4	2.63	3.33
4	4	3.33	3.88
4	3	3.88	3.15
3	3	3.15	2.65
3	4	2.65	3.5
4	1	3.5	2.62
1	5	2.62	3.81
5	4	3.81	4.21
4	2	4.21	3.4
2	4	3.4	3.58
4	3	3.58	3.48
3	2	3.48	2.94
2	4	2.94	4.27
4	3	4.27	3.46
3	4	3.46	3.06
4	4	3.06	3.38
4	2	3.38	2.77
2	2	2.77	3.62
2	2	3.62	2.6
2	2	2.6	2.92
2	5	2.92	4.44
5	4	4.44	3.29
4	4	3.29	4.08
4	2	4.08	2.62
2	3	2.62	3.19
3	3	3.19	3.52
3	4	3.52	3.29
4	3	3.29	4.35
3	1	4.35	3.46
1	2	3.46	2.23
2	2	2.23	3.44
2	4	3.44	3.48
