# Supplementary material for: Sequential biases on subjective judgments: Evidence from face attractiveness and ringtone agreeableness judgment
Source: PLoS One. 2018 Jun 11;13(6):e0198723. doi: 10.1371/journal.pone.0198723 (PMC5995378; doi:10.1371/journal.pone.0198723)
Supplement: S1 Data — (ZIP) [file pone.0198723.s001.zip › all the data/Exp 1/bewteen-subject ( another 10)/104.xlsx]

## Sheet: Sheet1
4	3	3.52	3.25
3	2	3.25	2.67
2	2	2.67	3.04
2	4	3.04	2.71
4	7	2.71	3.33
7	5	3.33	4.52
5	4	4.52	3.13
4	2	3.13	2.54
2	1	2.54	2.02
1	6	2.02	3.23
6	4	3.23	3.29
4	6	3.29	3.33
6	5	3.33	3.44
5	7	3.44	3.62
7	8	3.62	5.42
8	8	5.42	5.83
8	7	5.83	4.06
7	4	4.06	3.21
4	3	3.21	3.75
3	3	3.75	2.88
3	3	2.88	2.9
3	3	2.9	3.65
3	6	3.65	4.1
6	4	4.1	3.71
4	4	3.71	3.23
4	2	3.23	2.27
2	4	2.27	3.71
4	3	3.71	2.25
3	2	2.25	2.37
2	2	2.37	3.13
2	1	3.13	2.38
1	1	2.38	2.81
1	7	2.81	3.87
7	5	3.87	4.42
5	4	4.42	2.85
4	2	2.85	3.94
2	3	3.94	3.63
3	6	3.63	3.98
6	4	3.98	2.87
4	2	2.87	3.69
2	7	3.69	4.37
7	4	4.37	2.96
4	2	2.96	3.29
2	4	3.29	3.88
4	2	3.88	3.17
2	1	3.17	2.25
1	2	2.25	2.63
2	1	2.63	3.33
1	4	3.33	3.88
4	2	3.88	3.15
2	1	3.15	2.65
1	7	2.65	3.5
7	2	3.5	2.62
2	3	2.62	3.81
3	4	3.81	4.21
4	4	4.21	3.4
4	4	3.4	3.58
4	4	3.58	3.48
4	5	3.48	2.94
5	7	2.94	4.27
7	3	4.27	3.46
3	1	3.46	3.06
1	1	3.06	3.38
1	5	3.38	2.77
5	3	2.77	3.62
3	2	3.62	2.6
2	2	2.6	2.92
2	7	2.92	4.44
7	1	4.44	3.29
1	6	3.29	4.08
6	1	4.08	2.62
1	2	2.62	3.19
2	4	3.19	3.52
4	5	3.52	3.29
5	5	3.29	4.35
5	1	4.35	3.46
1	1	3.46	2.23
1	3	2.23	3.44
3	5	3.44	3.48
6	3	3.4	3.06
3	4	3.06	3.33
4	2	3.33	3.44
2	2	3.44	2.25
2	1	2.25	3.17
1	5	3.17	3.23
5	4	3.23	3.62
4	6	3.62	3.65
6	4	3.65	2.85
4	1	2.85	2.38
1	3	2.38	3.44
3	3	3.44	3.13
3	2	3.13	2.62
2	6	2.62	3.38
6	7	3.38	4.08
7	3	4.08	2.63
3	4	2.63	4.44
4	3	4.44	3.19
3	6	3.19	3.98
6	7	3.98	5.42
7	3	5.42	4.35
3	1	4.35	2.25
1	2	2.25	3.23
2	2	3.23	2.96
2	2	2.96	4.21
2	8	4.21	3.5
8	3	3.5	2.27
3	2	2.27	2.67
2	4	2.67	3.88
4	3	3.88	3.25
3	7	3.25	4.1
7	4	4.1	3.63
4	2	3.63	3.46
2	1	3.46	2.81
1	4	2.81	3.94
4	3	3.94	2.87
3	3	2.87	3.88
3	4	3.88	2.94
4	4	2.94	3.29
4	2	3.29	2.23
2	3	2.23	3.75
3	4	3.75	2.88
4	1	2.88	2.62
1	7	2.62	3.33
7	5	3.33	2.6
5	5	2.6	3.58
5	4	3.58	4.42
4	8	4.42	4.37
8	2	4.37	3.48
2	3	3.48	3.81
3	4	3.81	3.62
4	4	3.62	4.52
4	3	4.52	3.15
3	1	3.15	3.13
1	1	3.13	3.29
1	5	3.29	3.29
5	2	3.29	2.54
2	4	2.54	2.71
4	8	2.71	5.83
8	5	5.83	3.71
5	1	3.71	3.04
1	1	3.04	2.65
1	5	2.65	2.77
5	1	2.77	3.46
1	1	3.46	2.02
1	1	2.02	3.48
1	2	3.48	3.71
2	3	3.71	3.21
3	4	3.21	4.06
4	3	4.06	3.52
3	2	3.52	3.33
2	4	3.33	3.69
4	3	3.69	3.29
3	2	3.29	2.9
2	1	2.9	2.92
1	4	2.92	3.52
4	3	3.52	2.37
3	6	2.37	3.87
6	7	3.87	4.27
