# Supplementary material for: Sequential biases on subjective judgments: Evidence from face attractiveness and ringtone agreeableness judgment
Source: PLoS One. 2018 Jun 11;13(6):e0198723. doi: 10.1371/journal.pone.0198723 (PMC5995378; doi:10.1371/journal.pone.0198723)
Supplement: S1 Data — (ZIP) [file pone.0198723.s001.zip › all the data/Exp 1/bewteen-subject ( another 10)/105.xlsx]

## Sheet: Sheet1
5	5	3.52	3.25
5	3	3.25	2.67
3	2	2.67	3.04
2	3	3.04	2.71
3	6	2.71	3.33
6	7	3.33	4.52
7	5	4.52	3.13
5	3	3.13	2.54
3	3	2.54	2.02
3	2	2.02	3.23
2	4	3.23	3.29
4	3	3.29	3.33
3	5	3.33	3.44
5	3	3.44	3.62
3	5	3.62	5.42
5	6	5.42	5.83
6	6	5.83	4.06
6	5	4.06	3.21
5	5	3.21	3.75
5	5	3.75	2.88
5	4	2.88	2.9
4	6	2.9	3.65
6	5	3.65	4.1
5	6	4.1	3.71
6	4	3.71	3.23
4	3	3.23	2.27
3	4	2.27	3.71
4	2	3.71	2.25
2	2	2.25	2.37
2	3	2.37	3.13
3	4	3.13	2.38
4	2	2.38	2.81
2	4	2.81	3.87
4	3	3.87	4.42
3	4	4.42	2.85
4	3	2.85	3.94
3	3	3.94	3.63
3	3	3.63	3.98
3	5	3.98	2.87
5	3	2.87	3.69
3	4	3.69	4.37
4	5	4.37	2.96
5	3	2.96	3.29
3	4	3.29	3.88
4	3	3.88	3.17
3	4	3.17	2.25
4	5	2.25	2.63
5	6	2.63	3.33
6	6	3.33	3.88
6	4	3.88	3.15
4	4	3.15	2.65
4	4	2.65	3.5
4	3	3.5	2.62
3	5	2.62	3.81
5	4	3.81	4.21
4	3	4.21	3.4
3	4	3.4	3.58
4	3	3.58	3.48
3	5	3.48	2.94
5	5	2.94	4.27
5	6	4.27	3.46
6	4	3.46	3.06
4	4	3.06	3.38
4	4	3.38	2.77
4	5	2.77	3.62
5	4	3.62	2.6
4	5	2.6	2.92
5	4	2.92	4.44
4	5	4.44	3.29
5	6	3.29	4.08
6	4	4.08	2.62
4	5	2.62	3.19
5	4	3.19	3.52
4	3	3.52	3.29
3	5	3.29	4.35
5	4	4.35	3.46
4	3	3.46	2.23
3	3	2.23	3.44
3	5	3.44	3.48
5	4	4.1	3.04
4	5	3.04	5.42
5	3	5.42	2.23
3	4	2.23	2.92
4	3	2.92	3.17
3	4	3.17	3.15
4	3	3.15	4.37
3	2	4.37	2.88
2	4	2.88	3.65
4	2	3.65	3.23
2	4	3.23	3.62
4	3	3.62	3.33
3	5	3.33	4.35
5	4	4.35	3.71
4	4	3.71	3.13
4	3	3.13	2.6
3	5	2.6	3.33
5	6	3.33	3.29
6	6	3.29	4.08
6	4	4.08	3.69
4	5	3.69	3.52
5	4	3.52	2.38
4	4	2.38	3.75
4	5	3.75	2.87
5	3	2.87	3.44
3	5	3.44	3.25
5	4	3.25	2.02
4	4	2.02	2.62
4	3	2.62	4.42
3	3	4.42	3.63
3	5	3.63	3.88
5	4	3.88	2.27
4	5	2.27	3.38
5	7	3.38	4.06
7	5	4.06	3.29
5	4	3.29	3.06
4	4	3.06	3.87
4	3	3.87	3.52
3	5	3.52	4.21
5	3	4.21	3.4
3	5	3.4	3.48
5	6	3.48	3.46
6	3	3.46	2.25
3	5	2.25	2.65
5	4	2.65	3.62
4	3	3.62	2.37
3	4	2.37	3.58
4	3	3.58	2.9
3	3	2.9	3.88
3	3	3.88	3.48
3	2	3.48	2.54
2	4	2.54	3.71
4	3	3.71	2.77
3	2	2.77	2.62
2	3	2.62	3.29
3	3	3.29	2.67
3	6	2.67	3.44
6	5	3.44	3.23
5	6	3.23	4.44
6	4	4.44	3.13
4	3	3.13	2.81
3	4	2.81	2.94
4	5	2.94	3.5
5	5	3.5	3.94
5	6	3.94	5.83
6	6	5.83	4.27
6	5	4.27	3.19
5	4	3.19	3.46
4	5	3.46	2.85
5	4	2.85	2.96
4	5	2.96	2.63
5	6	2.63	3.81
6	5	3.81	3.98
5	4	3.98	2.25
4	5	2.25	3.29
5	6	3.29	4.52
6	3	4.52	2.71
3	4	2.71	3.33
4	5	3.33	3.21
