# Supplementary material for: Sequential biases on subjective judgments: Evidence from face attractiveness and ringtone agreeableness judgment
Source: PLoS One. 2018 Jun 11;13(6):e0198723. doi: 10.1371/journal.pone.0198723 (PMC5995378; doi:10.1371/journal.pone.0198723)
Supplement: S1 Data — (ZIP) [file pone.0198723.s001.zip › all the data/Exp 1/bewteen-subject ( another 10)/106.xlsx]

## Sheet: Sheet1
6	2	3.52	3.25
2	2	3.25	2.67
2	5	2.67	3.04
5	2	3.04	2.71
2	1	2.71	3.33
1	6	3.33	4.52
6	5	4.52	3.13
5	4	3.13	2.54
4	1	2.54	2.02
1	6	2.02	3.23
6	4	3.23	3.29
4	6	3.29	3.33
6	7	3.33	3.44
7	4	3.44	3.62
4	4	3.62	5.42
4	3	5.42	5.83
3	5	5.83	4.06
5	4	4.06	3.21
4	4	3.21	3.75
4	3	3.75	2.88
3	2	2.88	2.9
2	5	2.9	3.65
5	7	3.65	4.1
7	4	4.1	3.71
4	7	3.71	3.23
7	1	3.23	2.27
1	5	2.27	3.71
5	2	3.71	2.25
2	1	2.25	2.37
1	6	2.37	3.13
6	3	3.13	2.38
3	3	2.38	2.81
3	7	2.81	3.87
7	6	3.87	4.42
6	2	4.42	2.85
2	8	2.85	3.94
8	4	3.94	3.63
4	6	3.63	3.98
6	2	3.98	2.87
2	6	2.87	3.69
6	7	3.69	4.37
7	3	4.37	2.96
3	4	2.96	3.29
4	6	3.29	3.88
6	6	3.88	3.17
6	3	3.17	2.25
3	4	2.25	2.63
4	4	2.63	3.33
4	5	3.33	3.88
5	5	3.88	3.15
5	2	3.15	2.65
2	2	2.65	3.5
2	4	3.5	2.62
4	6	2.62	3.81
6	6	3.81	4.21
6	5	4.21	3.4
5	4	3.4	3.58
4	4	3.58	3.48
4	3	3.48	2.94
3	7	2.94	4.27
7	2	4.27	3.46
2	2	3.46	3.06
2	5	3.06	3.38
5	3	3.38	2.77
3	4	2.77	3.62
4	4	3.62	2.6
4	3	2.6	2.92
3	7	2.92	4.44
7	4	4.44	3.29
4	6	3.29	4.08
6	3	4.08	2.62
3	3	2.62	3.19
3	3	3.19	3.52
3	5	3.52	3.29
5	4	3.29	4.35
4	4	4.35	3.46
4	3	3.46	2.23
3	5	2.23	3.44
5	4	3.44	3.48
4	4	4.42	3.48
4	3	3.48	3.13
3	7	3.13	3.38
7	3	3.38	2.54
3	2	2.54	2.63
2	2	2.63	2.25
2	3	2.25	2.37
3	2	2.37	2.23
2	4	2.23	3.62
4	4	3.62	3.4
4	6	3.4	5.83
6	5	5.83	4.06
5	6	4.06	4.44
6	2	4.44	3.81
2	1	3.81	2.88
1	3	2.88	3.52
3	2	3.52	3.29
2	4	3.29	3.13
4	5	3.13	4.52
5	3	4.52	3.17
3	3	3.17	3.44
3	3	3.44	2.65
3	2	2.65	2.02
2	2	2.02	2.85
2	3	2.85	3.25
3	4	3.25	2.62
4	4	2.62	3.75
4	4	3.75	3.23
4	2	3.23	2.87
2	5	2.87	4.21
5	5	4.21	3.98
5	5	3.98	3.71
5	4	3.71	3.29
4	4	3.29	5.42
4	3	5.42	3.06
3	3	3.06	3.19
3	3	3.19	2.94
3	4	2.94	3.46
4	5	3.46	4.1
5	4	4.1	2.67
4	2	2.67	3.29
2	3	3.29	2.77
3	5	2.77	4.37
5	4	4.37	3.52
4	3	3.52	2.62
3	4	2.62	3.33
4	6	3.33	4.27
6	4	4.27	3.71
4	4	3.71	3.21
4	5	3.21	3.23
5	4	3.23	3.44
4	3	3.44	3.04
3	2	3.04	2.38
2	3	2.38	3.46
3	2	3.46	3.88
2	4	3.88	4.35
4	5	4.35	3.69
5	3	3.69	3.29
3	3	3.29	2.96
3	6	2.96	4.08
6	4	4.08	2.92
4	3	2.92	3.63
3	6	3.63	3.87
6	3	3.87	3.5
3	2	3.5	2.71
2	2	2.71	2.9
2	3	2.9	3.58
3	3	3.58	3.62
3	2	3.62	2.27
2	4	2.27	2.6
4	3	2.6	2.25
3	5	2.25	3.15
5	4	3.15	3.65
5	6	3.88	3.94
6	5	3.94	3.48
5	3	3.48	3.33
3	3	3.33	2.81
