# Supplementary material for: Sequential biases on subjective judgments: Evidence from face attractiveness and ringtone agreeableness judgment
Source: PLoS One. 2018 Jun 11;13(6):e0198723. doi: 10.1371/journal.pone.0198723 (PMC5995378; doi:10.1371/journal.pone.0198723)
Supplement: S1 Data — (ZIP) [file pone.0198723.s001.zip › all the data/Exp 1/bewteen-subject ( another 10)/107.xlsx]

## Sheet: Sheet1
5	6	3.52	3.25
6	4	3.25	2.67
4	4	2.67	3.04
4	3	3.04	2.71
3	7	2.71	3.33
7	4	3.33	4.52
4	3	4.52	3.13
3	2	3.13	2.54
2	2	2.54	2.02
2	2	2.02	3.23
2	3	3.23	3.29
3	2	3.29	3.33
2	2	3.33	3.44
2	4	3.44	3.62
4	3	3.62	5.42
3	6	5.42	5.83
6	4	5.83	4.06
4	1	4.06	3.21
1	4	3.21	3.75
4	3	3.75	2.88
3	3	2.88	2.9
3	4	2.9	3.65
4	4	3.65	4.1
4	4	4.1	3.71
4	2	3.71	3.23
2	1	3.23	2.27
1	3	2.27	3.71
3	1	3.71	2.25
1	1	2.25	2.37
1	4	2.37	3.13
4	1	3.13	2.38
1	1	2.38	2.81
1	6	2.81	3.87
6	6	3.87	4.42
6	6	4.42	2.85
6	6	2.85	3.94
6	5	3.94	3.63
5	4	3.63	3.98
4	4	3.98	2.87
4	5	2.87	3.69
5	5	3.69	4.37
5	3	4.37	2.96
3	4	2.96	3.29
4	4	3.29	3.88
4	4	3.88	3.17
4	3	3.17	2.25
3	1	2.25	2.63
1	1	2.63	3.33
1	6	3.33	3.88
6	4	3.88	3.15
4	4	3.15	2.65
4	3	2.65	3.5
3	2	3.5	2.62
2	2	2.62	3.81
2	5	3.81	4.21
5	3	4.21	3.4
3	3	3.4	3.58
3	5	3.58	3.48
5	3	3.48	2.94
3	6	2.94	4.27
6	4	4.27	3.46
4	3	3.46	3.06
3	2	3.06	3.38
2	1	3.38	2.77
1	2	2.77	3.62
2	1	3.62	2.6
1	1	2.6	2.92
1	6	2.92	4.44
6	6	4.44	3.29
6	5	3.29	4.08
5	3	4.08	2.62
3	3	2.62	3.19
3	3	3.19	3.52
3	4	3.52	3.29
4	5	3.29	4.35
5	6	4.35	3.46
6	2	3.46	2.23
2	4	2.23	3.44
4	3	3.44	3.48
4	6	5.42	4.37
6	3	4.37	2.23
3	7	2.23	3.87
7	3	3.87	3.52
3	3	3.52	3.4
3	5	3.4	3.5
5	3	3.5	3.38
3	6	3.38	3.23
6	6	3.23	4.42
6	5	4.42	4.06
5	4	4.06	4.52
4	5	4.52	3.52
5	5	3.52	3.29
5	4	3.29	3.17
4	3	3.17	3.98
3	2	3.98	3.19
2	1	3.19	2.77
1	3	2.77	3.65
3	3	3.65	3.58
3	2	3.58	2.54
2	1	2.54	2.25
1	4	2.25	2.94
4	5	2.94	3.69
5	5	3.69	4.44
5	6	4.44	3.29
6	6	3.29	3.62
6	4	3.62	2.85
4	3	2.85	3.29
3	4	3.29	3.71
4	5	3.71	2.6
5	6	2.6	3.33
6	6	3.33	3.94
6	6	3.94	3.33
6	3	3.33	2.63
3	3	2.63	3.06
3	3	3.06	3.71
3	6	3.71	5.83
6	4	5.83	3.29
4	4	3.29	3.75
4	1	3.75	2.27
1	2	2.27	4.1
2	3	4.1	4.08
3	4	4.08	3.13
4	6	3.13	3.48
6	3	3.48	3.48
3	3	3.48	2.37
3	3	2.37	2.62
3	2	2.62	2.81
2	2	2.81	3.62
2	2	3.62	3.46
2	1	3.46	2.25
1	1	2.25	2.38
1	2	2.38	3.33
2	3	3.33	3.88
3	2	3.88	2.02
2	2	2.02	3.13
2	2	3.13	2.96
2	1	2.96	3.15
1	1	3.15	2.62
1	1	2.62	2.9
1	1	2.9	3.46
1	1	3.46	3.44
1	1	3.44	3.23
1	1	3.23	3.25
1	3	3.25	4.21
3	1	4.21	3.81
1	1	3.81	2.71
1	1	2.71	3.88
1	4	3.88	4.27
4	4	4.27	4.35
4	4	4.35	3.44
4	3	3.44	2.88
3	3	2.88	2.92
3	2	2.92	2.67
2	1	2.67	2.87
1	5	2.87	3.63
5	2	3.63	3.21
2	3	3.21	3.04
3	2	3.04	2.65
