# Supplementary material for: Sequential biases on subjective judgments: Evidence from face attractiveness and ringtone agreeableness judgment
Source: PLoS One. 2018 Jun 11;13(6):e0198723. doi: 10.1371/journal.pone.0198723 (PMC5995378; doi:10.1371/journal.pone.0198723)
Supplement: S1 Data — (ZIP) [file pone.0198723.s001.zip › all the data/Exp 1/bewteen-subject ( another 10)/108.xlsx]

## Sheet: Sheet1
1	2	3.52	3.25
2	1	3.25	2.67
1	1	2.67	3.04
1	2	3.04	2.71
2	3	2.71	3.33
3	2	3.33	4.52
2	3	4.52	3.13
3	1	3.13	2.54
1	1	2.54	2.02
1	4	2.02	3.23
4	1	3.23	3.29
1	2	3.29	3.33
2	1	3.33	3.44
1	2	3.44	3.62
2	5	3.62	5.42
5	2	5.42	5.83
2	2	5.83	4.06
2	1	4.06	3.21
1	1	3.21	3.75
1	2	3.75	2.88
2	2	2.88	2.9
1	1	4.1	3.71
1	1	3.71	3.23
1	1	3.23	2.27
1	2	2.27	3.71
2	1	3.71	2.25
1	1	2.25	2.37
1	1	2.37	3.13
1	1	3.13	2.38
1	1	2.38	2.81
1	4	2.81	3.87
4	2	3.87	4.42
2	1	4.42	2.85
1	1	2.85	3.94
1	2	3.94	3.63
2	4	3.63	3.98
4	1	3.98	2.87
1	3	2.87	3.69
3	1	3.69	4.37
1	1	4.37	2.96
1	2	2.96	3.29
2	1	3.29	3.88
1	1	3.88	3.17
1	1	3.17	2.25
1	1	2.25	2.63
1	1	2.63	3.33
1	2	3.33	3.88
2	1	3.88	3.15
1	1	3.15	2.65
1	3	2.65	3.5
3	1	3.5	2.62
1	3	2.62	3.81
3	1	3.81	4.21
1	1	4.21	3.4
1	1	3.4	3.58
1	1	3.58	3.48
1	1	3.48	2.94
1	4	2.94	4.27
4	1	4.27	3.46
1	1	3.46	3.06
1	2	3.06	3.38
2	1	3.38	2.77
1	1	2.77	3.62
1	1	3.62	2.6
1	2	2.6	2.92
2	4	2.92	4.44
4	1	4.44	3.29
1	2	3.29	4.08
2	1	4.08	2.62
1	1	2.62	3.19
1	2	3.19	3.52
2	2	3.52	3.29
2	1	3.29	4.35
1	1	4.35	3.46
1	1	3.46	2.23
1	1	2.23	3.44
1	1	3.44	3.48
3	5	3.71	5.42
5	2	5.42	4.35
2	4	4.35	4.27
4	1	4.27	2.23
1	1	2.23	3.04
1	1	3.04	2.77
1	2	2.77	3.98
2	1	3.98	3.23
1	1	3.23	2.92
1	2	2.92	3.75
2	2	3.75	2.87
2	1	2.87	3.46
1	1	3.46	2.94
1	1	2.94	2.6
1	1	2.6	3.4
1	1	3.4	2.71
1	1	2.71	3.29
1	1	3.29	3.17
1	4	3.17	4.42
4	1	4.42	2.96
1	1	2.96	4.52
1	1	4.52	3.21
1	1	3.21	3.29
1	1	3.29	3.48
1	2	3.48	2.88
2	1	2.88	4.1
1	5	4.1	3.81
5	1	3.81	2.38
1	1	2.38	3.46
1	1	3.46	3.69
1	1	3.69	3.62
1	1	3.62	3.15
1	1	3.15	2.25
1	1	2.25	3.29
1	1	3.29	3.13
1	1	3.13	3.52
1	1	3.52	4.08
1	1	4.08	2.54
1	2	2.54	3.62
2	2	3.62	3.23
2	1	3.23	4.37
1	2	4.37	3.33
2	1	3.33	2.85
1	1	2.85	2.02
1	1	2.02	3.88
1	1	3.88	2.67
1	1	2.67	3.48
1	4	3.48	3.94
4	1	3.94	2.65
1	2	2.65	3.65
2	4	3.65	3.63
4	1	3.63	3.88
1	1	3.88	3.38
1	1	3.38	2.62
1	1	2.62	3.33
1	5	3.33	4.06
5	2	4.06	3.06
2	2	3.06	3.71
2	1	3.71	2.25
1	1	2.25	2.37
1	5	2.37	5.83
5	1	5.83	3.5
1	3	3.5	3.52
3	3	3.52	3.19
3	1	3.19	3.13
1	1	3.13	2.81
1	1	2.81	2.27
1	3	2.27	4.44
3	4	4.44	3.87
4	1	3.87	3.25
1	3	3.25	3.44
3	3	3.44	4.21
3	1	4.21	2.62
1	1	2.62	3.58
1	1	3.58	2.63
1	1	2.63	3.33
1	1	3.33	3.44
1	1	3.44	2.9
1	1	2.9	3.29
