# Supplementary material for: Sequential biases on subjective judgments: Evidence from face attractiveness and ringtone agreeableness judgment
Source: PLoS One. 2018 Jun 11;13(6):e0198723. doi: 10.1371/journal.pone.0198723 (PMC5995378; doi:10.1371/journal.pone.0198723)
Supplement: S1 Data — (ZIP) [file pone.0198723.s001.zip › all the data/Exp 1/bewteen-subject ( another 10)/109.xlsx]

## Sheet: Sheet1
5	3	3.52	3.25
3	4	3.25	2.67
4	3	2.67	3.04
3	4	3.04	2.71
4	3	2.71	3.33
3	5	3.33	4.52
5	4	4.52	3.13
4	3	3.13	2.54
3	3	2.54	2.02
3	6	2.02	3.23
6	5	3.23	3.29
5	3	3.29	3.33
3	4	3.33	3.44
4	4	3.44	3.62
4	5	3.62	5.42
5	4	5.42	5.83
4	3	5.83	4.06
3	4	4.06	3.21
4	4	3.21	3.75
4	3	3.75	2.88
3	3	2.88	2.9
3	4	2.9	3.65
4	4	3.65	4.1
4	4	4.1	3.71
4	4	3.71	3.23
4	4	3.23	2.27
4	3	2.27	3.71
3	3	3.71	2.25
3	3	2.25	2.37
3	3	2.37	3.13
3	3	3.13	2.38
3	3	2.38	2.81
3	4	2.81	3.87
4	5	3.87	4.42
5	3	4.42	2.85
3	3	2.85	3.94
3	3	3.94	3.63
3	4	3.63	3.98
4	3	3.98	2.87
3	4	2.87	3.69
4	3	3.69	4.37
3	3	4.37	2.96
3	5	2.96	3.29
5	5	3.29	3.88
5	3	3.88	3.17
3	2	3.17	2.25
2	3	2.25	2.63
3	3	2.63	3.33
3	4	3.33	3.88
4	4	3.88	3.15
4	2	3.15	2.65
2	3	2.65	3.5
3	3	3.5	2.62
3	5	2.62	3.81
5	4	3.81	4.21
4	4	4.21	3.4
4	4	3.4	3.58
4	4	3.58	3.48
4	3	3.48	2.94
3	4	2.94	4.27
4	3	4.27	3.46
3	6	3.46	3.06
6	4	3.06	3.38
4	4	3.38	2.77
4	5	2.77	3.62
5	5	3.62	2.6
5	4	2.6	2.92
4	5	2.92	4.44
5	3	4.44	3.29
3	5	3.29	4.08
5	4	4.08	2.62
4	4	2.62	3.19
4	4	3.19	3.52
4	3	3.52	3.29
3	4	3.29	4.35
4	5	4.35	3.46
5	2	3.46	2.23
2	6	2.23	3.44
6	4	3.44	3.48
5	4	2.38	3.15
4	5	3.15	4.27
5	6	4.27	3.75
6	5	3.75	3.19
5	5	3.19	3.87
5	3	3.87	3.38
3	4	3.38	4.21
4	3	4.21	2.65
3	3	2.65	3.52
3	4	3.52	3.52
4	4	3.52	5.83
4	4	5.83	4.35
4	3	4.35	2.25
3	3	2.25	3.65
3	4	3.65	3.63
4	4	3.63	3.71
4	3	3.71	3.29
3	3	3.29	2.62
3	4	2.62	3.88
4	5	3.88	2.77
5	5	2.77	3.13
5	3	3.13	2.85
3	3	2.85	3.62
3	3	3.62	2.63
3	3	2.63	3.46
3	5	3.46	4.42
5	4	4.42	3.5
4	5	3.5	3.94
5	5	3.94	2.71
5	3	2.71	2.27
3	3	2.27	4.1
3	4	4.1	4.08
4	4	4.08	4.44
4	3	4.44	2.94
3	3	2.94	3.21
3	4	3.21	3.29
4	3	3.29	3.62
3	5	3.62	3.06
5	3	3.06	2.23
3		2.23	2.96
	2	2.96	3.13
2	3	3.13	4.06
3	3	4.06	2.62
3	4	2.62	3.44
4	3	3.44	3.71
3	3	3.71	3.04
3	4	3.04	3.69
4	6	3.69	5.42
6	3	5.42	3.23
3	3	3.23	4.52
3	3	4.52	2.02
3	4	2.02	2.88
4	3	2.88	3.81
3	3	3.81	3.25
3	4	3.25	3.33
4	4	3.33	3.46
4	4	3.46	3.17
4	3	3.17	3.58
3	5	3.58	3.98
5	5	3.98	3.23
5		3.23	3.33
	6	3.33	3.29
6	4	3.29	3.4
4	5	3.4	3.88
5	3	3.88	2.54
3	4	2.54	3.48
4	4	3.48	2.81
4	5	2.81	3.48
5	3	3.48	2.6
3	3	2.6	2.25
3	4	2.25	4.37
4	3	4.37	2.92
3	3	2.92	2.67
3	3	2.67	2.37
3	3	2.37	3.33
3	6	3.33	3.44
6	4	3.44	2.9
4	5	2.9	3.29
5	5	3.29	2.87
