# Supplementary material for: Sequential biases on subjective judgments: Evidence from face attractiveness and ringtone agreeableness judgment
Source: PLoS One. 2018 Jun 11;13(6):e0198723. doi: 10.1371/journal.pone.0198723 (PMC5995378; doi:10.1371/journal.pone.0198723)
Supplement: S1 Data — (ZIP) [file pone.0198723.s001.zip › all the data/Exp 1/bewteen-subject ( another 10)/110.xlsx]

## Sheet: Sheet1
5	1	3.52	3.25
1	3	3.25	2.67
3	1	2.67	3.04
1	1	3.04	2.71
1	6	2.71	3.33
6	7	3.33	4.52
7	4	4.52	3.13
4	1	3.13	2.54
1	2	2.54	2.02
2	1	2.02	3.23
1	6	3.23	3.29
6	7	3.29	3.33
7	7	3.33	3.44
7	8	3.44	3.62
8	4	3.62	5.42
4	7	5.42	5.83
7	8	5.83	4.06
8	8	4.06	3.21
8	7	3.21	3.75
7	4	3.75	2.88
4	3	2.88	2.9
3	6	2.9	3.65
6	7	3.65	4.1
7	7	4.1	3.71
7	4	3.71	3.23
4	3	3.23	2.27
3	6	2.27	3.71
6	6	3.71	2.25
6	2	2.25	2.37
2	1	2.37	3.13
1	1	3.13	2.38
1	2	2.38	2.81
2	4	2.81	3.87
4	5	3.87	4.42
5	6	4.42	2.85
6	5	2.85	3.94
5	6	3.94	3.63
6	6	3.63	3.98
6	2	3.98	2.87
2	8	2.87	3.69
8	2	3.69	4.37
2	5	4.37	2.96
5	7	2.96	3.29
7	7	3.29	3.88
7	4	3.88	3.17
4	1	3.17	2.25
1	2	2.25	2.63
2	3	2.63	3.33
3	2	3.33	3.88
2	3	3.88	3.15
3	4	3.15	2.65
4	7	2.65	3.5
7	2	3.5	2.62
2	7	2.62	3.81
7	7	3.81	4.21
7	6	4.21	3.4
6	7	3.4	3.58
7	6	3.58	3.48
6	4	3.48	2.94
4	8	2.94	4.27
8	7	4.27	3.46
7	7	3.46	3.06
7	4	3.06	3.38
4	3	3.38	2.77
3	7	2.77	3.62
7	1	3.62	2.6
1	7	2.6	2.92
7	7	2.92	4.44
7	2	4.44	3.29
2	7	3.29	4.08
7	4	4.08	2.62
4	3	2.62	3.19
3	6	3.19	3.52
6	1	3.52	3.29
1	6	3.29	4.35
6	4	4.35	3.46
4	6	3.46	2.23
6	2	2.23	3.44
2	3	3.44	3.48
6	5	3.23	3.44
5	4	3.44	2.54
4	6	2.54	2.62
6	2	2.62	2.27
2	2	2.27	3.87
2	7	3.87	3.06
7	7	3.06	3.63
7	4	3.63	3.38
4	7	3.38	2.77
3	3	2.81	3.21
3	6	3.21	4.52
6	5	4.52	2.02
5	5	2.02	3.4
5	6	3.4	2.87
6	4	2.87	3.44
4	8	3.44	4.44
8	8	4.44	3.69
8	4	3.69	4.42
4	7	4.42	3.48
7	6	3.48	3.29
6	8	3.29	4.27
8	5	4.27	3.52
5	4	3.52	2.63
4	3	2.63	3.25
3	2	3.25	3.33
2	7	3.33	5.83
7	6	5.83	3.19
6	5	3.19	3.15
5	4	3.15	2.96
4	3	2.96	4.1
3	7	4.1	3.52
7	7	3.52	4.35
7	2	4.35	2.38
2	3	2.38	3.13
3	2	3.13	2.6
2	4	2.6	3.13
4	7	3.13	3.62
7	3	3.62	2.71
3	7	2.71	3.88
7	2	3.88	3.04
2	7	3.04	4.08
7	4	4.08	2.94
4	3	2.94	3.17
3	2	3.17	2.67
2	6	2.67	3.65
6	1	3.65	2.23
1	4	2.23	3.58
4	1	3.58	5.42
1	6	5.42	3.81
6	2	3.81	3.88
2	5	3.88	3.33
5	2	3.33	2.85
2	1	2.85	2.25
1	1	2.25	3.29
1	2	3.29	4.06
2	1	4.06	2.9
1	2	2.9	3.23
2	3	3.23	3.71
3	4	3.71	3.94
4	4	3.94	3.46
4	2	3.46	2.62
2	4	2.62	3.29
4	7	3.29	3.5
7	1	3.5	2.25
1	2	2.25	2.37
2	8	2.37	4.21
8	1	4.21	3.75
1	1	3.75	4.37
1	2	4.37	3.46
2	7	3.46	2.92
7	3	2.92	3.29
3	4	3.29	2.88
4	5	2.88	3.33
5	7	3.33	3.71
7	6	3.71	3.98
6	6	3.98	3.62
6	6	3.62	3.48
