# Supplementary material for: Sequential biases on subjective judgments: Evidence from face attractiveness and ringtone agreeableness judgment
Source: PLoS One. 2018 Jun 11;13(6):e0198723. doi: 10.1371/journal.pone.0198723 (PMC5995378; doi:10.1371/journal.pone.0198723)
Supplement: S1 Data — (ZIP) [file pone.0198723.s001.zip › all the data/Exp 1/within-subject (25)/100.xlsx]

## Sheet: Sheet1
5	5	4.09615	3.38462	5	4	4.42308	3.63462
5	7	3.38462	4.42308	4	3	3.63462	2.76923
7	4	4.42308	4.21154	3	2	2.76923	2.80769
4	5	4.21154	3.94231	2	4	2.80769	3.46154
5	4	3.94231	3.5	4	2	3.46154	2.26923
4	6	3.5	3.75	2	4	2.26923	3.25
6	4	3.75	4.05769	4	4	3.25	3.40385
4	5	4.05769	3.65385	4	5	3.40385	3.71154
5	3	3.65385	3.17308	5	3	3.71154	4.07692
3	4	3.17308	3.28846	3	2	4.07692	3.98077
4	4	3.28846	3.63462	2	2	3.98077	2.86538
4	4	3.63462	3.61538	2	5	2.86538	3.86538
4	4	3.61538	3.19231	5	2	3.86538	3.46154
4	5	3.19231	5.42308	2	5	3.46154	3.57692
5	3	5.42308	3.44231	5	2	3.57692	4.05769
3	3	3.44231	3.80769	2	3	4.05769	3.23077
3	4	3.80769	4.34615	3	1	3.23077	3.61538
4	4	4.34615	3.51923	1	4	3.61538	4.09615
4	3	3.51923	3.98077	4	4	4.09615	2.94231
3	3	3.98077	2.01923	4	4	2.94231	2.36538
3	4	2.01923	3.88462	4	6	2.36538	3.88462
4	3	3.88462	3.69231	6	5	3.88462	4.26923
3	2	3.69231	2.88462	5	5	4.26923	3.28846
2	2	2.88462	3.51923	5	4	3.28846	3.48077
2	3	3.51923	3.57692	4	2	3.48077	2.71154
3	2	3.57692	3.05769	2	2	2.71154	3.03846
2	3	3.05769	3.88462	2	2	3.03846	3.32692
3	2	3.88462	3.28846	2	3	3.32692	3.94231
2	5	3.28846	3.86538	3	2	3.94231	2.53846
5	2	3.86538	2.63462	2	4	2.53846	3.32692
2	4	2.63462	4.07692	4	3	3.32692	3.44231
4	3	4.07692	2.96154	3	8	3.44231	5.82692
3	3	2.96154	3.32692	8	2	5.82692	3.05769
3	4	3.32692	3.13462	2	4	3.05769	3.28846
4	4	3.13462	3.71154	4	2	3.28846	2.90385
4	2	3.71154	2.67308	2	2	2.90385	3.51923
2	4	2.67308	4.26923	2	3	3.51923	4.51923
4	2	4.26923	2.38462	3	1	4.51923	2.25
2	2	2.38462	3.32692	1	3	2.25	2.59615
2	2	3.32692	2.25	3	2	2.59615	2.84615
2	3	2.25	3.61538	2	2	2.84615	3.5
3	2	3.61538	3.28846	2	3	3.5	2.61538
2	2	3.28846	3.03846	3	2	2.61538	2.38462
2	2	3.03846	3.23077	2	4	2.38462	4.21154
2	2	3.23077	3.15385	4	4	4.21154	3.38462
2	2	3.15385	3.40385	4	1	3.38462	2.67308
2	4	3.40385	3.48077	1	4	2.67308	3.71154
4	3	3.48077	2.23077	4	3	3.71154	3.48077
3	2	2.23077	2.84615	3	5	3.48077	4.34615
2	1	2.84615	2.92308	5	4	4.34615	3.19231
1		2.92308	2.36538	4	5	3.19231	3.23077
	3	2.36538	3.46154	5	2	3.23077	2.96154
3	3	3.46154	3.32692	2	3	2.96154	2.25
3	2	3.32692	2.26923	3	2	2.25	2.61538
2	5	2.26923	3.28846	2	4	2.61538	4.44231
5	2	3.28846	2.80769	4	2	4.44231	2.65385
2	3	2.80769	3.44231	2	6	2.65385	3.51923
3	4	3.44231	3.46154	6	4	3.51923	3.80769
4	4	3.46154	3.71154	4	3	3.80769	3.75
4	2	3.71154	2.86538	3	2	3.75	2.88462
2	6	2.86538	4.44231	2	3	2.88462	3.32692
6	4	4.44231	4.51923	3	2	3.32692	3.13462
4	3	4.51923	2.61538	2	1	3.13462	2.63462
3	4	2.61538	3.25	1	2	2.63462	2.92308
4	2	3.25	2.90385	2	3	2.92308	3.15385
2	2	2.90385	2.71154	3	2	3.15385	3.44231
2	3	2.71154	2.94231	2	3	3.44231	3.69231
3	3	2.94231	3.21154	3	2	3.69231	2.23077
3	4	3.21154	3.13462	2	3	2.23077	3.17308
4	3	3.13462	2.76923	3	3	3.17308	2.01923
3	2	2.76923	3.48077	3	3	2.01923	3.28846
2	2	3.48077	2.25	3	4	3.28846	3.13462
2	4	2.25	3.23077	4	4	3.13462	3.21154
4	2	3.23077	2.65385	4	2	3.21154	4.36538
2	8	2.65385	5.82692	2	4	4.36538	3.28846
8	3	5.82692	2.53846	4	5	3.28846	3.65385
3	5	2.53846	2.59615	5	6	3.65385	5.42308
5	2	2.59615	2.61538	6	5	5.42308	3.61538
2	3	2.61538	4.36538	5	4	3.61538	3.88462
5	4	4.42308	3.63462	4		3.88462
4	3	3.63462	2.76923
3	2	2.76923	2.80769
2	4	2.80769	3.46154
4	2	3.46154	2.26923
2	4	2.26923	3.25
4	4	3.25	3.40385
4	5	3.40385	3.71154
5	3	3.71154	4.07692
3	2	4.07692	3.98077
2	2	3.98077	2.86538
2	5	2.86538	3.86538
5	2	3.86538	3.46154
2	5	3.46154	3.57692
5	2	3.57692	4.05769
2	3	4.05769	3.23077
3	1	3.23077	3.61538
1	4	3.61538	4.09615
4	4	4.09615	2.94231
4	4	2.94231	2.36538
4	6	2.36538	3.88462
6	5	3.88462	4.26923
5	5	4.26923	3.28846
5	4	3.28846	3.48077
4	2	3.48077	2.71154
2	2	2.71154	3.03846
2	2	3.03846	3.32692
2	3	3.32692	3.94231
3	2	3.94231	2.53846
2	4	2.53846	3.32692
4	3	3.32692	3.44231
3	8	3.44231	5.82692
8	2	5.82692	3.05769
2	4	3.05769	3.28846
4	2	3.28846	2.90385
2	2	2.90385	3.51923
2	3	3.51923	4.51923
3	1	4.51923	2.25
1	3	2.25	2.59615
3	2	2.59615	2.84615
2	2	2.84615	3.5
2	3	3.5	2.61538
3	2	2.61538	2.38462
2	4	2.38462	4.21154
4	4	4.21154	3.38462
4	1	3.38462	2.67308
1	4	2.67308	3.71154
4	3	3.71154	3.48077
3	5	3.48077	4.34615
5	4	4.34615	3.19231
4	5	3.19231	3.23077
5	2	3.23077	2.96154
2	3	2.96154	2.25
3	2	2.25	2.61538
2	4	2.61538	4.44231
4	2	4.44231	2.65385
2	6	2.65385	3.51923
6	4	3.51923	3.80769
4	3	3.80769	3.75
3	2	3.75	2.88462
2	3	2.88462	3.32692
3	2	3.32692	3.13462
2	1	3.13462	2.63462
1	2	2.63462	2.92308
2	3	2.92308	3.15385
3	2	3.15385	3.44231
2	3	3.44231	3.69231
3	2	3.69231	2.23077
2	3	2.23077	3.17308
3	3	3.17308	2.01923
3	3	2.01923	3.28846
3	4	3.28846	3.13462
4	4	3.13462	3.21154
4	2	3.21154	4.36538
2	4	4.36538	3.28846
4	5	3.28846	3.65385
5	6	3.65385	5.42308
6	5	5.42308	3.61538
5	4	3.61538	3.88462
