# Supplementary material for: Sequential biases on subjective judgments: Evidence from face attractiveness and ringtone agreeableness judgment
Source: PLoS One. 2018 Jun 11;13(6):e0198723. doi: 10.1371/journal.pone.0198723 (PMC5995378; doi:10.1371/journal.pone.0198723)
Supplement: S1 Data — (ZIP) [file pone.0198723.s001.zip › all the data/Exp 1/within-subject (25)/30ú¿154.xlsx]

## Sheet: Sheet1
3	2	3.52	3.25				3	2	3.62	2.92
2	1	3.25	2.67				2	3	2.92	3.75
1	2	2.67	3.04				3	2	3.75	2.81
2	2	3.04	2.71				2	2	2.81	2.67
2	2	2.71	3.33				2	2	2.67	3.13
2	4	3.33	4.52				2	1	3.13	3.33
4	3	4.52	3.13				1	4	3.33	3.65
3	2	3.13	2.54				4	4	3.65	3.44
2	1	3.23	3.29				4	3	3.44	3.17
1	2	3.29	3.33				3	3	3.17	3.06
2	3	3.33	3.44				3	3	3.06	3.62
3	3	3.44	3.62				3		3.62	3.94
3	4	3.62	5.42					3	3.94	3.19
4	5	5.42	5.83				3	2	3.19	2.77
5	4	5.83	4.06				2	5	2.77	4.27
4	3	4.06	3.21				5	2	4.27	3.38
3	5	3.21	3.75				2	3	3.38	3.13
5	4	3.75	2.88				3	1	3.13	2.25
4	3	2.88	2.9				1	2	2.25	2.65
3	4	2.9	3.65				2	2	2.65	4.21
4	2	3.65	4.1				2	1	4.21	2.27
2	2	4.1	3.71				1	2	2.27	2.25
2	2	3.71	3.23				2	2	2.25	3.63
2	2	3.23	2.27				2	1	3.63	2.02
2	3	2.27	3.71				1	2	2.02	3.52
3	1	3.71	2.25				2	3	3.52	4.08
1	4	2.25	2.37				3	2	4.08	3.15
4	4	2.37	3.13				2	5	3.15	5.83
4	2	3.13	2.38				5	3	5.83	2.54
2	2	2.38	2.81				3	3	2.54	3.4
2	2	2.81	3.87				3	2	3.4	3.48
2	3	3.87	4.42				2	3	3.48	3.52
3	1	4.42	2.85				3	2	3.52	3.46
1	2	2.85	3.94				2	1	3.46	3.5
2	2	3.94	3.63				1	4	3.5	2.37
2	5	3.63	3.98				4	3	2.37	3.23
5	3	3.98	2.87				3	5	3.23	4.52
3	4	2.87	3.69				5	3	4.52	2.6
4	3	3.69	4.37				3	2	2.6	3.44
3	2	4.37	2.96				2	1	3.44	3.33
2	2	2.96	3.29				1	5	3.33	3.98
2	2	3.29	3.88				5	5	3.98	4.42
2	2	3.88	3.17				5	4	4.42	2.96
2	2	3.17	2.25				4	3	2.96	2.87
2	2	2.25	2.63				3	2	2.87	3.21
2	2	2.63	3.33				2	2	3.21	2.85
2	3	3.33	3.88				2	3	2.85	2.62
3	5	3.88	3.15				3	2	2.62	3.88
5	3	3.15	2.65				2	4	3.88	4.44
3	3	2.65	3.5				4	3	4.44	3.58
3	2	3.5	2.62				3	4	3.58	3.87
2	3	2.62	3.81				4	4	3.87	2.88
3	2	3.81	4.21				4	2	2.88	2.23
2	5	4.21	3.4				2	3	2.23	3.71
5	3	3.4	3.58				3	3	3.71	3.88
3	4	3.58	3.48				3	5	3.88	3.81
4	3	3.48	2.94				5	5	3.81	5.42
3	5	2.94	4.27				5	3	5.42	2.9
5	3	4.27	3.46				3	3	2.9	3.29
3	2	3.46	3.06				3	4	3.29	3.48
2	1	3.06	3.38				4	5	3.48	4.37
1	1	3.38	2.77				5	2	4.37	3.04
1	2	2.77	3.62				2	2	3.04	3.29
2	2	3.62	2.6				2	3	3.29	2.94
2	2	2.6	2.92				3	2	2.94	3.69
2	5	2.92	4.44				2	3	3.69	4.06
5	2	4.44	3.29				3	3	4.06	4.1
2	3	3.29	4.08				3	2	4.1	2.38
3	1	4.08	2.62				2	2	2.38	3.23
1	3	2.62	3.19				2	2	3.23	4.35
3	2	3.19	3.52				2	2	4.35	3.71
2	4	3.52	3.29				2	2	3.71	3.29
4	3	3.29	4.35				2	1	3.29	2.63
3	2	4.35	3.46				1	1	2.63	2.62
2	1	3.46	2.23				1	2	2.62	3.25
1	2	2.23	3.44				2	2	3.25	3.46
2	5	3.44	3.48				2	2	3.46	2.71
3	2	3.62	2.92				2	3	2.71	3.29
2	3	2.92	3.75				3	3	3.29	3.33
3	2	3.75	2.81
2	2	2.81	2.67
2	2	2.67	3.13
2	1	3.13	3.33
1	4	3.33	3.65
4	4	3.65	3.44
4	3	3.44	3.17
3	3	3.17	3.06
3	3	3.06	3.62
3	2	3.19	2.77
2	5	2.77	4.27
5	2	4.27	3.38
2	3	3.38	3.13
3	1	3.13	2.25
1	2	2.25	2.65
2	2	2.65	4.21
2	1	4.21	2.27
1	2	2.27	2.25
2	2	2.25	3.63
2	1	3.63	2.02
1	2	2.02	3.52
2	3	3.52	4.08
3	2	4.08	3.15
2	5	3.15	5.83
5	3	5.83	2.54
3	3	2.54	3.4
3	2	3.4	3.48
2	3	3.48	3.52
3	2	3.52	3.46
2	1	3.46	3.5
1	4	3.5	2.37
4	3	2.37	3.23
3	5	3.23	4.52
5	3	4.52	2.6
3	2	2.6	3.44
2	1	3.44	3.33
1	5	3.33	3.98
5	5	3.98	4.42
5	4	4.42	2.96
4	3	2.96	2.87
3	2	2.87	3.21
2	2	3.21	2.85
2	3	2.85	2.62
3	2	2.62	3.88
2	4	3.88	4.44
4	3	4.44	3.58
3	4	3.58	3.87
4	4	3.87	2.88
4	2	2.88	2.23
2	3	2.23	3.71
3	3	3.71	3.88
3	5	3.88	3.81
5	5	3.81	5.42
5	3	5.42	2.9
3	3	2.9	3.29
3	4	3.29	3.48
4	5	3.48	4.37
5	2	4.37	3.04
2	2	3.04	3.29
2	3	3.29	2.94
3	2	2.94	3.69
2	3	3.69	4.06
3	3	4.06	4.1
3	2	4.1	2.38
2	2	2.38	3.23
2	2	3.23	4.35
2	2	4.35	3.71
2	2	3.71	3.29
2	1	3.29	2.63
1	1	2.63	2.62
1	2	2.62	3.25
2	2	3.25	3.46
2	2	3.46	2.71
2	3	2.71	3.29
3	3	3.29	3.33
