# Supplementary material for: Sequential biases on subjective judgments: Evidence from face attractiveness and ringtone agreeableness judgment
Source: PLoS One. 2018 Jun 11;13(6):e0198723. doi: 10.1371/journal.pone.0198723 (PMC5995378; doi:10.1371/journal.pone.0198723)
Supplement: S1 Data — (ZIP) [file pone.0198723.s001.zip › all the data/Exp 1/within-subject (25)/31ú¿142.xlsx]

## Sheet: Sheet1
1	2	3.29	3.33			3	2	3.52	3.25
2	2	3.33	3.44			2	1	3.25	2.67
2	8	5.42	5.83			1	1	2.67	3.04
8	2	5.83	4.06			1	1	3.04	2.71
2	4	4.06	3.21			1	4	2.71	3.33
4	2	3.21	3.75			4	4	3.33	4.52
2	4	3.75	2.88			4	1	4.52	3.13
4	3	2.88	2.9			1	1	3.13	2.54
3	3	2.9	3.65			1	2	2.54	2.02
3	1	3.65	4.1			2	6	2.02	3.23
1	4	4.1	3.71			6	3	3.23	3.29
4	1	3.71	3.23			3	2	3.29	3.33
1	1	3.23	2.27			2	6	3.33	3.44
1	1	2.27	3.71			6	1	3.44	3.62
1	1	3.71	2.25			1	7	3.62	5.42
1	3	2.25	2.37			7	7	5.42	5.83
3	1	2.37	3.13			7	3	5.83	4.06
1	1	3.13	2.38			3	5	4.06	3.21
1	1	2.38	2.81			5	4	3.21	3.75
1	6	2.81	3.87			4	6	3.75	2.88
6	5	3.87	4.42			6	1	2.88	2.9
5	2	4.42	2.85			1	6	2.9	3.65
2	6	2.85	3.94			6	7	3.65	4.1
6	1	3.94	3.63			7	3	4.1	3.71
1	1	3.63	3.98			3	4	3.71	3.23
1	2	3.98	2.87			4	1	3.23	2.27
2	4	2.87	3.69			1	5	2.27	3.71
4	7	3.69	4.37			5	1	3.71	2.25
7	1	4.37	2.96			1	2	2.25	2.37
1	1	2.96	3.29			2	1	2.37	3.13
1	1	3.29	3.88			1	1	3.13	2.38
1	2	3.88	3.17			1	2	2.38	2.81
2	1	3.17	2.25			2	7	2.81	3.87
1	1	2.25	2.63			7	7	3.87	4.42
1	1	2.63	3.33			7	1	4.42	2.85
1	4	3.33	3.88			1	8	2.85	3.94
4	1	3.88	3.15			8	4	3.94	3.63
1	1	3.15	2.65			4	1	3.63	3.98
1	3	2.65	3.5			1	1	3.98	2.87
3	1	3.5	2.62			1	2	2.87	3.69
1	2	2.62	3.81			2	7	3.69	4.37
2	8	3.81	4.21			7	3	4.37	2.96
8	1	4.21	3.4			3	1	2.96	3.29
1	5	3.4	3.58			1	1	3.29	3.88
5	1	3.58	3.48			1	3	3.88	3.17
1	2	3.48	2.94			3	1	3.17	2.25
2	8	2.94	4.27			1	1	2.25	2.63
8	4	4.27	3.46			1	1	2.63	3.33
4	1	3.46	3.06			1		3.33	3.88
1	2	3.06	3.38					3.88	3.15
2	1	3.38	2.77				4	3.15	2.65
1	5	2.77	3.62			4	3	2.65	3.5
5	1	3.62	2.6			3	1	3.5	2.62
1	2	2.6	2.92			1	8	2.62	3.81
2	4	2.92	4.44			8	8	3.81	4.21
4	1	4.44	3.29			8	6	4.21	3.4
1	5	3.29	4.08			6	4	3.4	3.58
5	2	4.08	2.62			4	3	3.58	3.48
2	3	2.62	3.19			3	2	3.48	2.94
3	3	3.19	3.52			2	7	2.94	4.27
3	1	3.52	3.29			7	4	4.27	3.46
1	7	3.29	4.35			4	1	3.46	3.06
7	6	4.35	3.46			1	2	3.06	3.38
6	1	3.46	2.23			2	1	3.38	2.77
1	4	2.23	3.44			1	7	2.77	3.62
4	3	3.44	3.48			7	2	3.62	2.6
3	2	3.52	3.25			2	1	2.6	2.92
2	1	3.25	2.67			1	4	2.92	4.44
1	1	2.67	3.04			4	2	4.44	3.29
1	1	3.04	2.71			2	7	3.29	4.08
1	4	2.71	3.33			7	2	4.08	2.62
4	4	3.33	4.52			2	4	2.62	3.19
4	1	4.52	3.13			4	2	3.19	3.52
1	1	3.13	2.54			2	1	3.52	3.29
1	2	2.54	2.02			1	6	3.29	4.35
2	6	2.02	3.23			6	6	4.35	3.46
6	3	3.23	3.29			6	2	3.46	2.23
3	2	3.29	3.33			2	4	2.23	3.44
2	6	3.33	3.44			4	3	3.44	3.48
6	1	3.44	3.62
1	7	3.62	5.42
7	7	5.42	5.83
7	3	5.83	4.06
3	5	4.06	3.21
5	4	3.21	3.75
4	6	3.75	2.88
6	1	2.88	2.9
1	6	2.9	3.65
6	7	3.65	4.1
7	3	4.1	3.71
3	4	3.71	3.23
4	1	3.23	2.27
1	5	2.27	3.71
5	1	3.71	2.25
1	2	2.25	2.37
2	1	2.37	3.13
1	1	3.13	2.38
1	2	2.38	2.81
2	7	2.81	3.87
7	7	3.87	4.42
7	1	4.42	2.85
1	8	2.85	3.94
8	4	3.94	3.63
4	1	3.63	3.98
1	1	3.98	2.87
1	2	2.87	3.69
2	7	3.69	4.37
7	3	4.37	2.96
3	1	2.96	3.29
1	1	3.29	3.88
1	3	3.88	3.17
3	1	3.17	2.25
1	1	2.25	2.63
1	4	2.63	3.33
4	3	2.65	3.5
3	1	3.5	2.62
1	8	2.62	3.81
8	8	3.81	4.21
8	6	4.21	3.4
6	4	3.4	3.58
4	3	3.58	3.48
3	2	3.48	2.94
2	7	2.94	4.27
7	4	4.27	3.46
4	1	3.46	3.06
1	2	3.06	3.38
2	1	3.38	2.77
1	7	2.77	3.62
7	2	3.62	2.6
2	1	2.6	2.92
1	4	2.92	4.44
4	2	4.44	3.29
2	7	3.29	4.08
7	2	4.08	2.62
2	4	2.62	3.19
4	2	3.19	3.52
2	1	3.52	3.29
1	6	3.29	4.35
6	6	4.35	3.46
6	2	3.46	2.23
2	4	2.23	3.44
4	3	3.44	3.48
