# Supplementary material for: Sequential biases on subjective judgments: Evidence from face attractiveness and ringtone agreeableness judgment
Source: PLoS One. 2018 Jun 11;13(6):e0198723. doi: 10.1371/journal.pone.0198723 (PMC5995378; doi:10.1371/journal.pone.0198723)
Supplement: S1 Data — (ZIP) [file pone.0198723.s001.zip › all the data/Exp 1/within-subject (25)/36.xlsx]

## Sheet: Sheet1
2	1	3.52	3.25			3	3	3.65	5.42
1	2	3.25	2.67			3	2	5.42	2.92
2	1	2.67	3.04			2	5	2.92	4.52
1	2	3.04	2.71			5	3	4.52	2.25
2	1	2.71	3.33			3	2	2.25	2.23
1	3	3.33	4.52			2	2	2.23	3.19
3	2	4.52	3.13			2	2	3.19	2.38
2	3	3.13	2.54			2	3	2.38	5.83
3	2	2.54	2.02			3	2	5.83	3.62
2	2	2.02	3.23			2	3	3.62	3.38
2	2	3.23	3.29			3	3	3.38	2.63
2	4	3.29	3.33			3	1	2.63	2.88
4	2	3.33	3.44			1	2	2.88	4.21
2	3	3.44	3.62			2	4	4.21	3.23
3	2	3.62	5.42			4	3	3.23	4.42
2	5	5.42	5.83			3	2	4.42	3.44
5	2	5.83	4.06			2	6	3.44	3.33
2	3	4.06	3.21			6	3	3.33	3.71
3	2	3.21	3.75			3	3	3.71	3.94
2	2	3.75	2.88			3	2	3.94	3.62
2	3	2.88	2.9			2	2	3.62	3.75
3	2	2.9	3.65			2	1	3.75	3.33
2	1	3.65	4.1			1	3	3.33	2.9
1	2	4.1	3.71			3	2	2.9	4.27
2	3	3.71	3.23			2	1	4.27	3.25
3	2	3.23	2.27			1	2	3.25	2.77
2	2	2.27	3.71			2	3	2.77	3.21
2	1	3.71	2.25			3	1	3.21	3.13
1	1	2.25	2.37			1	4	3.13	3.98
1	2	2.37	3.13			4	2	3.98	3.17
2	3	3.13	2.38			2	2	3.17	2.81
3	1	2.38	2.81			2	2	2.81	2.37
1	4	2.81	3.87			2	3	2.37	3.29
4	2	3.87	4.42			3	1	3.29	2.62
2	1	4.42	2.85			1	1	2.62	3.88
1	3	2.85	3.94			1	2	3.88	2.65
3	3	3.94	3.63			2	1	2.65	2.96
3	4	3.63	3.98			1	3	2.96	3.13
4	2	3.98	2.87			3	1	3.13	3.29
2	2	2.87	3.69			1	1	3.29	2.25
2	1	3.69	4.37			1	2	2.25	3.33
1	1	4.37	2.96			2	2	3.33	2.27
1	1	2.96	3.29			2	3	2.27	4.06
1	1	3.29	3.88			3	2	4.06	3.04
1	2	3.88	3.17			2	1	3.04	2.85
2	2	3.17	2.25			1	2	2.85	4.1
2	3	2.25	2.63			2	4	4.1	3.81
3	4	2.63	3.33			4	2	3.81	3.52
4	2	3.33	3.88			2	2	3.52	3.48
2	2	3.88	3.15			2	1	3.48	3.06
2	1	3.15	2.65			1	2	3.06	3.44
1	3	2.65	3.5			2	2	3.44	3.88
3	1	3.5	2.62			2	3	3.88	3.29
1	2	2.62	3.81			3	4	3.29	3.5
2	1	3.81	4.21			4	2	3.5	4.08
1	2	4.21	3.4			2	2	4.08	2.87
2	2	3.4	3.58			2	2	2.87	3.4
2	1	3.58	3.48			2	1	3.4	3.29
1	2	3.48	2.94			1	2	3.29	3.71
2	5	2.94	4.27			2	1	3.71	2.6
5	3	4.27	3.46			1	2	2.6	2.62
3	1	3.46	3.06			2	3	2.62	3.48
1	4	3.06	3.38			3	3	3.48	3.46
4	3	3.38	2.77			3	4	3.46	3.58
3	2	2.77	3.62			4	1	3.58	2.02
2	1	3.62	2.6			1	4	2.02	3.63
1	3	2.6	2.92			4	3	3.63	3.15
3	2	2.92	4.44			3	2	3.15	2.67
2	2	4.44	3.29			2	1	2.67	3.87
2	3	3.29	4.08			1	1	3.87	2.54
3	2	4.08	2.62			1	3	2.54	4.35
2	1	2.62	3.19			3	2	4.35	2.94
1	2	3.19	3.52			2	1	2.94	2.71
2	3	3.52	3.29			1	3	2.71	3.69
3	3	3.29	4.35			3	2	3.69	3.23
3	1	4.35	3.46			2	1	3.23	3.46
1	1	3.46	2.23			1	3	3.46	4.44
1	3	2.23	3.44			3	6	4.44	4.37
3	3	3.44	3.48			6	5	4.37	3.52
3	3	3.65	5.42			5	1467	3.52
3	2	5.42	2.92
2	5	2.92	4.52
5	3	4.52	2.25
3	2	2.25	2.23
2	2	2.23	3.19
2	2	3.19	2.38
2	3	2.38	5.83
3	2	5.83	3.62
2	3	3.62	3.38
3	3	3.38	2.63
3	1	2.63	2.88
1	2	2.88	4.21
2	4	4.21	3.23
4	3	3.23	4.42
3	2	4.42	3.44
2	6	3.44	3.33
6	3	3.33	3.71
3	3	3.71	3.94
3	2	3.94	3.62
2	2	3.62	3.75
2	1	3.75	3.33
1	3	3.33	2.9
3	2	2.9	4.27
2	1	4.27	3.25
1	2	3.25	2.77
2	3	2.77	3.21
3	1	3.21	3.13
1	4	3.13	3.98
4	2	3.98	3.17
2	2	3.17	2.81
2	2	2.81	2.37
2	3	2.37	3.29
3	1	3.29	2.62
1	1	2.62	3.88
1	2	3.88	2.65
2	1	2.65	2.96
1	3	2.96	3.13
3	1	3.13	3.29
1	1	3.29	2.25
1	2	2.25	3.33
2	2	3.33	2.27
2	3	2.27	4.06
3	2	4.06	3.04
2	1	3.04	2.85
1	2	2.85	4.1
2	4	4.1	3.81
4	2	3.81	3.52
2	2	3.52	3.48
2	1	3.48	3.06
1	2	3.06	3.44
2	2	3.44	3.88
2	3	3.88	3.29
3	4	3.29	3.5
4	2	3.5	4.08
2	2	4.08	2.87
2	2	2.87	3.4
2	1	3.4	3.29
1	2	3.29	3.71
2	1	3.71	2.6
1	2	2.6	2.62
2	3	2.62	3.48
3	3	3.48	3.46
3	4	3.46	3.58
4	1	3.58	2.02
1	4	2.02	3.63
4	3	3.63	3.15
3	2	3.15	2.67
2	1	2.67	3.87
1	1	3.87	2.54
1	3	2.54	4.35
3	2	4.35	2.94
2	1	2.94	2.71
1	3	2.71	3.69
3	2	3.69	3.23
2	1	3.23	3.46
1	3	3.46	4.44
3	6	4.44	4.37
6	5	4.37	3.52
