# Supplementary material for: Sequential biases on subjective judgments: Evidence from face attractiveness and ringtone agreeableness judgment
Source: PLoS One. 2018 Jun 11;13(6):e0198723. doi: 10.1371/journal.pone.0198723 (PMC5995378; doi:10.1371/journal.pone.0198723)
Supplement: S1 Data — (ZIP) [file pone.0198723.s001.zip › all the data/Exp 1/within-subject (25)/39.xlsx]

## Sheet: Sheet1
4	2	3.52	3.25			3	4	3.23	3.33
2	5	3.25	2.67			4	2	3.33	2.62
5	3	2.67	3.04			2	1	2.62	3.23
3	1	3.04	2.71			1	4	3.23	3.87
1	2	2.71	3.33			4	3	3.87	3.58
2	2	3.33	4.52			3	5	3.58	3.71
2	3	4.52	3.13			5	1	3.71	2.81
3	3	3.13	2.54			1	3	2.81	3.81
3	2	2.54	2.02			3	2	3.81	3.46
2	2	2.02	3.23			2	2	3.46	2.88
2	2	3.23	3.29			2	2	2.88	2.37
2	3	3.29	3.33			2	4	2.37	4.37
3	3	3.33	3.44			4	3	4.37	2.54
3	4	3.44	3.62			3	5	2.54	3.65
4	4	3.62	5.42			5	3	3.65	2.65
4	5	5.42	5.83			3	2	2.65	3.94
5	4	5.83	4.06			2	4	3.94	3.98
4	2	4.06	3.21			4	2	3.98	3.21
2	2	3.21	3.75			2	2	3.21	3.4
2	2	3.75	2.88			2	2	3.4	3.44
2	2	2.88	2.9			2	3	3.44	3.88
2	4	2.9	3.65			3	3	3.88	3.29
4	2	3.65	4.1			3	3	3.29	3.13
2	3	4.1	3.71			3	5	3.13	3.48
3	2	3.71	3.23			5	2	3.48	2.63
2	1	3.23	2.27			2	6	2.63	4.27
1	4	2.27	3.71			6	2	4.27	2.38
4	1	3.71	2.25			2	2	2.38	3.75
1	1	2.25	2.37			2	1	3.75	2.25
1	2	2.37	3.13			1	3	2.25	4.21
2	3	3.13	2.38			3	1	4.21	2.27
3	1	2.38	2.81			1	1	2.27	2.96
1	5	2.81	3.87			1	4	2.96	5.42
5	4	3.87	4.42			4	2	5.42	3.33
4	3	4.42	2.85			2	2	3.33	2.71
3	3	2.85	3.94			2	2	2.71	2.02
3	5	3.94	3.63			2	2	2.02	3.04
5	4	3.63	3.98			2	1	3.04	2.23
4	2	3.98	2.87			1	1	2.23	2.9
2	5	2.87	3.69			1	2	2.9	3.29
5	3	3.69	4.37			2	1	3.29	3.52
3	1	4.37	2.96			1	5	3.52	5.83
1	4	2.96	3.29			5	2	5.83	2.87
4	1	3.29	3.88			2	1	2.87	3.29
1	1	3.88	3.17			1	2	3.29	3.5
1	1	3.17	2.25			2	3	3.5	3.38
1	1	2.25	2.63			3	2	3.38	3.71
1	3	2.63	3.33			2	4	3.71	3.69
3	2	3.33	3.88			4	4	3.69	3.52
2	2	3.88	3.15			4	2	3.52	2.25
2	2	3.15	2.65			2	4	2.25	3.19
2	2	2.65	3.5			4	1	3.19	2.62
2	3	3.5	2.62			1	3	2.62	4.52
3	4	2.62	3.81			3	3	4.52	4.42
4	5	3.81	4.21			3	1	4.42	2.6
5	2	4.21	3.4			1	2	2.6	3.33
2	3	3.4	3.58			2	2	3.33	3.17
3	5	3.58	3.48			2	2	3.17	4.1
5	1	3.48	2.94			2	2	4.1	2.85
1	6	2.94	4.27			2	2	2.85	2.92
6	2	4.27	3.46			2	2	2.92	2.94
2	3	3.46	3.06			2	2	2.94	3.15
3	2	3.06	3.38			2	3	3.15	2.67
2	1	3.38	2.77			3	3	2.67	3.06
1	2	2.77	3.62			3	4	3.06	3.62
2	1	3.62	2.6			4	3	3.62	4.35
1	2	2.6	2.92			3	2	4.35	3.13
2	2	2.92	4.44			2	2	3.13	3.48
2	1	4.44	3.29			2	4	3.48	4.44
1	3	3.29	4.08			4	2	4.44	3.44
3	1	4.08	2.62			2	2	3.44	2.77
1	2	2.62	3.19			2	2	2.77	3.25
2	1	3.19	3.52			2	3	3.25	4.08
1	2	3.52	3.29			3	4	4.08	4.06
2	2	3.29	4.35			4	2	4.06	3.46
2	2	4.35	3.46			2	2	3.46	3.88
2	2	3.46	2.23			2	2	3.88	3.29
2	2	2.23	3.44			2	2	3.29	3.62
2	2	3.44	3.48			2	2	3.62	3.63
3	4	3.23	3.33			2	315	3.63
4	2	3.33	2.62
2	1	2.62	3.23
1	4	3.23	3.87
4	3	3.87	3.58
3	5	3.58	3.71
5	1	3.71	2.81
1	3	2.81	3.81
3	2	3.81	3.46
2	2	3.46	2.88
2	2	2.88	2.37
2	4	2.37	4.37
4	3	4.37	2.54
3	5	2.54	3.65
5	3	3.65	2.65
3	2	2.65	3.94
2	4	3.94	3.98
4	2	3.98	3.21
2	2	3.21	3.4
2	2	3.4	3.44
2	3	3.44	3.88
3	3	3.88	3.29
3	3	3.29	3.13
3	5	3.13	3.48
5	2	3.48	2.63
2	6	2.63	4.27
6	2	4.27	2.38
2	2	2.38	3.75
2	1	3.75	2.25
1	3	2.25	4.21
3	1	4.21	2.27
1	1	2.27	2.96
1	4	2.96	5.42
4	2	5.42	3.33
2	2	3.33	2.71
2	2	2.71	2.02
2	2	2.02	3.04
2	1	3.04	2.23
1	1	2.23	2.9
1	2	2.9	3.29
2	1	3.29	3.52
1	5	3.52	5.83
5	2	5.83	2.87
2	1	2.87	3.29
1	2	3.29	3.5
2	3	3.5	3.38
3	2	3.38	3.71
2	4	3.71	3.69
4	4	3.69	3.52
4	2	3.52	2.25
2	4	2.25	3.19
4	1	3.19	2.62
1	3	2.62	4.52
3	3	4.52	4.42
3	1	4.42	2.6
1	2	2.6	3.33
2	2	3.33	3.17
2	2	3.17	4.1
2	2	4.1	2.85
2	2	2.85	2.92
2	2	2.92	2.94
2	2	2.94	3.15
2	3	3.15	2.67
3	3	2.67	3.06
3	4	3.06	3.62
4	3	3.62	4.35
3	2	4.35	3.13
2	2	3.13	3.48
2	4	3.48	4.44
4	2	4.44	3.44
2	2	3.44	2.77
2	2	2.77	3.25
2	3	3.25	4.08
3	4	4.08	4.06
4	2	4.06	3.46
2	2	3.46	3.88
2	2	3.88	3.29
2	2	3.29	3.62
2	2	3.62	3.63
