# Supplementary material for: Sequential biases on subjective judgments: Evidence from face attractiveness and ringtone agreeableness judgment
Source: PLoS One. 2018 Jun 11;13(6):e0198723. doi: 10.1371/journal.pone.0198723 (PMC5995378; doi:10.1371/journal.pone.0198723)
Supplement: S1 Data — (ZIP) [file pone.0198723.s001.zip › all the data/Exp 1/within-subject (25)/40.xlsx]

## Sheet: Sheet1
2	3	3.52	3.25		4	6	2.88	5.83
3	3	3.25	2.67		6	5	5.83	3.13
3	3	2.67	3.04		5	5	3.13	2.62
3	4	3.04	2.71		5	5	2.62	2.81
4	4	2.71	3.33		5	5	2.81	3.94
4	3	3.33	4.52		5	6	3.94	4.37
3	4	4.52	3.13		6	5	4.37	3.58
4	4	3.13	2.54		5	7	3.58	3.81
4	2	2.54	2.02		7	4	3.81	2.38
2	4	2.02	3.23		4	5	2.38	3.62
4	4	3.23	3.29		5	5	3.62	3.71
4	5	3.29	3.33		5	6	3.71	4.42
5	5	3.33	3.44		6	5	4.42	3.65
5	5	3.44	3.62		5	5	3.65	2.65
5	7	3.62	5.42		5	5	2.65	3.29
7	7	5.42	5.83		5	5	3.29	3.48
7	6	5.83	4.06		5	5	3.48	3.69
6	5	4.06	3.21		5	5	3.69	3.33
5	4	3.21	3.75		5	6	3.33	2.6
4	4	3.75	2.88		6	5	2.6	3.71
4	5	2.88	2.9		5	5	3.71	3.33
5	5	2.9	3.65		5	4	3.33	2.85
5	4	3.65	4.1		4	5	2.85	3.98
4	5	4.1	3.71		5	4	3.98	3.44
5	5	3.71	3.23		4	4	3.44	3.23
5	4	3.23	2.27		4	4	3.23	3.88
4	5	2.27	3.71		4	6	3.88	3.88
5	4	3.71	2.25		6	7	3.88	3.87
4	3	2.25	2.37		7	6	3.87	3.5
3	4	2.37	3.13		6	4	3.5	2.71
4	4	3.13	2.38		4	4	2.71	3.52
4	4	2.38	2.81		4	5	3.52	2.62
4	5	2.81	3.87		5	5	2.62	2.77
5	5	3.87	4.42		5	4	2.77	3.23
5	4	4.42	2.85		4	5	3.23	4.44
4	6	2.85	3.94		5	4	4.44	3.75
6	4	3.94	3.63		4	8	3.75	5.42
4	5	3.63	3.98		8	4	5.42	3.29
5	6	3.98	2.87		4	4	3.29	3.25
6	6	2.87	3.69		4	3	3.25	3.06
6	6	3.69	4.37		3	3	3.06	2.23
6	6	4.37	2.96		3	3	2.23	3.29
6	6	2.96	3.29		3	5	3.29	2.9
6	6	3.29	3.88		5	3	2.9	3.13
6	5	3.88	3.17		3	3	3.13	2.54
5	4	3.17	2.25		3	3	2.54	2.37
4	5	2.25	2.63		3	5	2.37	3.4
5	5	2.63	3.33		5	2	3.4	2.02
5	5	3.33	3.88		2	3	2.02	3.63
5	5	3.88	3.15		3	5	3.63	3.21
5	5	3.15	2.65		5	4	3.21	2.63
5	5	2.65	3.5		4	3	2.63	2.25
5	5	3.5	2.62		3	4	2.25	3.62
5	6	2.62	3.81		4	4	3.62	4.52
6	7	3.81	4.21		4	5	4.52	2.96
7	7	4.21	3.4		5	4	2.96	2.67
7	6	3.4	3.58		4	5	2.67	3.48
6	5	3.58	3.48		5	4	3.48	3.38
5	6	3.48	2.94		4	6	3.38	3.44
6	6	2.94	4.27		6	4	3.44	2.25
6	5	4.27	3.46		4	5	2.25	3.33
5	5	3.46	3.06		5	5	3.33	4.1
5	4	3.06	3.38		5	6	4.1	4.08
4	3	3.38	2.77		6	5	4.08	3.46
3	3	2.77	3.62		5	5	3.46	4.35
3	2	3.62	2.6		5	4	4.35	2.27
2	3	2.6	2.92		4	5	2.27	2.94
3	4	2.92	4.44		5	5	2.94	3.17
4	3	4.44	3.29		5	6	3.17	4.21
3	4	3.29	4.08		6	4	4.21	2.87
4	3	4.08	2.62		4	4	2.87	3.29
3	3	2.62	3.19		4	4	3.29	3.19
3	5	3.19	3.52		4	5	3.19	3.15
5	3	3.52	3.29		5	5	3.15	4.06
3	5	3.29	4.35		5	3	4.06	2.92
5	5	4.35	3.46		3	4	2.92	3.04
5	3	3.46	2.23		4	4	3.04	3.46
3	4	2.23	3.44		4	7	3.46	4.27
4	4	3.44	3.48		7	6	4.27	3.52
4	6	2.88	5.83		6	459	3.52
6	5	5.83	3.13
5	5	3.13	2.62
5	5	2.62	2.81
5	5	2.81	3.94
5	6	3.94	4.37
6	5	4.37	3.58
5	7	3.58	3.81
7	4	3.81	2.38
4	5	2.38	3.62
5	5	3.62	3.71
5	6	3.71	4.42
6	5	4.42	3.65
5	5	3.65	2.65
5	5	2.65	3.29
5	5	3.29	3.48
5	5	3.48	3.69
5	5	3.69	3.33
5	6	3.33	2.6
6	5	2.6	3.71
5	5	3.71	3.33
5	4	3.33	2.85
4	5	2.85	3.98
5	4	3.98	3.44
4	4	3.44	3.23
4	4	3.23	3.88
4	6	3.88	3.88
6	7	3.88	3.87
7	6	3.87	3.5
6	4	3.5	2.71
4	4	2.71	3.52
4	5	3.52	2.62
5	5	2.62	2.77
5	4	2.77	3.23
4	5	3.23	4.44
5	4	4.44	3.75
4	8	3.75	5.42
8	4	5.42	3.29
4	4	3.29	3.25
4	3	3.25	3.06
3	3	3.06	2.23
3	3	2.23	3.29
3	5	3.29	2.9
5	3	2.9	3.13
3	3	3.13	2.54
3	3	2.54	2.37
3	5	2.37	3.4
5	2	3.4	2.02
2	3	2.02	3.63
3	5	3.63	3.21
5	4	3.21	2.63
4	3	2.63	2.25
3	4	2.25	3.62
4	4	3.62	4.52
4	5	4.52	2.96
5	4	2.96	2.67
4	5	2.67	3.48
5	4	3.48	3.38
4	6	3.38	3.44
6	4	3.44	2.25
4	5	2.25	3.33
5	5	3.33	4.1
5	6	4.1	4.08
6	5	4.08	3.46
5	5	3.46	4.35
5	4	4.35	2.27
4	5	2.27	2.94
5	5	2.94	3.17
5	6	3.17	4.21
6	4	4.21	2.87
4	4	2.87	3.29
4	4	3.29	3.19
4	5	3.19	3.15
5	5	3.15	4.06
5	3	4.06	2.92
3	4	2.92	3.04
4	4	3.04	3.46
4	7	3.46	4.27
7	6	4.27	3.52
