# Supplementary material for: Sequential biases on subjective judgments: Evidence from face attractiveness and ringtone agreeableness judgment
Source: PLoS One. 2018 Jun 11;13(6):e0198723. doi: 10.1371/journal.pone.0198723 (PMC5995378; doi:10.1371/journal.pone.0198723)
Supplement: S1 Data — (ZIP) [file pone.0198723.s001.zip › all the data/Exp 1/within-subject (25)/44.xlsx]

## Sheet: Sheet1
5	5	3.52	3.25			4	3	3.52	3.25
5	3	3.25	2.67			3	3	3.25	2.67
3	2	2.67	3.04			3	1	2.67	3.04
2	2	3.04	2.71			1	1	3.04	2.71
2	4	2.71	3.33			1	3	2.71	3.33
4	5	3.33	4.52			3	5	3.33	4.52
5	4	4.52	3.13			5	4	4.52	3.13
4	1	3.13	2.54			4	1	3.13	2.54
1	1	2.54	2.02			1	1	2.54	2.02
1	2	2.02	3.23			1	3	2.02	3.23
2	1	3.23	3.29			3	1	3.23	3.29
1	1	3.29	3.33			1	2	3.29	3.33
1	4	3.33	3.44			2	3	3.33	3.44
4	5	3.44	3.62			3	2	3.44	3.62
5	4	3.62	5.42			2	4	3.62	5.42
4	4	5.42	5.83			4	3	5.42	5.83
4	2	5.83	4.06			3	4	5.83	4.06
2	3	4.06	3.21			4	3	4.06	3.21
3	2	3.21	3.75			3	3	3.21	3.75
2	2	3.75	2.88			3	3	3.75	2.88
2	1	2.88	2.9			3	1	2.88	2.9
1	2	2.9	3.65			1	3	2.9	3.65
2	2	3.65	4.1			3	3	3.65	4.1
2	2	4.1	3.71			3	3	4.1	3.71
2	3	3.71	3.23			3	4	3.71	3.23
3	1	3.23	2.27			4	1	3.23	2.27
1	3	2.27	3.71			1	5	2.27	3.71
3	1	3.71	2.25			5	1	3.71	2.25
1	1	2.25	2.37			1	1	2.25	2.37
1	1	2.37	3.13			1	4	2.37	3.13
1	1	3.13	2.38			4	2	3.13	2.38
1	1	2.38	2.81			2	1	2.38	2.81
1	4	2.81	3.87			1	5	2.81	3.87
4	4	3.87	4.42			5	5	3.87	4.42
4	1	4.42	2.85			5	1	4.42	2.85
1	4	2.85	3.94			1	5	2.85	3.94
4	4	3.94	3.63			5	4	3.94	3.63
4	3	3.63	3.98			4	3	3.63	3.98
3	2	3.98	2.87			3	1	3.98	2.87
2	2	2.87	3.69			1	2	2.87	3.69
2	2	3.69	4.37			2	2	3.69	4.37
2	2	4.37	2.96			2	2	4.37	2.96
2	2	2.96	3.29			2	2	2.96	3.29
2	1	3.29	3.88			2	1	3.29	3.88
1	2	3.88	3.17			1	1	3.88	3.17
2	1	3.17	2.25			1	1	3.17	2.25
1	2	2.25	2.63			1	1	2.25	2.63
2	2	2.63	3.33			1	2	2.63	3.33
2	2	3.33	3.88			2	4	3.33	3.88
2	2	3.88	3.15			4	4	3.88	3.15
2	2	3.15	2.65			4	2	3.15	2.65
2	2	2.65	3.5			2	4	2.65	3.5
2	1	3.5	2.62			4	1	3.5	2.62
1	4	2.62	3.81			1	4	2.62	3.81
4	5	3.81	4.21			4	4	3.81	4.21
5	3	4.21	3.4			4	3	4.21	3.4
3	3	3.4	3.58			3	3	3.4	3.58
3	3	3.58	3.48			3	4	3.58	3.48
3	1	3.48	2.94			4	2	3.48	2.94
1	6	2.94	4.27			2	4	2.94	4.27
6	4	4.27	3.46			4	3	4.27	3.46
4	2	3.46	3.06			3	2	3.46	3.06
2	4	3.06	3.38			2	4	3.06	3.38
4	2	3.38	2.77			4	1	3.38	2.77
2	6	2.77	3.62			1	6	2.77	3.62
6	1	3.62	2.6			6	1	3.62	2.6
1	2	2.6	2.92			1	1	2.6	2.92
2	2	2.92	4.44			1	2	2.92	4.44
2	2	4.44	3.29			2	2	4.44	3.29
2	4	3.29	4.08			2	5	3.29	4.08
4	1	4.08	2.62			5	1	4.08	2.62
1	2	2.62	3.19			1	1	2.62	3.19
2	2	3.19	3.52			1	2	3.19	3.52
2	1	3.52	3.29			2	1	3.52	3.29
1	4	3.29	4.35			1	3	3.29	4.35
4	3	4.35	3.46			3	2	4.35	3.46
3	1	3.46	2.23			2	1	3.46	2.23
1	3	2.23	3.44			1	1	2.23	3.44
3	3	3.44	3.48			1	1	3.44	3.48
4	3	3.52	3.25			1	497	3.48
3	3	3.25	2.67
3	1	2.67	3.04
1	1	3.04	2.71
1	3	2.71	3.33
3	5	3.33	4.52
5	4	4.52	3.13
4	1	3.13	2.54
1	1	2.54	2.02
1	3	2.02	3.23
3	1	3.23	3.29
1	2	3.29	3.33
2	3	3.33	3.44
3	2	3.44	3.62
2	4	3.62	5.42
4	3	5.42	5.83
3	4	5.83	4.06
4	3	4.06	3.21
3	3	3.21	3.75
3	3	3.75	2.88
3	1	2.88	2.9
1	3	2.9	3.65
3	3	3.65	4.1
3	3	4.1	3.71
3	4	3.71	3.23
4	1	3.23	2.27
1	5	2.27	3.71
5	1	3.71	2.25
1	1	2.25	2.37
1	4	2.37	3.13
4	2	3.13	2.38
2	1	2.38	2.81
1	5	2.81	3.87
5	5	3.87	4.42
5	1	4.42	2.85
1	5	2.85	3.94
5	4	3.94	3.63
4	3	3.63	3.98
3	1	3.98	2.87
1	2	2.87	3.69
2	2	3.69	4.37
2	2	4.37	2.96
2	2	2.96	3.29
2	1	3.29	3.88
1	1	3.88	3.17
1	1	3.17	2.25
1	1	2.25	2.63
1	2	2.63	3.33
2	4	3.33	3.88
4	4	3.88	3.15
4	2	3.15	2.65
2	4	2.65	3.5
4	1	3.5	2.62
1	4	2.62	3.81
4	4	3.81	4.21
4	3	4.21	3.4
3	3	3.4	3.58
3	4	3.58	3.48
4	2	3.48	2.94
2	4	2.94	4.27
4	3	4.27	3.46
3	2	3.46	3.06
2	4	3.06	3.38
4	1	3.38	2.77
1	6	2.77	3.62
6	1	3.62	2.6
1	1	2.6	2.92
1	2	2.92	4.44
2	2	4.44	3.29
2	5	3.29	4.08
5	1	4.08	2.62
1	1	2.62	3.19
1	2	3.19	3.52
2	1	3.52	3.29
1	3	3.29	4.35
3	2	4.35	3.46
2	1	3.46	2.23
1	1	2.23	3.44
1	1	3.44	3.48
