# Supplementary material for: Sequential biases on subjective judgments: Evidence from face attractiveness and ringtone agreeableness judgment
Source: PLoS One. 2018 Jun 11;13(6):e0198723. doi: 10.1371/journal.pone.0198723 (PMC5995378; doi:10.1371/journal.pone.0198723)
Supplement: S1 Data — (ZIP) [file pone.0198723.s001.zip › all the data/Exp 1/within-subject (25)/45.xlsx]

## Sheet: Sheet1
5	2	3.52	3.25			2	1	3.48	4.37
2	2	3.25	2.67			1	2	4.37	3.71
2	1	2.67	3.04			2	2	3.71	2.23
1	2	3.04	2.71			2	1	2.23	3.15
2	2	2.71	3.33			1	1	3.15	3.62
2	2	3.33	4.52			1	1	3.62	3.46
2	1	4.52	3.13			1	1	3.46	2.02
1	1	3.13	2.54			1	1	2.02	3.23
1	1	2.54	2.02			1	1	3.23	3.25
1	1	2.02	3.23			1	1	3.25	3.33
1	1	3.23	3.29			1	2	3.33	3.21
1	3	3.29	3.33			2	1	3.21	2.25
3	1	3.33	3.44			1	1	2.25	2.96
1	2	3.44	3.62			1	5	2.96	3.98
2	5	3.62	5.42			5	6	3.98	5.83
5	2	5.42	5.83			6	2	5.83	2.85
2	3	5.83	4.06			2	1	2.85	3.69
3	4	4.06	3.21			1	1	3.69	2.25
4	2	3.21	3.75			1	2	2.25	3.48
2	4	3.75	2.88			2	3	3.48	4.08
4	2	2.88	2.9			3	1	4.08	3.44
2	1	2.9	3.65			1	2	3.44	3.63
1	1	3.65	4.1			2	1	3.63	3.52
1	2	4.1	3.71			1	2	3.52	3.58
2	1	3.71	3.23			2	1	3.58	3.44
1	1	3.23	2.27			1	8	3.44	4.44
1	3	2.27	3.71			8	2	4.44	2.81
3	1	3.71	2.25			2	2	2.81	3.33
1	1	2.25	2.37			2	2	3.33	3.19
1	3	2.37	3.13			2	4	3.19	2.88
3	2	3.13	2.38			4	3	2.88	2.77
2	1	2.38	2.81			3	2	2.77	2.94
1	1	2.81	3.87			2	1	2.94	3.13
1	2	3.87	4.42			1	1	3.13	2.71
2	1	4.42	2.85			1	1	2.71	4.21
1	2	2.85	3.94			1	3	4.21	3.88
2	2	3.94	3.63			3	7	3.88	5.42
2	5	3.63	3.98			7	5	5.42	3.29
5	2	3.98	2.87			5	3	3.29	3.94
2	3	2.87	3.69			3	1	3.94	2.62
3	1	3.69	4.37			1	1	2.62	2.92
1	1	4.37	2.96			1	1	2.92	3.88
1	2	2.96	3.29			1	2	3.88	2.87
2	2	3.29	3.88			2	1	2.87	3.29
2	1	3.88	3.17			1	1	3.29	4.52
1	1	3.17	2.25			1	5	4.52	4.27
1	2	2.25	2.63			5	2	4.27	3.5
2	3	2.63	3.33			2	2	3.5	4.35
3	1	3.33	3.88			2	3	4.35	4.42
1	2	3.88	3.15			3	1	4.42	2.54
2	1	3.15	2.65			1	1	2.54	2.62
1	2	2.65	3.5			1	1	2.62	3.62
2	1	3.5	2.62			1	1	3.62	2.37
1	6	2.62	3.81			1	3	2.37	3.4
6	3	3.81	4.21			3	2	3.4	3.13
3	2	4.21	3.4			2	1	3.13	2.38
2	2	3.4	3.58			1	1	2.38	3.23
2	1	3.58	3.48			1	1	3.23	2.67
1	2	3.48	2.94			1	1	2.67	2.6
2	5	2.94	4.27			1	2	2.6	3.29
5	2	4.27	3.46			2	1	3.29	2.27
2	1	3.46	3.06			1	3	2.27	3.81
1	3	3.06	3.38			3	1	3.81	4.06
3	2	3.38	2.77			1	1	4.06	3.29
2	2	2.77	3.62			1	1	3.29	3.87
2	1	3.62	2.6			1	2	3.87	3.33
1	1	2.6	2.92			2	1	3.33	2.9
1	5	2.92	4.44			1	1	2.9	2.65
5	1	4.44	3.29			1	1	2.65	3.17
1	3	3.29	4.08			1	1	3.17	2.63
3	1	4.08	2.62			1	2	2.63	3.65
1	2	2.62	3.19			2	1	3.65	3.06
2	2	3.19	3.52			1	1	3.06	3.52
2	2	3.52	3.29			1	1	3.52	3.75
2	3	3.29	4.35			1	1	3.75	3.46
3	1	4.35	3.46			1	4	3.46	3.38
1	1	3.46	2.23			4	2	3.38	3.71
1	2	2.23	3.44			2	2	3.71	3.04
2	2	3.44	3.48			2	1	3.04	4.1
2	1	3.48	4.37			1	293	4.1
1	2	4.37	3.71
2	2	3.71	2.23
2	1	2.23	3.15
1	1	3.15	3.62
1	1	3.62	3.46
1	1	3.46	2.02
1	1	2.02	3.23
1	1	3.23	3.25
1	1	3.25	3.33
1	2	3.33	3.21
2	1	3.21	2.25
1	1	2.25	2.96
1	5	2.96	3.98
5	6	3.98	5.83
6	2	5.83	2.85
2	1	2.85	3.69
1	1	3.69	2.25
1	2	2.25	3.48
2	3	3.48	4.08
3	1	4.08	3.44
1	2	3.44	3.63
2	1	3.63	3.52
1	2	3.52	3.58
2	1	3.58	3.44
1	8	3.44	4.44
8	2	4.44	2.81
2	2	2.81	3.33
2	2	3.33	3.19
2	4	3.19	2.88
4	3	2.88	2.77
3	2	2.77	2.94
2	1	2.94	3.13
1	1	3.13	2.71
1	1	2.71	4.21
1	3	4.21	3.88
3	7	3.88	5.42
7	5	5.42	3.29
5	3	3.29	3.94
3	1	3.94	2.62
1	1	2.62	2.92
1	1	2.92	3.88
1	2	3.88	2.87
2	1	2.87	3.29
1	1	3.29	4.52
1	5	4.52	4.27
5	2	4.27	3.5
2	2	3.5	4.35
2	3	4.35	4.42
3	1	4.42	2.54
1	1	2.54	2.62
1	1	2.62	3.62
1	1	3.62	2.37
1	3	2.37	3.4
3	2	3.4	3.13
2	1	3.13	2.38
1	1	2.38	3.23
1	1	3.23	2.67
1	1	2.67	2.6
1	2	2.6	3.29
2	1	3.29	2.27
1	3	2.27	3.81
3	1	3.81	4.06
1	1	4.06	3.29
1	1	3.29	3.87
1	2	3.87	3.33
2	1	3.33	2.9
1	1	2.9	2.65
1	1	2.65	3.17
1	1	3.17	2.63
1	2	2.63	3.65
2	1	3.65	3.06
1	1	3.06	3.52
1	1	3.52	3.75
1	1	3.75	3.46
1	4	3.46	3.38
4	2	3.38	3.71
2	2	3.71	3.04
2	1	3.04	4.1
