# Supplementary material for: Sequential biases on subjective judgments: Evidence from face attractiveness and ringtone agreeableness judgment
Source: PLoS One. 2018 Jun 11;13(6):e0198723. doi: 10.1371/journal.pone.0198723 (PMC5995378; doi:10.1371/journal.pone.0198723)
Supplement: S1 Data — (ZIP) [file pone.0198723.s001.zip › all the data/Exp 1/within-subject (25)/46.xlsx]

## Sheet: Sheet1
3	3	3.52	3.25		3	3	3.44231	3.51923
3	3	3.25	2.67		3	4	3.51923	3.03846
3	3	2.67	3.04		4	5	3.03846	4.26923
3	5	3.04	2.71		5	3	4.26923	2.76923
5	3	2.71	3.33		3	5	2.76923	4.51923
3	4	3.33	4.52		5	4	4.51923	3.71154
4	3	4.52	3.13		4	4	3.71154	3.17308
3	2	3.13	2.54		4	3	3.17308	2.25
2	2	2.54	2.02		3	6	2.25	4.44231
2	4	2.02	3.23		6	4	4.44231	3.71154
4	3	3.23	3.29		4	4	3.71154	3.46154
3	2	3.29	3.33		4	5	3.46154	3.94231
2	3	3.33	3.44		5	4	3.94231	3.48077
3	4	3.44	3.62		4	5	3.48077	3.21154
4	6	3.62	5.42		5	3	3.21154	3.75
6	4	5.42	5.83		3	3	3.75	3.32692
4	5	5.83	4.06		3	3	3.32692	3.28846
5	6	4.06	3.21		3	5	3.28846	3.80769
6	5	3.21	3.75		5	3	3.80769	2.38462
5	4	3.75	2.88		3	3	2.38462	2.61538
4	3	2.88	2.9		3	4	2.61538	2.53846
3	4	2.9	3.65		4	4	2.53846	5.82692
4	4	3.65	4.1		4	4	5.82692	3.51923
4	5	4.1	3.71		4	3	3.51923	2.59615
5	4	3.71	3.23		3	4	2.59615	2.71154
4	3	3.23	2.27		4	3	2.71154	3.13462
3	2	2.27	3.71		3	6	3.13462	3.40385
2	2	3.71	2.25		6	4	3.40385	3.32692
2	2	2.25	2.37		4	6	3.32692	3.65385
2	2	2.37	3.13		6	5	3.65385	3.32692
2	2	3.13	2.38		5	4	3.32692	3.19231
2	3	2.38	2.81		4	3	3.19231	3.05769
3	5	2.81	3.87		3	4	3.05769	3.28846
5	6	3.87	4.42		4	2	3.28846	3.46154
6	3	4.42	2.85		2	3	3.46154	3.25
3	5	2.85	3.94		3	4	3.25	3.5
5	5	3.94	3.63		4	4	3.5	2.63462
5	4	3.63	3.98		4	3	2.63462	2.01923
4	3	3.98	2.87		3	3	2.01923	2.80769
3	4	2.87	3.69		3	4	2.80769	3.23077
4	4	3.69	4.37		4	6	3.23077	2.94231
4	3	4.37	2.96		6	2	2.94231	2.26923
3	4	2.96	3.29		2	3	2.26923	4.34615
4	4	3.29	3.88		3	3	4.34615	2.88462
4	4	3.88	3.17		3	4	2.88462	4.09615
4	3	3.17	2.25		4	5	4.09615	3.69231
3	3	2.25	2.63		5	4	3.69231	3.61538
3	3	2.63	3.33		4	3	3.61538	2.25
3	4	3.33	3.88		3	4	2.25	3.15385
4	4	3.88	3.15		4	4	3.15385	3.63462
4	3	3.15	2.65		4	3	3.63462	2.65385
3	5	2.65	3.5		3	4	2.65385	3.38462
5	3	3.5	2.62		4	4	3.38462	4.05769
3	4	2.62	3.81		4	4	4.05769	3.28846
4	5	3.81	4.21		4	4	3.28846	2.86538
5	5	4.21	3.4		4	3	2.86538	2.61538
5	3	3.4	3.58		3	3	2.61538	2.84615
3	2	3.58	3.48		3	3	2.84615	3.44231
2	4	3.48	2.94		3	6	3.44231	5.42308
4	5	2.94	4.27		6	4	5.42308	3.23077
5	3	4.27	3.46		4	3	3.23077	2.23077
3	3	3.46	3.06		3	4	2.23077	3.61538
3	5	3.06	3.38		4	3	3.61538	2.67308
5	3	3.38	2.77		3	4	2.67308	3.88462
3	3	2.77	3.62		4	4	3.88462	3.98077
3	3	3.62	2.6		4	3	3.98077	2.36538
3	4	2.6	2.92		3	5	2.36538	4.36538
4	5	2.92	4.44		5	4	4.36538	3.48077
5	4	4.44	3.29		4	4	3.48077	2.92308
4	5	3.29	4.08		4	4	2.92308	3.28846
5	2	4.08	2.62		4	4	3.28846	3.57692
2	3	2.62	3.19		4	5	3.57692	3.86538
3	4	3.19	3.52		5	5	3.86538	4.07692
4	3	3.52	3.29		5	3	4.07692	3.13462
3	3	3.29	4.35		3	3	3.13462	2.90385
3	3	4.35	3.46		3	4	2.90385	3.88462
3	3	3.46	2.23		4	4	3.88462	4.21154
3	4	2.23	3.44		4	5	4.21154	4.42308
4	3	3.44	3.48		5	4	4.42308	2.96154
3	3	3.44231	3.51923		4	392	2.96154
3	4	3.51923	3.03846
4	5	3.03846	4.26923
5	3	4.26923	2.76923
3	5	2.76923	4.51923
5	4	4.51923	3.71154
4	4	3.71154	3.17308
4	3	3.17308	2.25
3	6	2.25	4.44231
6	4	4.44231	3.71154
4	4	3.71154	3.46154
4	5	3.46154	3.94231
5	4	3.94231	3.48077
4	5	3.48077	3.21154
5	3	3.21154	3.75
3	3	3.75	3.32692
3	3	3.32692	3.28846
3	5	3.28846	3.80769
5	3	3.80769	2.38462
3	3	2.38462	2.61538
3	4	2.61538	2.53846
4	4	2.53846	5.82692
4	4	5.82692	3.51923
4	3	3.51923	2.59615
3	4	2.59615	2.71154
4	3	2.71154	3.13462
3	6	3.13462	3.40385
6	4	3.40385	3.32692
4	6	3.32692	3.65385
6	5	3.65385	3.32692
5	4	3.32692	3.19231
4	3	3.19231	3.05769
3	4	3.05769	3.28846
4	2	3.28846	3.46154
2	3	3.46154	3.25
3	4	3.25	3.5
4	4	3.5	2.63462
4	3	2.63462	2.01923
3	3	2.01923	2.80769
3	4	2.80769	3.23077
4	6	3.23077	2.94231
6	2	2.94231	2.26923
2	3	2.26923	4.34615
3	3	4.34615	2.88462
3	4	2.88462	4.09615
4	5	4.09615	3.69231
5	4	3.69231	3.61538
4	3	3.61538	2.25
3	4	2.25	3.15385
4	4	3.15385	3.63462
4	3	3.63462	2.65385
3	4	2.65385	3.38462
4	4	3.38462	4.05769
4	4	4.05769	3.28846
4	4	3.28846	2.86538
4	3	2.86538	2.61538
3	3	2.61538	2.84615
3	3	2.84615	3.44231
3	6	3.44231	5.42308
6	4	5.42308	3.23077
4	3	3.23077	2.23077
3	4	2.23077	3.61538
4	3	3.61538	2.67308
3	4	2.67308	3.88462
4	4	3.88462	3.98077
4	3	3.98077	2.36538
3	5	2.36538	4.36538
5	4	4.36538	3.48077
4	4	3.48077	2.92308
4	4	2.92308	3.28846
4	4	3.28846	3.57692
4	5	3.57692	3.86538
5	5	3.86538	4.07692
5	3	4.07692	3.13462
3	3	3.13462	2.90385
3	4	2.90385	3.88462
4	4	3.88462	4.21154
4	5	4.21154	4.42308
5	4	4.42308	2.96154
