# Supplementary material for: Sequential biases on subjective judgments: Evidence from face attractiveness and ringtone agreeableness judgment
Source: PLoS One. 2018 Jun 11;13(6):e0198723. doi: 10.1371/journal.pone.0198723 (PMC5995378; doi:10.1371/journal.pone.0198723)
Supplement: S1 Data — (ZIP) [file pone.0198723.s001.zip › all the data/Exp 1/within-subject (25)/47.xlsx]

## Sheet: Sheet1
5	4	3.52	3.25		5	7	3.29	3.69
4	5	3.25	2.67		7	3	3.69	3.21
5	3	2.67	3.04		3	5	3.21	3.62
3	4	3.04	2.71		5	2	3.62	3.38
4	3	2.71	3.33		2	6	3.38	3.25
3	7	3.33	4.52		6	7	3.25	3.87
7	6	4.52	3.13		7	6	3.87	3.88
6	4	3.13	2.54		6	6	3.88	3.62
4	2	2.54	2.02		6	1	3.62	2.27
2	4	2.02	3.23		1	2	2.27	3.58
4	5	3.23	3.29		2	1	3.58	2.65
5	3	3.29	3.33		1	4	2.65	3.13
3	7	3.33	3.44		4	5	3.13	2.25
7	6	3.44	3.62		5	3	2.25	3.46
6	7	3.62	5.42		3	2	3.46	3.88
7	4	5.42	5.83		2	1	3.88	2.6
4	6	5.83	4.06		1	3	2.6	3.46
6	5	4.06	3.21		3	4	3.46	2.63
5	2	3.21	3.75		4	5	2.63	2.87
2	1	3.75	2.88		5	6	2.87	2.62
1	1	2.88	2.9		6	5	2.62	3.33
1	3	2.9	3.65		5	2	3.33	2.88
3	4	3.65	4.1		2	7	2.88	4.37
4	2	4.1	3.71		7	3	4.37	3.4
2	3	3.71	3.23		3	1	3.4	3.29
3	3	3.23	2.27		1	2	3.29	3.23
3	6	2.27	3.71		2	8	3.23	4.52
6	2	3.71	2.25		8	3	4.52	4.27
2	1	2.25	2.37		3	4	4.27	3.48
1	1	2.37	3.13		4	2	3.48	3.04
1	2	3.13	2.38		2	1	3.04	2.23
2	5	2.38	2.81		1	6	2.23	5.42
5	4	2.81	3.87		6	7	5.42	3.44
4	6	3.87	4.42		7	3	3.44	4.06
6	2	4.42	2.85		3	2	4.06	3.81
2	5	2.85	3.94		2	4	3.81	2.38
5	3	3.94	3.63		4	3	2.38	3.94
3	1	3.63	3.98		3	5	3.94	3.98
1	2	3.98	2.87		5	6	3.98	4.42
2	5	2.87	3.69		6	2	4.42	3.33
5	2	3.69	4.37		2	1	3.33	3.71
2	1	4.37	2.96		1	2	3.71	2.25
1	6	2.96	3.29		2	1	2.25	2.67
6	2	3.29	3.88		1	4	2.67	3.33
2	1	3.88	3.17		4	2	3.33	2.85
1	1	3.17	2.25		2	2	2.85	2.02
1	2	2.25	2.63		2	5	2.02	2.77
2	6	2.63	3.33		5	4	2.77	3.23
6	3	3.33	3.88		4	5	3.23	4.08
3	2	3.88	3.15		5	3	4.08	2.71
2	3	3.15	2.65		3	8	2.71	3.06
3	5	2.65	3.5		8	1	3.06	2.96
5	4	3.5	2.62		1	2	2.96	3.75
4	2	2.62	3.81		2	7	3.75	3.29
2	7	3.81	4.21		7	2	3.29	3.5
7	2	4.21	3.4		2	3	3.5	3.63
2	4	3.4	3.58		3	4	3.63	3.65
4	2	3.58	3.48		4	2	3.65	3.71
2	1	3.48	2.94		2	3	3.71	2.92
1	6	2.94	4.27		3	2	2.92	2.37
6	5	4.27	3.46		2	5	2.37	3.52
5	8	3.46	3.06		5	3	3.52	2.94
8	5	3.06	3.38		3	2	2.94	2.81
5	2	3.38	2.77		2	6	2.81	4.1
2	5	2.77	3.62		6	5	4.1	4.44
5	3	3.62	2.6		5	2	4.44	3.15
3	1	2.6	2.92		2	4	3.15	3.13
1	1	2.92	4.44		4	3	3.13	3.52
1	1	4.44	3.29		3	4	3.52	3.29
1	3	3.29	4.08		4	6	3.29	4.21
3	1	4.08	2.62		6	5	4.21	4.35
1	1	2.62	3.19		5	2	4.35	2.9
1	2	3.19	3.52		2	1	2.9	5.83
2	5	3.52	3.29		1	1	5.83	3.44
5	6	3.29	4.35		1	3	3.44	3.48
6	4	4.35	3.46		3	2	3.48	2.62
4	1	3.46	2.23		2	2	2.62	3.17
1	2	2.23	3.44		2	4	3.17	2.54
2	4	3.44	3.48		4	3	2.54	3.19
5	7	3.29	3.69		3	285	3.19
7	3	3.69	3.21
3	5	3.21	3.62
5	2	3.62	3.38
2	6	3.38	3.25
6	7	3.25	3.87
7	6	3.87	3.88
6	6	3.88	3.62
6	1	3.62	2.27
1	2	2.27	3.58
2	1	3.58	2.65
1	4	2.65	3.13
4	5	3.13	2.25
5	3	2.25	3.46
3	2	3.46	3.88
2	1	3.88	2.6
1	3	2.6	3.46
3	4	3.46	2.63
4	5	2.63	2.87
5	6	2.87	2.62
6	5	2.62	3.33
5	2	3.33	2.88
2	7	2.88	4.37
7	3	4.37	3.4
3	1	3.4	3.29
1	2	3.29	3.23
2	8	3.23	4.52
8	3	4.52	4.27
3	4	4.27	3.48
4	2	3.48	3.04
2	1	3.04	2.23
1	6	2.23	5.42
6	7	5.42	3.44
7	3	3.44	4.06
3	2	4.06	3.81
2	4	3.81	2.38
4	3	2.38	3.94
3	5	3.94	3.98
5	6	3.98	4.42
6	2	4.42	3.33
2	1	3.33	3.71
1	2	3.71	2.25
2	1	2.25	2.67
1	4	2.67	3.33
4	2	3.33	2.85
2	2	2.85	2.02
2	5	2.02	2.77
5	4	2.77	3.23
4	5	3.23	4.08
5	3	4.08	2.71
3	8	2.71	3.06
8	1	3.06	2.96
1	2	2.96	3.75
2	7	3.75	3.29
7	2	3.29	3.5
2	3	3.5	3.63
3	4	3.63	3.65
4	2	3.65	3.71
2	3	3.71	2.92
3	2	2.92	2.37
2	5	2.37	3.52
5	3	3.52	2.94
3	2	2.94	2.81
2	6	2.81	4.1
6	5	4.1	4.44
5	2	4.44	3.15
2	4	3.15	3.13
4	3	3.13	3.52
3	4	3.52	3.29
4	6	3.29	4.21
6	5	4.21	4.35
5	2	4.35	2.9
2	1	2.9	5.83
1	1	5.83	3.44
1	3	3.44	3.48
3	2	3.48	2.62
2	2	2.62	3.17
2	4	3.17	2.54
4	3	2.54	3.19
