# Supplementary material for: Sequential biases on subjective judgments: Evidence from face attractiveness and ringtone agreeableness judgment
Source: PLoS One. 2018 Jun 11;13(6):e0198723. doi: 10.1371/journal.pone.0198723 (PMC5995378; doi:10.1371/journal.pone.0198723)
Supplement: S1 Data — (ZIP) [file pone.0198723.s001.zip › all the data/Exp 1/within-subject (25)/48.xlsx]

## Sheet: Sheet1
2	2	3.52	3.25		2	1	3.88462	4.05769
2	1	3.25	2.67		1	1	4.05769	3.19231
1	1	2.67	3.04		1	1	3.19231	2.96154
1	2	3.04	2.71		1	1	2.96154	3.28846
2	1	2.71	3.33		1	1	3.28846	2.53846
1	3	3.33	4.52		1	2	2.53846	4.09615
3	1	4.52	3.13		2	1	4.09615	3.75
1	1	3.13	2.54		1	1	3.75	3.46154
1	1	2.54	2.02		1	1	3.46154	3.46154
1	2	2.02	3.23		1	1	3.46154	3.44231
2	1	3.23	3.29		1	1	3.44231	2.59615
1	2	3.29	3.33		1	1	2.59615	2.84615
2	1	3.33	3.44		1	1	2.84615	3.57692
1	2	3.44	3.62		1	1	3.57692	3.32692
2	5	3.62	5.42		1	2	3.32692	3.65385
5	2	5.42	5.83		2	1	3.65385	2.80769
2	1	5.83	4.06		1	1	2.80769	2.71154
1	1	4.06	3.21		1	1	2.71154	2.26923
1	3	3.21	3.75		1	3	2.26923	3.44231
3	1	3.75	2.88		3	1	3.44231	4.34615
1	2	2.88	2.9		1	1	4.34615	2.25
2	3	2.9	3.65		1	1	2.25	2.61538
3	1	3.65	4.1		1	1	2.61538	2.38462
1	1	4.1	3.71		1	1	2.38462	3.03846
1	1	3.71	3.23		1	1	3.03846	2.67308
1	1	3.23	2.27		1	1	2.67308	3.28846
1	2	2.27	3.71		1	1	3.28846	2.63462
2	1	3.71	2.25		1	2	2.63462	4.07692
1	1	2.25	2.37		2	1	4.07692	3.25
1	1	2.37	3.13		1	1	3.25	3.71154
1	1	3.13	2.38		1	1	3.71154	2.01923
1	2	2.38	2.81		1	1	2.01923	3.38462
2	2	2.81	3.87		1	3	3.38462	3.51923
2	1	3.87	4.42		3	3	3.51923	3.71154
1	1	4.42	2.85		3	2	3.71154	3.28846
1	3	2.85	3.94		2	5	3.28846	5.42308
3	1	3.94	3.63		5	3	5.42308	3.15385
1	1	3.63	3.98		3	1	3.15385	2.94231
1	1	3.98	2.87		1	1	2.94231	3.98077
1	1	2.87	3.69		1	1	3.98077	2.92308
1	1	3.69	4.37		1	1	2.92308	4.51923
1	1	4.37	2.96		1	3	4.51923	4.42308
1	1	2.96	3.29		3	1	4.42308	3.69231
1	2	3.29	3.88		1	2	3.69231	2.76923
2	1	3.88	3.17		2	1	2.76923	3.40385
1	1	3.17	2.25		1	1	3.40385	3.63462
1	1	2.25	2.63		1	1	3.63462	2.88462
1	3	2.63	3.33		1	2	2.88462	3.61538
3	1	3.33	3.88		2	1	3.61538	3.61538
1	2	3.88	3.15		1	5	3.61538	4.26923
2	1	3.15	2.65		5	1	4.26923	3.13462
1	1	2.65	3.5		1	1	3.13462	2.65385
1	1	3.5	2.62		1	1	2.65385	2.23077
1	5	2.62	3.81		1	3	2.23077	4.44231
5	1	3.81	4.21		3	1	4.44231	3.51923
1	1	4.21	3.4		1	1	3.51923	3.13462
1	3	3.4	3.58		1	1	3.13462	2.90385
3	1	3.58	3.48		1	1	2.90385	2.25
1	1	3.48	2.94		1	1	2.25	2.61538
1	1	2.94	4.27		1	1	2.61538	3.23077
1	1	4.27	3.46		1	3	3.23077	3.86538
1	1	3.46	3.06		3	3	3.86538	3.94231
1	1	3.06	3.38		3	1	3.94231	3.5
1	2	3.38	2.77		1	1	3.5	3.23077
2	1	2.77	3.62		1	1	3.23077	3.48077
1	1	3.62	2.6		1	1	3.48077	3.21154
1	1	2.6	2.92		1	1	3.21154	2.36538
1	3	2.92	4.44		1	1	2.36538	3.28846
3	1	4.44	3.29		1	1	3.28846	3.05769
1	1	3.29	4.08		1	1	3.05769	3.48077
1	1	4.08	2.62		1	1	3.48077	4.21154
1	1	2.62	3.19		1	3	4.21154	3.80769
1	1	3.19	3.52		3	1	3.80769	3.32692
1	1	3.52	3.29		1	1	3.32692	2.86538
1	1	3.29	4.35		1	3	2.86538	3.32692
1	1	4.35	3.46		3	1	3.32692	3.88462
1	1	3.46	2.23		1	1	3.88462	3.17308
1	2	2.23	3.44		1	1	3.17308	5.82692
2	1	3.44	3.48		1	1	5.82692	4.36538
2	1	3.88462	4.05769		1	201	4.36538
1	1	4.05769	3.19231
1	1	3.19231	2.96154
1	1	2.96154	3.28846
1	1	3.28846	2.53846
1	2	2.53846	4.09615
2	1	4.09615	3.75
1	1	3.75	3.46154
1	1	3.46154	3.46154
1	1	3.46154	3.44231
1	1	3.44231	2.59615
1	1	2.59615	2.84615
1	1	2.84615	3.57692
1	1	3.57692	3.32692
1	2	3.32692	3.65385
2	1	3.65385	2.80769
1	1	2.80769	2.71154
1	1	2.71154	2.26923
1	3	2.26923	3.44231
3	1	3.44231	4.34615
1	1	4.34615	2.25
1	1	2.25	2.61538
1	1	2.61538	2.38462
1	1	2.38462	3.03846
1	1	3.03846	2.67308
1	1	2.67308	3.28846
1	1	3.28846	2.63462
1	2	2.63462	4.07692
2	1	4.07692	3.25
1	1	3.25	3.71154
1	1	3.71154	2.01923
1	1	2.01923	3.38462
1	3	3.38462	3.51923
3	3	3.51923	3.71154
3	2	3.71154	3.28846
2	5	3.28846	5.42308
5	3	5.42308	3.15385
3	1	3.15385	2.94231
1	1	2.94231	3.98077
1	1	3.98077	2.92308
1	1	2.92308	4.51923
1	3	4.51923	4.42308
3	1	4.42308	3.69231
1	2	3.69231	2.76923
2	1	2.76923	3.40385
1	1	3.40385	3.63462
1	1	3.63462	2.88462
1	2	2.88462	3.61538
2	1	3.61538	3.61538
1	5	3.61538	4.26923
5	1	4.26923	3.13462
1	1	3.13462	2.65385
1	1	2.65385	2.23077
1	3	2.23077	4.44231
3	1	4.44231	3.51923
1	1	3.51923	3.13462
1	1	3.13462	2.90385
1	1	2.90385	2.25
1	1	2.25	2.61538
1	1	2.61538	3.23077
1	3	3.23077	3.86538
3	3	3.86538	3.94231
3	1	3.94231	3.5
1	1	3.5	3.23077
1	1	3.23077	3.48077
1	1	3.48077	3.21154
1	1	3.21154	2.36538
1	1	2.36538	3.28846
1	1	3.28846	3.05769
1	1	3.05769	3.48077
1	1	3.48077	4.21154
1	3	4.21154	3.80769
3	1	3.80769	3.32692
1	1	3.32692	2.86538
1	3	2.86538	3.32692
3	1	3.32692	3.88462
1	1	3.88462	3.17308
1	1	3.17308	5.82692
1	1	5.82692	4.36538
