# Supplementary material for: Sequential biases on subjective judgments: Evidence from face attractiveness and ringtone agreeableness judgment
Source: PLoS One. 2018 Jun 11;13(6):e0198723. doi: 10.1371/journal.pone.0198723 (PMC5995378; doi:10.1371/journal.pone.0198723)
Supplement: S1 Data — (ZIP) [file pone.0198723.s001.zip › all the data/Exp 1/within-subject (25)/49.xlsx]

## Sheet: Sheet1
7	4	3.52	3.25			6	2	5.42	2.94
4	5	3.25	2.67			2	1	2.94	2.23
5	1	2.67	3.04			1	1	2.23	2.25
1	3	3.04	2.71			1	2	2.25	3.13
3	6	2.71	3.33			2	1	3.13	2.27
6	6	3.33	4.52			1	7	2.27	4.27
6	3	4.52	3.13			7	2	4.27	2.38
3	2	3.13	2.54			2	6	2.38	3.69
2	5	2.54	2.02			6	5	3.69	3.71
5	6	2.02	3.23			5	1	3.71	3.04
6	6	3.23	3.29			1	4	3.04	3.13
6	6	3.29	3.33			4	5	3.13	2.96
6	5	3.33	3.44			5	5	2.96	3.17
5	2	3.44	3.62			5	3	3.17	3.23
2	6	3.62	5.42			3	4	3.23	3.63
6	7	5.42	5.83			4	6	3.63	4.35
7	8	5.83	4.06			6	2	4.35	3.71
8	3	4.06	3.21			2	5	3.71	3.29
3	2	3.21	3.75			5	2	3.29	2.37
2	2	3.75	2.88			2	2	2.37	2.85
2	6	2.88	2.9			2	2	2.85	3.33
6	5	2.9	3.65			2	1	3.33	2.92
5	5	3.65	4.1			1	4	2.92	3.21
5	6	4.1	3.71			4	5	3.21	2.25
6	4	3.71	3.23			5	2	2.25	3.15
4	2	3.23	2.27			2	3	3.15	3.23
2	5	2.27	3.71			3	2	3.23	3.88
5	5	3.71	2.25			2	5	3.88	3.19
5	2	2.25	2.37			5	6	3.19	3.52
2	2	2.37	3.13			6	2	3.52	3.29
2	1	3.13	2.38			2	5	3.29	3.62
1	2	2.38	2.81			5	3	3.62	2.65
2	4	2.81	3.87			3	2	2.65	3.94
4	4	3.87	4.42			2	5	3.94	3.87
4	3	4.42	2.85			5	5	3.87	3.48
3	5	2.85	3.94			5	2	3.48	2.9
5	3	3.94	3.63			2	2	2.9	3.46
3	6	3.63	3.98			2	5	3.46	4.1
6	5	3.98	2.87			5	4	4.1	3.33
5	6	2.87	3.69			4	1	3.33	2.87
6	2	3.69	4.37			1	2	2.87	2.67
2	4	4.37	2.96			2	1	2.67	2.62
4	7	2.96	3.29			1	6	2.62	2.63
7	4	3.29	3.88			6	7	2.63	3.44
4	3	3.88	3.17			7	5	3.44	3.25
3	1	3.17	2.25			5	2	3.25	3.75
1	6	2.25	2.63			2	6	3.75	4.52
6	7	2.63	3.33			6	2	4.52	2.54
7	3	3.33	3.88			2	4	2.54	3.62
3	2	3.88	3.15			4	6	3.62	4.44
2	4	3.15	2.65			6	7	4.44	4.42
4	6	2.65	3.5			7	4	4.42	3.4
6	1	3.5	2.62			4	3	3.4	3.33
1	4	2.62	3.81			3	6	3.33	4.06
4	7	3.81	4.21			6	6	4.06	4.21
7	3	4.21	3.4			6	6	4.21	3.98
3	6	3.4	3.58			6	3	3.98	4.37
6	2	3.58	3.48			3	4	4.37	3.29
2	2	3.48	2.94			4	6	3.29	3.5
2	4	2.94	4.27			6	3	3.5	3.52
4	3	4.27	3.46			3	2	3.52	2.88
3	4	3.46	3.06			2	5	2.88	3.48
4	2	3.06	3.38			5	2	3.48	2.81
2	1	3.38	2.77			2	5	2.81	3.88
1	2	2.77	3.62			5	2	3.88	3.44
2	1	3.62	2.6			2	3	3.44	3.46
1	1	2.6	2.92			3	6	3.46	5.83
1	6	2.92	4.44			6	4	5.83	3.81
6	1	4.44	3.29			4	1	3.81	2.71
1	5	3.29	4.08			1	5	2.71	3.06
5	2	4.08	2.62			5	6	3.06	4.08
2	6	2.62	3.19			6	2	4.08	3.29
6	4	3.19	3.52			2	2	3.29	2.02
4	2	3.52	3.29			2	1	2.02	2.77
2	5	3.29	4.35			1	6	2.77	3.65
5	3	4.35	3.46			6	2	3.65	2.62
3	1	3.46	2.23			2	5	2.62	3.58
1	4	2.23	3.44			5	2	3.58	3.38
4	5	3.44	3.48			2	1	3.38	2.6
6	2	5.42	2.94			1	283	2.6
2	1	2.94	2.23
1	1	2.23	2.25
1	2	2.25	3.13
2	1	3.13	2.27
1	7	2.27	4.27
7	2	4.27	2.38
2	6	2.38	3.69
6	5	3.69	3.71
5	1	3.71	3.04
1	4	3.04	3.13
4	5	3.13	2.96
5	5	2.96	3.17
5	3	3.17	3.23
3	4	3.23	3.63
4	6	3.63	4.35
6	2	4.35	3.71
2	5	3.71	3.29
5	2	3.29	2.37
2	2	2.37	2.85
2	2	2.85	3.33
2	1	3.33	2.92
1	4	2.92	3.21
4	5	3.21	2.25
5	2	2.25	3.15
2	3	3.15	3.23
3	2	3.23	3.88
2	5	3.88	3.19
5	6	3.19	3.52
6	2	3.52	3.29
2	5	3.29	3.62
5	3	3.62	2.65
3	2	2.65	3.94
2	5	3.94	3.87
5	5	3.87	3.48
5	2	3.48	2.9
2	2	2.9	3.46
2	5	3.46	4.1
5	4	4.1	3.33
4	1	3.33	2.87
1	2	2.87	2.67
2	1	2.67	2.62
1	6	2.62	2.63
6	7	2.63	3.44
7	5	3.44	3.25
5	2	3.25	3.75
2	6	3.75	4.52
6	2	4.52	2.54
2	4	2.54	3.62
4	6	3.62	4.44
6	7	4.44	4.42
7	4	4.42	3.4
4	3	3.4	3.33
3	6	3.33	4.06
6	6	4.06	4.21
6	6	4.21	3.98
6	3	3.98	4.37
3	4	4.37	3.29
4	6	3.29	3.5
6	3	3.5	3.52
3	2	3.52	2.88
2	5	2.88	3.48
5	2	3.48	2.81
2	5	2.81	3.88
5	2	3.88	3.44
2	3	3.44	3.46
3	6	3.46	5.83
6	4	5.83	3.81
4	1	3.81	2.71
1	5	2.71	3.06
5	6	3.06	4.08
6	2	4.08	3.29
2	2	3.29	2.02
2	1	2.02	2.77
1	6	2.77	3.65
6	2	3.65	2.62
2	5	2.62	3.58
5	2	3.58	3.38
2	1	3.38	2.6
