# Supplementary material for: Sequential biases on subjective judgments: Evidence from face attractiveness and ringtone agreeableness judgment
Source: PLoS One. 2018 Jun 11;13(6):e0198723. doi: 10.1371/journal.pone.0198723 (PMC5995378; doi:10.1371/journal.pone.0198723)
Supplement: S1 Data — (ZIP) [file pone.0198723.s001.zip › all the data/Exp 1/within-subject (25)/51.xlsx]

## Sheet: Sheet1
1	1	3.52	3.25		1	1	3.52	3.25
1	1	3.25	2.67		1	2	3.25	2.67
1	1	2.67	3.04		2	1	2.67	3.04
1	1	3.04	2.71		1	1	3.04	2.71
1	2	2.71	3.33		1	3	2.71	3.33
2	3	3.33	4.52		3	4	3.33	4.52
3	1	4.52	3.13		4	1	4.52	3.13
1	1	3.13	2.54		1	1	3.13	2.54
1	1	2.54	2.02		1	1	2.54	2.02
1	2	2.02	3.23		1	2	2.02	3.23
2	2	3.23	3.29		2	3	3.23	3.29
2	2	3.29	3.33		3	1	3.29	3.33
2	1	3.33	3.44		1	1	3.33	3.44
1	1	3.44	3.62		1	2	3.44	3.62
1	2	3.62	5.42		2	4	3.62	5.42
2	3	5.42	5.83		4	5	5.42	5.83
3	3	5.83	4.06		5	3	5.83	4.06
3	2	4.06	3.21		3	3	4.06	3.21
2	2	3.21	3.75		3	2	3.21	3.75
2	1	3.75	2.88		2	1	3.75	2.88
1	1	2.88	2.9		1	1	2.88	2.9
1	4	2.9	3.65		1	3	2.9	3.65
4	4	3.65	4.1		3	4	3.65	4.1
4	4	4.1	3.71		4	3	4.1	3.71
4	1	3.71	3.23		3	1	3.71	3.23
1	1	3.23	2.27		1	1	3.23	2.27
1	2	2.27	3.71		1	2	2.27	3.71
2	1	3.71	2.25		2	1	3.71	2.25
1	1	2.25	2.37		1	1	2.25	2.37
1	2	2.37	3.13		1	1	2.37	3.13
2	1	3.13	2.38		1	1	3.13	2.38
1	1	2.38	2.81		1	1	2.38	2.81
1	3	2.81	3.87		1	3	2.81	3.87
3	4	3.87	4.42		3	3	3.87	4.42
4	1	4.42	2.85		3	2	4.42	2.85
1	2	2.85	3.94		2	3	2.85	3.94
2	1	3.94	3.63		3	3	3.94	3.63
1	1	3.63	3.98		3	2	3.63	3.98
1	1	3.98	2.87		2	1	3.98	2.87
1	2	2.87	3.69		1	1	2.87	3.69
2	3	3.69	4.37		1	3	3.69	4.37
3	2	4.37	2.96		3	1	4.37	2.96
2	1	2.96	3.29		1	1	2.96	3.29
1	2	3.29	3.88		1	4	3.29	3.88
2	1	3.88	3.17		4	1	3.88	3.17
1	1	3.17	2.25		1	1	3.17	2.25
1	1	2.25	2.63		1	2	2.25	2.63
1	4	2.63	3.33		2	4	2.63	3.33
4	2	3.33	3.88		4	3	3.33	3.88
2	1	3.88	3.15		3	1	3.88	3.15
1	1	3.15	2.65		1	1	3.15	2.65
1	3	2.65	3.5		1	5	2.65	3.5
3	1	3.5	2.62		5	1	3.5	2.62
1	2	2.62	3.81		1	3	2.62	3.81
2	4	3.81	4.21		3	4	3.81	4.21
4	2	4.21	3.4		4	2	4.21	3.4
2	2	3.4	3.58		2	3	3.4	3.58
2	5	3.58	3.48		3	5	3.58	3.48
5	2	3.48	2.94		5	2	3.48	2.94
2	3	2.94	4.27		2	6	2.94	4.27
3	1	4.27	3.46		6	1	4.27	3.46
1	1	3.46	3.06		1	1	3.46	3.06
1	2	3.06	3.38		1	2	3.06	3.38
2	1	3.38	2.77		2	1	3.38	2.77
1	2	2.77	3.62		1	2	2.77	3.62
2	1	3.62	2.6		2	1	3.62	2.6
1	1	2.6	2.92		1	1	2.6	2.92
1	3	2.92	4.44		1	3	2.92	4.44
3	2	4.44	3.29		3	2	4.44	3.29
2	4	3.29	4.08		2	4	3.29	4.08
4	1	4.08	2.62		4	1	4.08	2.62
1	2	2.62	3.19		1	2	2.62	3.19
2	2	3.19	3.52		2	2	3.19	3.52
2	2	3.52	3.29		2	2	3.52	3.29
2	1	3.29	4.35		2	2	3.29	4.35
1	1	4.35	3.46		2	1	4.35	3.46
1	1	3.46	2.23		1	1	3.46	2.23
1	1	2.23	3.44		1	1	2.23	3.44
1	2	3.44	3.48		1	2	3.44	3.48
1	1	3.52	3.25		2	642	3.48
1	2	3.25	2.67
2	1	2.67	3.04
1	1	3.04	2.71
1	3	2.71	3.33
3	4	3.33	4.52
4	1	4.52	3.13
1	1	3.13	2.54
1	1	2.54	2.02
1	2	2.02	3.23
2	3	3.23	3.29
3	1	3.29	3.33
1	1	3.33	3.44
1	2	3.44	3.62
2	4	3.62	5.42
4	5	5.42	5.83
5	3	5.83	4.06
3	3	4.06	3.21
3	2	3.21	3.75
2	1	3.75	2.88
1	1	2.88	2.9
1	3	2.9	3.65
3	4	3.65	4.1
4	3	4.1	3.71
3	1	3.71	3.23
1	1	3.23	2.27
1	2	2.27	3.71
2	1	3.71	2.25
1	1	2.25	2.37
1	1	2.37	3.13
1	1	3.13	2.38
1	1	2.38	2.81
1	3	2.81	3.87
3	3	3.87	4.42
3	2	4.42	2.85
2	3	2.85	3.94
3	3	3.94	3.63
3	2	3.63	3.98
2	1	3.98	2.87
1	1	2.87	3.69
1	3	3.69	4.37
3	1	4.37	2.96
1	1	2.96	3.29
1	4	3.29	3.88
4	1	3.88	3.17
1	1	3.17	2.25
1	2	2.25	2.63
2	4	2.63	3.33
4	3	3.33	3.88
3	1	3.88	3.15
1	1	3.15	2.65
1	5	2.65	3.5
5	1	3.5	2.62
1	3	2.62	3.81
3	4	3.81	4.21
4	2	4.21	3.4
2	3	3.4	3.58
3	5	3.58	3.48
5	2	3.48	2.94
2	6	2.94	4.27
6	1	4.27	3.46
1	1	3.46	3.06
1	2	3.06	3.38
2	1	3.38	2.77
1	2	2.77	3.62
2	1	3.62	2.6
1	1	2.6	2.92
1	3	2.92	4.44
3	2	4.44	3.29
2	4	3.29	4.08
4	1	4.08	2.62
1	2	2.62	3.19
2	2	3.19	3.52
2	2	3.52	3.29
2	2	3.29	4.35
2	1	4.35	3.46
1	1	3.46	2.23
1	1	2.23	3.44
1	2	3.44	3.48
