# Supplementary material for: Sequential biases on subjective judgments: Evidence from face attractiveness and ringtone agreeableness judgment
Source: PLoS One. 2018 Jun 11;13(6):e0198723. doi: 10.1371/journal.pone.0198723 (PMC5995378; doi:10.1371/journal.pone.0198723)
Supplement: S1 Data — (ZIP) [file pone.0198723.s001.zip › all the data/Exp 1/within-subject (25)/52ú¿156.xlsx]

## Sheet: Sheet1
3	2	3.52	3.25		4	3	3.44	3.46
2	3	3.25	2.67		3	4	3.46	2.77
3	2	2.67	3.04		4	4	2.77	4.21
2	2	3.04	2.71		4	6	4.21	3.29
2	4	2.71	3.33		6	5	3.29	3.52
4	5	3.33	4.52		5	2	3.52	2.25
5	4	4.52	3.13		2	3	2.25	2.65
4	2	3.13	2.54		3	6	2.65	3.65
2	4	2.54	2.02		6	5	3.65	3.13
4	2	2.02	3.23		5	4	3.13	3.29
2	4	3.23	3.29		4	3	3.29	2.62
4	5	3.29	3.33		3	6	2.62	4.35
5	2	3.33	3.44		6	6	4.35	5.42
2	4	3.44	3.62		6	5	5.42	3.63
4	5	3.62	5.42		5	3	3.63	2.54
5	6	5.42	5.83		3	4	2.54	2.94
6	6	5.83	4.06		4	4	2.94	3.23
6	3	4.06	3.21		4	6	3.23	3.94
3	6	3.21	3.75		6	3	3.94	3.21
6	4	3.75	2.88		3	3	3.21	2.92
4	2	2.88	2.9		3	4	2.92	3.19
2	4	2.9	3.65		4	5	3.19	4.08
4	4	3.65	4.1		5	4	4.08	2.87
4	3	4.1	3.71		4	5	2.87	4.27
4	4	2.27	3.71		5	4	4.27	3.29
4	2	3.71	2.25		4	3	3.29	2.37
2	2	2.25	2.37		3	3	2.37	3.62
2	3	2.37	3.13		3	4	3.62	3.33
3	2	3.13	2.38		4	6	3.33	4.42
2	1	2.38	2.81		6	2	4.42	3.06
1	5	2.81	3.87		2	3	3.06	3.25
5	6	3.87	4.42		3	4	3.25	3.13
6	4	4.42	2.85		4	3	3.13	2.23
4	3	2.85	3.94		3	3	2.23	3.17
3	2	3.94	3.63		3	5	3.17	3.69
2	1	3.63	3.98		5	3	3.69	3.44
1	1	3.98	2.87		3	4	3.44	3.88
1	2	2.87	3.69		4	4	3.88	3.33
2	4	3.69	4.37		4	3	3.33	3.81
4	3	4.37	2.96		3	2	3.81	2.27
3	2	2.96	3.29		2	4	2.27	4.1
2	1	3.29	3.88		4	3	4.1	2.96
1	1	3.88	3.17		3	2	2.96	2.02
1	1	3.17	2.25		2	4	2.02	3.15
1	1	2.25	2.63		4	4	3.15	3.33
1	3	2.63	3.33		4	5	3.33	2.88
3	2	3.33	3.88		5	6	2.88	5.83
2	2	3.88	3.15		6	5	5.83	3.88
2	2	3.15	2.65		5	4	3.88	3.23
2	6	2.65	3.5		4	3	3.23	2.81
6	3	3.5	2.62		3	3	2.81	3.58
3	4	2.62	3.81		3	3	3.58	2.67
4	4	3.81	4.21		3	4	2.67	2.85
4	4	4.21	3.4		4	5	2.85	3.38
4	5	3.4	3.58		5	2	3.38	3.46
5	3	3.58	3.48		2	5	3.46	3.62
3	2	3.48	2.94		5	3	3.62	2.9
2	4	2.94	4.27		3	6	2.9	3.71
4	3	4.27	3.46		6	3	3.71	3.48
3	2	3.46	3.06		3	5	3.48	3.4
2	5	3.06	3.38		5	6	3.4	4.37
5	4	3.38	2.77		6	4	4.37	2.71
4	4	2.77	3.62		4	6	2.71	3.52
4	3	3.62	2.6		6	4	3.52	3.71
3	4	2.6	2.92		4	3	3.71	2.63
4	5	2.92	4.44		3	4	2.63	3.48
5	5	4.44	3.29		4	4	3.48	2.25
5	7	3.29	4.08		4	3	2.25	2.38
7	2	4.08	2.62		3	3	2.38	3.98
2	5	2.62	3.19		3	5	3.98	3.75
5	5	3.19	3.52		5	3	3.75	2.62
5	3	3.52	3.29		3	3	2.62	3.29
3	4	3.29	4.35		3	4	3.29	4.44
4	3	4.35	3.46		4	4	4.44	3.87
3	2	3.46	2.23		4	4	3.87	3.04
2	1	2.23	3.44		4	3	3.04	2.6
1	4	3.44	3.48		3	3	2.6	3.5
4	3	3.44	3.46		3	5	3.5	4.52
3	4	3.46	2.77		5	7	4.52	4.06
4	4	2.77	4.21		7	638	4.06
4	6	4.21	3.29
6	5	3.29	3.52
5	2	3.52	2.25
2	3	2.25	2.65
3	6	2.65	3.65
6	5	3.65	3.13
5	4	3.13	3.29
4	3	3.29	2.62
3	6	2.62	4.35
6	6	4.35	5.42
6	5	5.42	3.63
5	3	3.63	2.54
3	4	2.54	2.94
4	4	2.94	3.23
4	6	3.23	3.94
6	3	3.94	3.21
3	3	3.21	2.92
3	4	2.92	3.19
4	5	3.19	4.08
5	4	4.08	2.87
4	5	2.87	4.27
5	4	4.27	3.29
4	3	3.29	2.37
3	3	2.37	3.62
3	4	3.62	3.33
4	6	3.33	4.42
6	2	4.42	3.06
2	3	3.06	3.25
3	4	3.25	3.13
4	3	3.13	2.23
3	3	2.23	3.17
3	5	3.17	3.69
5	3	3.69	3.44
3	4	3.44	3.88
4	4	3.88	3.33
4	3	3.33	3.81
3	2	3.81	2.27
2	4	2.27	4.1
4	3	4.1	2.96
3	2	2.96	2.02
2	4	2.02	3.15
4	4	3.15	3.33
4	5	3.33	2.88
5	6	2.88	5.83
6	5	5.83	3.88
5	4	3.88	3.23
4	3	3.23	2.81
3	3	2.81	3.58
3	3	3.58	2.67
3	4	2.67	2.85
4	5	2.85	3.38
5	2	3.38	3.46
2	5	3.46	3.62
5	3	3.62	2.9
3	6	2.9	3.71
6	3	3.71	3.48
3	5	3.48	3.4
5	6	3.4	4.37
6	4	4.37	2.71
4	6	2.71	3.52
6	4	3.52	3.71
4	3	3.71	2.63
3	4	2.63	3.48
4	4	3.48	2.25
4	3	2.25	2.38
3	3	2.38	3.98
3	5	3.98	3.75
5	3	3.75	2.62
3	3	2.62	3.29
3	4	3.29	4.44
4	4	4.44	3.87
4	4	3.87	3.04
4	3	3.04	2.6
3	3	2.6	3.5
3	5	3.5	4.52
5	7	4.52	4.06
