# Supplementary material for: Sequential biases on subjective judgments: Evidence from face attractiveness and ringtone agreeableness judgment
Source: PLoS One. 2018 Jun 11;13(6):e0198723. doi: 10.1371/journal.pone.0198723 (PMC5995378; doi:10.1371/journal.pone.0198723)
Supplement: S1 Data — (ZIP) [file pone.0198723.s001.zip › all the data/Exp 1/within-subject (25)/53.xlsx]

## Sheet: Sheet1
3	2	3.52	3.25		2	3	2.6	3.88
2	2	3.25	2.67		3	1	3.88	2.9
2	2	2.67	3.04		1	1	2.9	2.38
2	2	3.04	2.71		1	1	2.38	2.02
2	4	2.71	3.33		1	2	2.02	2.62
4	4	3.33	4.52		2	1	2.62	2.27
4	2	4.52	3.13		1	4	2.27	5.42
2	1	3.13	2.54		4	2	5.42	3.29
1	2	2.54	2.02		2	2	3.29	3.29
2	2	2.02	3.23		2	3	3.29	3.25
2	3	3.23	3.29		3	2	3.25	3.17
3	2	3.29	3.33		2	2	3.17	3.13
2	3	3.33	3.44		2	1	3.13	2.54
3	2	3.44	3.62		1	2	2.54	3.75
2	4	3.62	5.42		2	1	3.75	2.25
4	5	5.42	5.83		1	2	2.25	3.58
5	3	5.83	4.06		2	2	3.58	2.81
3	2	4.06	3.21		2	1	2.81	3.23
2	2	3.21	3.75		1	3	3.23	3.44
2	2	3.75	2.88		3	2	3.44	3.04
2	2	2.88	2.9		2	2	3.04	2.87
2	3	2.9	3.65		2	2	2.87	3.44
3	2	3.65	4.1		2	1	3.44	3.69
2	2	4.1	3.71		1	2	3.69	3.71
2	2	3.71	3.23		2	2	3.71	3.33
2	1	3.23	2.27		2	2	3.33	3.29
1	3	2.27	3.71		2	1	3.29	2.23
3	1	3.71	2.25		1	3	2.23	4.08
1	1	2.25	2.37		3	2	4.08	3.13
1	2	2.37	3.13		2	2	3.13	4.37
2	1	3.13	2.38		2	3	4.37	3.81
1	1	2.38	2.81		3	3	3.81	5.83
1	3	2.81	3.87		3	1	5.83	3.33
3	2	3.87	4.42		1	1	3.33	3.46
2	2	4.42	2.85		1	1	3.46	3.33
2	3	2.85	3.94		1	1	3.33	2.85
3	2	3.94	3.63		1	3	2.85	4.44
2	2	3.63	3.98		3	1	4.44	3.88
2	2	3.98	2.87		1	2	3.88	3.4
2	1	2.87	3.69		2	1	3.4	2.71
1	2	3.69	4.37		1	1	2.71	2.94
2	2	4.37	2.96		1	3	2.94	3.52
2	2	2.96	3.29		3	2	3.52	3.62
2	2	3.29	3.88		2	2	3.62	3.21
2	2	3.88	3.17		2	2	3.21	4.1
2	1	3.17	2.25		2	2	4.1	3.46
1	2	2.25	2.63		2	3	3.46	3.71
2	2	2.63	3.33		3	2	3.71	3.15
2	3	3.33	3.88		2	2	3.15	4.06
3	2	3.88	3.15		2	2	4.06	2.63
2	1	3.15	2.65		2	2	2.63	2.77
1	2	2.65	3.5		2	2	2.77	3.38
2	2	3.5	2.62		2	3	3.38	4.42
2	3	2.62	3.81		3	2	4.42	3.62
3	2	3.81	4.21		2	3	3.62	3.06
2	1	4.21	3.4		3	2	3.06	2.25
1	2	3.4	3.58		2	4	2.25	4.35
2	2	3.58	3.48		4	2	4.35	3.5
2	3	3.48	2.94		2	2	3.5	2.67
3	4	2.94	4.27		2	2	2.67	2.92
4	2	4.27	3.46		2	2	2.92	2.62
2	1	3.46	3.06		2	2	2.62	3.48
1	1	3.06	3.38		2	1	3.48	2.96
1	1	3.38	2.77		1	3	2.96	3.19
1	2	2.77	3.62		3	3	3.19	4.27
2	1	3.62	2.6		3	1	4.27	2.37
1	1	2.6	2.92		1	3	2.37	3.29
1	3	2.92	4.44		3	1	3.29	2.65
3	2	4.44	3.29		1	2	2.65	3.98
2	3	3.29	4.08		2	2	3.98	4.21
3	2	4.08	2.62		2	3	4.21	3.48
2	2	2.62	3.19		3	3	3.48	3.65
2	4	3.19	3.52		3	2	3.65	2.88
4	2	3.52	3.29		2	2	2.88	3.63
2	4	3.29	4.35		2	4	3.63	3.87
4	1	4.35	3.46		4	4	3.87	3.94
1	1	3.46	2.23		4	4	3.94	4.52
1	2	2.23	3.44		4	2	4.52	3.52
2	2	3.44	3.48		2	2	3.52	3.23
2	3	2.6	3.88		2	385	3.23
3	1	3.88	2.9
1	1	2.9	2.38
1	1	2.38	2.02
1	2	2.02	2.62
2	1	2.62	2.27
1	4	2.27	5.42
4	2	5.42	3.29
2	2	3.29	3.29
2	3	3.29	3.25
3	2	3.25	3.17
2	2	3.17	3.13
2	1	3.13	2.54
1	2	2.54	3.75
2	1	3.75	2.25
1	2	2.25	3.58
2	2	3.58	2.81
2	1	2.81	3.23
1	3	3.23	3.44
3	2	3.44	3.04
2	2	3.04	2.87
2	2	2.87	3.44
2	1	3.44	3.69
1	2	3.69	3.71
2	2	3.71	3.33
2	2	3.33	3.29
2	1	3.29	2.23
1	3	2.23	4.08
3	2	4.08	3.13
2	2	3.13	4.37
2	3	4.37	3.81
3	3	3.81	5.83
3	1	5.83	3.33
1	1	3.33	3.46
1	1	3.46	3.33
1	1	3.33	2.85
1	3	2.85	4.44
3	1	4.44	3.88
1	2	3.88	3.4
2	1	3.4	2.71
1	1	2.71	2.94
1	3	2.94	3.52
3	2	3.52	3.62
2	2	3.62	3.21
2	2	3.21	4.1
2	2	4.1	3.46
2	3	3.46	3.71
3	2	3.71	3.15
2	2	3.15	4.06
2	2	4.06	2.63
2	2	2.63	2.77
2	2	2.77	3.38
2	3	3.38	4.42
3	2	4.42	3.62
2	3	3.62	3.06
3	2	3.06	2.25
2	4	2.25	4.35
4	2	4.35	3.5
2	2	3.5	2.67
2	2	2.67	2.92
2	2	2.92	2.62
2	2	2.62	3.48
2	1	3.48	2.96
1	3	2.96	3.19
3	3	3.19	4.27
3	1	4.27	2.37
1	3	2.37	3.29
3	1	3.29	2.65
1	2	2.65	3.98
2	2	3.98	4.21
2	3	4.21	3.48
3	3	3.48	3.65
3	2	3.65	2.88
2	2	2.88	3.63
2	4	3.63	3.87
4	4	3.87	3.94
4	4	3.94	4.52
4	2	4.52	3.52
2	2	3.52	3.23
