# Supplementary material for: Sequential biases on subjective judgments: Evidence from face attractiveness and ringtone agreeableness judgment
Source: PLoS One. 2018 Jun 11;13(6):e0198723. doi: 10.1371/journal.pone.0198723 (PMC5995378; doi:10.1371/journal.pone.0198723)
Supplement: S1 Data — (ZIP) [file pone.0198723.s001.zip › all the data/Exp 1/within-subject (25)/55.xlsx]

## Sheet: Sheet1
3	5	3.52	3.25			8	8	3.88	3.38
5	4	3.25	2.67			8	7	3.38	3.46
4	3	2.67	3.04			7	3	3.46	3.63
3	3	3.04	2.71			3	3	3.63	3.17
3	4	2.71	3.33			3	4	3.17	3.23
4	8	3.33	4.52			4	3	3.23	2.94
8	4	4.52	3.13			3	8	2.94	3.71
4	1	3.13	2.54			8	3	3.71	3.04
1	2	2.54	2.02			3	1	3.04	2.25
2	3	2.02	3.23			1	2	2.25	4.37
3	4	3.23	3.29			2	3	4.37	5.83
4	8	3.29	3.33			3	5	5.83	3.62
8	7	3.33	3.44			5	5	3.62	3.71
7	8	3.44	3.62			5	3	3.71	2.02
8	8	3.62	5.42			3	3	2.02	2.63
8	8	5.42	5.83			3	3	2.63	3.44
8	5	5.83	4.06			3	3	3.44	3.44
5	4	4.06	3.21			3	3	3.44	3.13
4	6	3.21	3.75			3	3	3.13	2.88
6	4	3.75	2.88			3	3	2.88	3.29
4	3	2.88	2.9			3	3	3.29	2.25
3	3	2.9	3.65			3	8	2.25	4.27
3	3	3.65	4.1			8	7	4.27	3.33
3	8	4.1	3.71			7	8	3.33	5.42
8	7	3.71	3.23			8	3	5.42	2.67
7	5	3.23	2.27			3	4	2.67	3.65
5	5	2.27	3.71			4	5	3.65	3.19
5	4	3.71	2.25			5	4	3.19	2.9
4	4	2.25	2.37			4	6	2.9	3.29
4	4	2.37	3.13			6	4	3.29	3.33
4	5	3.13	2.38			4	5	3.33	3.33
5	2	2.38	2.81			5	6	3.33	3.52
2	8	2.81	3.87			6	7	3.52	3.75
8	7	3.87	4.42			7	1	3.75	2.23
7	3	4.42	2.85			1	4	2.23	3.5
3	6	2.85	3.94			4	3	3.5	3.21
6	4	3.94	3.63			3	3	3.21	3.06
4	7	3.63	3.98			3	2	3.06	2.71
7	5	3.98	2.87			2	6	2.71	4.52
5	6	2.87	3.69			6	3	4.52	3.52
6	6	3.69	4.37			3	3	3.52	3.23
6		4.37	2.96			3	5	3.23	4.42
	2	2.96	3.29			5	4	4.42	3.15
2	4	3.29	3.88			4	3	3.15	2.62
4	1	3.88	3.17			3	3	2.62	3.13
1	1	3.17	2.25			3	3	3.13	2.65
1	1	2.25	2.63			3	3	2.65	3.58
1	7	2.63	3.33			3	4	3.58	3.46
7	8	3.33	3.88			4	6	3.46	3.81
8	6	3.88	3.15			6	7	3.81	3.87
6	3	3.15	2.65			7	6	3.87	3.4
3	4	2.65	3.5			6	3	3.4	3.29
4	2	3.5	2.62			3	5	3.29	4.08
2	6	2.62	3.81			5	4	4.08	3.88
6	4	3.81	4.21			4	4	3.88	4.1
4	6	4.21	3.4			4	3	4.1	2.77
6	3	3.4	3.58			3	7	2.77	2.96
3	4	3.58	3.48			7	4	2.96	2.38
4	3	3.48	2.94			4	1	2.38	3.29
3	7	2.94	4.27			1	3	3.29	2.87
7	4	4.27	3.46			3	4	2.87	3.94
4	4	3.46	3.06			4	7	3.94	4.21
4	4	3.06	3.38			7	6	4.21	3.98
4	5	3.38	2.77			6	4	3.98	3.62
5	4	2.77	3.62			4	2	3.62	2.85
4	2	3.62	2.6			2	1	2.85	4.35
2	2	2.6	2.92			1	3	4.35	3.48
2	8	2.92	4.44			3	1	3.48	2.81
8	2	4.44	3.29			1	1	2.81	2.54
2	7	3.29	4.08			1	1	2.54	2.92
7	6	4.08	2.62			1	3	2.92	3.69
6	4	2.62	3.19			3	4	3.69	4.06
4	3	3.19	3.52			4	4	4.06	2.62
3	7	3.52	3.29			4	7	2.62	4.44
7	6	3.29	4.35			7	4	4.44	2.6
6	3	4.35	3.46			4	7	2.6	3.48
3	1	3.46	2.23			7	5	3.48	3.25
1	4	2.23	3.44			5	3	3.25	2.37
4	2	3.44	3.48			3	1	2.37	2.27
8	8	3.88	3.38			1	386	2.27
8	7	3.38	3.46
7	3	3.46	3.63
3	3	3.63	3.17
3	4	3.17	3.23
4	3	3.23	2.94
3	8	2.94	3.71
8	3	3.71	3.04
3	1	3.04	2.25
1	2	2.25	4.37
2	3	4.37	5.83
3	5	5.83	3.62
5	5	3.62	3.71
5	3	3.71	2.02
3	3	2.02	2.63
3	3	2.63	3.44
3	3	3.44	3.44
3	3	3.44	3.13
3	3	3.13	2.88
3	3	2.88	3.29
3	3	3.29	2.25
3	8	2.25	4.27
8	7	4.27	3.33
7	8	3.33	5.42
8	3	5.42	2.67
3	4	2.67	3.65
4	5	3.65	3.19
5	4	3.19	2.9
4	6	2.9	3.29
6	4	3.29	3.33
4	5	3.33	3.33
5	6	3.33	3.52
6	7	3.52	3.75
7	1	3.75	2.23
1	4	2.23	3.5
4	3	3.5	3.21
3	3	3.21	3.06
3	2	3.06	2.71
2	6	2.71	4.52
6	3	4.52	3.52
3	3	3.52	3.23
3	5	3.23	4.42
5	4	4.42	3.15
4	3	3.15	2.62
3	3	2.62	3.13
3	3	3.13	2.65
3	3	2.65	3.58
3	4	3.58	3.46
4	6	3.46	3.81
6	7	3.81	3.87
7	6	3.87	3.4
6	3	3.4	3.29
3	5	3.29	4.08
5	4	4.08	3.88
4	4	3.88	4.1
4	3	4.1	2.77
3	7	2.77	2.96
7	4	2.96	2.38
4	1	2.38	3.29
1	3	3.29	2.87
3	4	2.87	3.94
4	7	3.94	4.21
7	6	4.21	3.98
6	4	3.98	3.62
4	2	3.62	2.85
2	1	2.85	4.35
1	3	4.35	3.48
3	1	3.48	2.81
1	1	2.81	2.54
1	1	2.54	2.92
1	3	2.92	3.69
3	4	3.69	4.06
4	4	4.06	2.62
4	7	2.62	4.44
7	4	4.44	2.6
4	7	2.6	3.48
7	5	3.48	3.25
5	3	3.25	2.37
3	1	2.37	2.27
