# Supplementary material for: Sequential biases on subjective judgments: Evidence from face attractiveness and ringtone agreeableness judgment
Source: PLoS One. 2018 Jun 11;13(6):e0198723. doi: 10.1371/journal.pone.0198723 (PMC5995378; doi:10.1371/journal.pone.0198723)
Supplement: S1 Data — (ZIP) [file pone.0198723.s001.zip › all the data/Exp 1/within-subject (25)/56.xlsx]

## Sheet: Sheet1
4	3	3.52	3.25			5	4.08	4.21
3	4	3.25	2.67		5	4	4.21	3.19
4	2	2.67	3.04		4	4	3.19	3.62
2	3	3.04	2.71		4	6	3.62	3.5
3	6	2.71	3.33		6	5	3.5	4.52
6	4	3.33	4.52		5	6	4.52	4.37
4	4	4.52	3.13		6	3	4.37	3.13
4	5	3.13	2.54		3	4	3.13	3.29
5	4	2.54	2.02		4	3	3.29	2.88
4	4	2.02	3.23		3	3	2.88	3.33
4	3	3.23	3.29		3	3	3.33	3.21
3	6	3.29	3.33		3	3	3.21	3.46
6	5	3.33	3.44		3	2	3.46	2.92
5	4	3.44	3.62		2	4	2.92	3.48
4	7	3.62	5.42		4	4	3.48	3.33
7	7	5.42	5.83		4	3	3.33	2.85
7	4	5.83	4.06		3	4	2.85	2.65
4	4	4.06	3.21		4	3	2.65	2.38
4	4	3.21	3.75		3	6	2.38	4.27
4	5	3.75	2.88		6	2	4.27	3.88
5	3	2.88	2.9		2	4	3.88	2.63
3	5	2.9	3.65		4	3	2.63	3.44
5	4	3.65	4.1		3	4	3.44	3.87
4	4	4.1	3.71		4	3	3.87	3.29
4	4	3.71	3.23		3	5	3.29	3.4
4	4	3.23	2.27		5	4	3.4	2.62
4	5	2.27	3.71		4	6	2.62	4.44
5	5	3.71	2.25		6	3	4.44	2.87
5	3	2.25	2.37		3	5	2.87	3.71
3	3	2.37	3.13		5	4	3.71	3.52
3	2	3.13	2.38		4	3	3.52	2.96
2	2	2.38	2.81		3	4	2.96	3.23
2	5	2.81	3.87		4	6	3.23	3.98
5	4	3.87	4.42		6	5	3.98	4.42
4	3	4.42	2.85		5	5	4.42	3.44
3	2	2.85	3.94		5	3	3.44	3.29
2	2	3.94	3.63		3	1	3.29	2.62
2	4	3.63	3.98		1	4	2.62	3.62
4	2	3.98	2.87		4		3.62	3.88
2	5	2.87	3.69			2	3.88	2.23
5	5	3.69	4.37		2	4	2.23	3.29
5	4	4.37	2.96		4	4	3.29	3.48
4	5	2.96	3.29		4	4	3.48	2.54
5	4	3.29	3.88		4	3	2.54	3.17
4	3	3.88	3.17		3	7	3.17	3.65
3	1	3.17	2.25		7	4	3.65	3.25
1	2	2.25	2.63		4	5	3.25	2.67
2	4	2.63	3.33		5	5	2.67	4.35
4	6	3.33	3.88		5	5	4.35	3.63
6	4	3.88	3.15		5	3	3.63	3.33
4	3	3.15	2.65		3	8	3.33	5.83
3	6	2.65	3.5		8	6	5.83	3.58
6	2	3.5	2.62		6	3	3.58	2.27
2	5	2.62	3.81		3	5	2.27	3.13
5	5	3.81	4.21		5	4	3.13	3.23
5	4	4.21	3.4		4	3	3.23	3.38
4	6	3.4	3.58		3	2	3.38	2.71
6	3	3.58	3.48		2	1	2.71	2.25
3	4	3.48	2.94		1	3	2.25	4.1
4	4	2.94	4.27		3	3	4.1	2.6
4	4	4.27	3.46		3	3	2.6	3.94
4	5	3.46	3.06		3	2	3.94	2.37
5	4	3.06	3.38		2	3	2.37	2.77
4	3	3.38	2.77		3	3	2.77	3.04
3	4	2.77	3.62		3	2	3.04	2.02
4	1	3.62	2.6		2	4	2.02	3.15
1	2	2.6	2.92		4	4	3.15	2.25
2	4	2.92	4.44		4	2	2.25	2.9
4	4	4.44	3.29		2	2	2.9	2.81
4	5	3.29	4.08		2	3	2.81	3.46
5	2	4.08	2.62		3	4	3.46	3.06
2	3	2.62	3.19		4	3	3.06	3.71
3	3	3.19	3.52		3	4	3.71	2.94
3	1	3.52	3.29		4	4	2.94	3.52
1	6	3.29	4.35		4	4	3.52	3.75
6	4	4.35	3.46		4	4	3.75	4.06
4	3	3.46	2.23		4	7	4.06	5.42
3	5	2.23	3.44		7	6	5.42	3.69
5	5	3.44	3.48		6	5	3.69	3.81
	5	4.08	4.21		5	539	3.81
5	4	4.21	3.19
4	4	3.19	3.62
4	6	3.62	3.5
6	5	3.5	4.52
5	6	4.52	4.37
6	3	4.37	3.13
3	4	3.13	3.29
4	3	3.29	2.88
3	3	2.88	3.33
3	3	3.33	3.21
3	3	3.21	3.46
3	2	3.46	2.92
2	4	2.92	3.48
4	4	3.48	3.33
4	3	3.33	2.85
3	4	2.85	2.65
4	3	2.65	2.38
3	6	2.38	4.27
6	2	4.27	3.88
2	4	3.88	2.63
4	3	2.63	3.44
3	4	3.44	3.87
4	3	3.87	3.29
3	5	3.29	3.4
5	4	3.4	2.62
4	6	2.62	4.44
6	3	4.44	2.87
3	5	2.87	3.71
5	4	3.71	3.52
4	3	3.52	2.96
3	4	2.96	3.23
4	6	3.23	3.98
6	5	3.98	4.42
5	5	4.42	3.44
5	3	3.44	3.29
3	1	3.29	2.62
1	4	2.62	3.62
4		3.62	3.88
	2	3.88	2.23
2	4	2.23	3.29
4	4	3.29	3.48
4	4	3.48	2.54
4	3	2.54	3.17
3	7	3.17	3.65
7	4	3.65	3.25
4	5	3.25	2.67
5	5	2.67	4.35
5	5	4.35	3.63
5	3	3.63	3.33
3	8	3.33	5.83
8	6	5.83	3.58
6	3	3.58	2.27
3	5	2.27	3.13
5	4	3.13	3.23
4	3	3.23	3.38
3	2	3.38	2.71
2	1	2.71	2.25
1	3	2.25	4.1
3	3	4.1	2.6
3	3	2.6	3.94
3	2	3.94	2.37
2	3	2.37	2.77
3	3	2.77	3.04
3	2	3.04	2.02
2	4	2.02	3.15
4	4	3.15	2.25
4	2	2.25	2.9
2	2	2.9	2.81
2	3	2.81	3.46
3	4	3.46	3.06
4	3	3.06	3.71
3	4	3.71	2.94
4	4	2.94	3.52
4	4	3.52	3.75
4	4	3.75	4.06
4	7	4.06	5.42
7	6	5.42	3.69
6	5	3.69	3.81
