# Supplementary material for: Sequential biases on subjective judgments: Evidence from face attractiveness and ringtone agreeableness judgment
Source: PLoS One. 2018 Jun 11;13(6):e0198723. doi: 10.1371/journal.pone.0198723 (PMC5995378; doi:10.1371/journal.pone.0198723)
Supplement: S1 Data — (ZIP) [file pone.0198723.s001.zip › all the data/Exp 1/within-subject (25)/61.xlsx]

## Sheet: Sheet1
3	2	3.52	3.25		2	2	3.33	3.5
2	2	3.25	2.67		2	3	3.5	3.52
2		2.67	3.04		3	2	3.52	3.4
		3.04	2.71		2	2	3.4	3.94
	3	2.71	3.33		2	3	3.94	3.29
3	3	3.33	4.52		3	5	3.29	3.63
3		4.52	3.13		5	3	3.63	4.27
	2	3.13	2.54		3	2	4.27	2.25
2	6	2.54	2.02		2	6	2.25	5.42
6	5	2.02	3.23		6	4	5.42	4.1
5	5	3.23	3.29		4	2	4.1	3.33
5	3	3.29	3.33		2	1	3.33	2.65
3	4	3.33	3.44		1	1	2.65	2.77
4	2	3.44	3.62		1	4	2.77	3.21
2	7	3.62	5.42		4	3	3.21	3.25
7	8	5.42	5.83		3	3	3.25	3.23
8	3	5.83	4.06		3	4	3.23	3.29
3	2	4.06	3.21		4	4	3.29	2.02
2	2	3.21	3.75		4	5	2.02	3.52
2	3	3.75	2.88		5	1	3.52	2.25
3	2	2.88	2.9		1	1	2.25	2.9
2	2	2.9	3.65		1	2	2.9	3.87
2	3	3.65	4.1		2	1	3.87	2.71
3	2	4.1	3.71		1	3	2.71	3.29
2	3	3.71	3.23		3	1	3.29	3.62
3	3	3.23	2.27		1	2	3.62	3.13
3	4	2.27	3.71		2	8	3.13	5.83
4		3.71	2.25		8	2	5.83	3.46
	4	2.25	2.37		2	1	3.46	3.15
4		2.37	3.13		1	1	3.15	2.63
	2	3.13	2.38		1	3	2.63	3.88
2	2	2.38	2.81		3	5	3.88	4.35
2	4	2.81	3.87		5	1	4.35	2.87
4	4	3.87	4.42		1	4	2.87	3.48
4	3	4.42	2.85		4	2	3.48	4.06
3	2	2.85	3.94		2	1	4.06	3.58
2	3	3.94	3.63		1	1	3.58	2.62
3	4	3.63	3.98		1	3	2.62	2.54
4	3	3.98	2.87		3	3	2.54	3.17
3	4	2.87	3.69		3	1	3.17	4.37
4	2	3.69	4.37		1	2	4.37	4.44
2	1	4.37	2.96		2		4.44	2.62
1	2	2.96	3.29			4	2.62	3.19
2	5	3.29	3.88		4		3.19	3.23
5	5	3.88	3.17			1	3.23	2.88
5	2	3.17	2.25		1	5	2.88	3.98
2	3	2.25	2.63		5	2	3.98	2.6
3	2	2.63	3.33		2	2	2.6	2.96
2	4	3.33	3.88		2	5	2.96	3.38
4	2	3.88	3.15		5	4	3.38	3.13
2	1	3.15	2.65		4	4	3.13	3.29
1	1	2.65	3.5		4	3	3.29	2.85
1	1	3.5	2.62		3	5	2.85	4.52
1	3	2.62	3.81		5	2	4.52	2.37
3	3	3.81	4.21		2	1	2.37	3.44
3	1	4.21	3.4		1	1	3.44	2.67
1	2	3.4	3.58		1	3	2.67	3.81
2	6	3.58	3.48		3	6	3.81	4.08
6	2	3.48	2.94		6	1	4.08	2.27
2	3	2.94	4.27		1	2	2.27	3.46
3	1	4.27	3.46		2	1	3.46	3.33
1	5	3.46	3.06		1	2	3.33	3.71
5	2	3.06	3.38		2	3	3.71	3.71
2	2	3.38	2.77		3	1	3.71	2.38
2	2	2.77	3.62		1	2	2.38	3.04
2	1	3.62	2.6		2	1	3.04	2.23
1	1	2.6	2.92		1	1	2.23	2.92
1	6	2.92	4.44		1	1	2.92	3.75
6	6	4.44	3.29		1	3	3.75	4.21
6	5	3.29	4.08		3	1	4.21	3.06
5	2	4.08	2.62		1	1	3.06	3.62
2	1	2.62	3.19		1	1	3.62	3.44
1		3.19	3.52		1	1	3.44	2.94
	2	3.52	3.29		1	2	2.94	3.65
2	8	3.29	4.35		2	4	3.65	3.69
8	2	4.35	3.46		4	5	3.69	3.88
2	1	3.46	2.23		5	5	3.88	4.42
1	1	2.23	3.44		5	2	4.42	2.81
1	2	3.44	3.48		2	1	2.81	3.48
2	2	3.33	3.5		1	407	3.48
2	3	3.5	3.52
3	2	3.52	3.4
2	2	3.4	3.94
2	3	3.94	3.29
3	5	3.29	3.63
5	3	3.63	4.27
3	2	4.27	2.25
2	6	2.25	5.42
6	4	5.42	4.1
4	2	4.1	3.33
2	1	3.33	2.65
1	1	2.65	2.77
1	4	2.77	3.21
4	3	3.21	3.25
3	3	3.25	3.23
3	4	3.23	3.29
4	4	3.29	2.02
4	5	2.02	3.52
5	1	3.52	2.25
1	1	2.25	2.9
1	2	2.9	3.87
2	1	3.87	2.71
1	3	2.71	3.29
3	1	3.29	3.62
1	2	3.62	3.13
2	8	3.13	5.83
8	2	5.83	3.46
2	1	3.46	3.15
1	1	3.15	2.63
1	3	2.63	3.88
3	5	3.88	4.35
5	1	4.35	2.87
1	4	2.87	3.48
4	2	3.48	4.06
2	1	4.06	3.58
1	1	3.58	2.62
1	3	2.62	2.54
3	3	2.54	3.17
3	1	3.17	4.37
1	2	4.37	4.44
2		4.44	2.62
	4	2.62	3.19
4		3.19	3.23
	1	3.23	2.88
1	5	2.88	3.98
5	2	3.98	2.6
2	2	2.6	2.96
2	5	2.96	3.38
5	4	3.38	3.13
4	4	3.13	3.29
4	3	3.29	2.85
3	5	2.85	4.52
5	2	4.52	2.37
2	1	2.37	3.44
1	1	3.44	2.67
1	3	2.67	3.81
3	6	3.81	4.08
6	1	4.08	2.27
1	2	2.27	3.46
2	1	3.46	3.33
1	2	3.33	3.71
2	3	3.71	3.71
3	1	3.71	2.38
1	2	2.38	3.04
2	1	3.04	2.23
1	1	2.23	2.92
1	1	2.92	3.75
1	3	3.75	4.21
3	1	4.21	3.06
1	1	3.06	3.62
1	1	3.62	3.44
1	1	3.44	2.94
1	2	2.94	3.65
2	4	3.65	3.69
4	5	3.69	3.88
5	5	3.88	4.42
5	2	4.42	2.81
2	1	2.81	3.48
