# Supplementary material for: Sequential biases on subjective judgments: Evidence from face attractiveness and ringtone agreeableness judgment
Source: PLoS One. 2018 Jun 11;13(6):e0198723. doi: 10.1371/journal.pone.0198723 (PMC5995378; doi:10.1371/journal.pone.0198723)
Supplement: S1 Data — (ZIP) [file pone.0198723.s001.zip › all the data/Exp 1/within-subject (25)/63.xlsx]

## Sheet: Sheet1
8	4	3.52	3.25		3	3	2.92	3.48
4	2	3.25	2.67		4	4	3.48	2.85
2	4	2.67	3.04		4	4	2.85	3.62
4	3	3.04	2.71		4	4	3.62	3.5
3	6	2.71	3.33		4	4	3.5	3.33
6	8	3.33	4.52		2	2	3.33	2.62
8	7	4.52	3.13		2	2	2.62	5.42
7	4	3.13	2.54		4	4	5.42	2.6
4	2	2.54	2.02		1	1	2.6	3.29
2	6	2.02	3.23		7	7	3.29	3.15
6	7	3.23	3.29		6	6	3.15	3.46
7	6	3.29	3.33		4	4	3.46	3.13
6	7	3.33	3.44		3	3	3.13	2.65
7	6	3.44	3.62		4	4	2.65	2.94
6	6	3.62	5.42		3	3	2.94	3.94
6	5	5.42	5.83		7	7	3.94	2.63
5	6	5.83	4.06		5	5	2.63	2.77
6	5	4.06	3.21		4	4	2.77	4.42
5	6	3.21	3.75		7	7	4.42	4.44
6	5	3.75	2.88		3	3	4.44	4.27
5	4	2.88	2.9		3	3	4.27	3.4
4	4	2.9	3.65		5	5	3.4	3.65
4	3	3.65	4.1		6	6	3.65	3.29
3	3	4.1	3.71		4	4	3.29	3.69
3	4	3.71	3.23		6	6	3.69	2.27
4	2	3.23	2.27		1	1	2.27	3.88
2	2	2.27	3.71		6	6	3.88	2.38
2	1	3.71	2.25		1	1	2.38	5.83
1	1	2.25	2.37		6	6	5.83	2.62
1	1	2.37	3.13		3	3	2.62	3.21
1	1	3.13	2.38		4	4	3.21	4.37
1	2	2.38	2.81		3	3	4.37	2.87
2	4	2.81	3.87		4	4	2.87	3.46
4	6	3.87	4.42		5	5	3.46	3.23
6	3	4.42	2.85		4	4	3.23	3.75
3	7	2.85	3.94		3	3	3.75	2.54
7	3	3.94	3.63		2	2	2.54	2.9
3	5	3.63	3.98		1	1	2.9	3.29
5	1	3.98	2.87		4	4	3.29	3.44
1	6	2.87	3.69		3	3	3.44	2.25
6	5	3.69	4.37		2	2	2.25	3.23
5	2	4.37	2.96		4	4	3.23	3.52
2	6	2.96	3.29		6	6	3.52	3.29
6	7	3.29	3.88		3	3	3.29	3.04
7	6	3.88	3.17		4	4	3.04	3.06
6	3	3.17	2.25		6	6	3.06	3.25
3	2	2.25	2.63		3	3	3.25	3.52
2	2	2.63	3.33		2	2	3.52	3.87
2	5	3.33	3.88		6	6	3.87	2.25
5	5	3.88	3.15		2	2	2.25	2.23
5	3	3.15	2.65		1	1	2.23	2.67
3	1	2.65	3.5		1	1	2.67	2.96
1	2	3.5	2.62		1	1	2.96	2.88
2	3	2.62	3.81		1	1	2.88	3.62
3	3	3.81	4.21		2	2	3.62	3.33
3	3	4.21	3.4		4	4	3.33	2.02
3	4	3.4	3.58		1	1	2.02	4.06
4	4	3.58	3.48		6	6	4.06	3.44
4	5	3.48	2.94		7	7	3.44	4.21
5	4	2.94	4.27		2	2	4.21	3.38
4	4	4.27	3.46		1	1	3.38	3.71
4	6	3.46	3.06		2	2	3.71	3.19
6	3	3.06	3.38		4	4	3.19	3.88
3	4	3.38	2.77		5	5	3.88	4.52
4	5	2.77	3.62		7	7	4.52	2.37
5	1	3.62	2.6		2	2	2.37	2.71
1	1	2.6	2.92		3	3	2.71	3.58
1	3	2.92	4.44		3	3	3.58	3.13
3	2	4.44	3.29		6	6	3.13	4.1
2	3	3.29	4.08		7	7	4.1	4.35
3	1	4.08	2.62		6	6	4.35	3.17
1	2	2.62	3.19		5	5	3.17	4.08
2	3	3.19	3.52		4	4	4.08	2.81
3	3	3.52	3.29		3	3	2.81	3.33
3	7	3.29	4.35		2	2	3.33	3.63
7	3	4.35	3.46		2	2	3.63	3.48
3	1	3.46	2.23		3	3	3.48	3.98
1	2	2.23	3.44		4	4	3.98	3.81
2	2	3.44	3.48		4	4	3.81	3.71
3	3	2.92	3.48		4	4	3.71
4	4	3.48	2.85
4	4	2.85	3.62
4	4	3.62	3.5
4	4	3.5	3.33
2	2	3.33	2.62
2	2	2.62	5.42
4	4	5.42	2.6
1	1	2.6	3.29
7	7	3.29	3.15
6	6	3.15	3.46
4	4	3.46	3.13
3	3	3.13	2.65
4	4	2.65	2.94
3	3	2.94	3.94
7	7	3.94	2.63
5	5	2.63	2.77
4	4	2.77	4.42
7	7	4.42	4.44
3	3	4.44	4.27
3	3	4.27	3.4
5	5	3.4	3.65
6	6	3.65	3.29
4	4	3.29	3.69
6	6	3.69	2.27
1	1	2.27	3.88
6	6	3.88	2.38
1	1	2.38	5.83
6	6	5.83	2.62
3	3	2.62	3.21
4	4	3.21	4.37
3	3	4.37	2.87
4	4	2.87	3.46
5	5	3.46	3.23
4	4	3.23	3.75
3	3	3.75	2.54
2	2	2.54	2.9
1	1	2.9	3.29
4	4	3.29	3.44
3	3	3.44	2.25
2	2	2.25	3.23
4	4	3.23	3.52
6	6	3.52	3.29
3	3	3.29	3.04
4	4	3.04	3.06
6	6	3.06	3.25
3	3	3.25	3.52
2	2	3.52	3.87
6	6	3.87	2.25
2	2	2.25	2.23
1	1	2.23	2.67
1	1	2.67	2.96
1	1	2.96	2.88
1	1	2.88	3.62
2	2	3.62	3.33
4	4	3.33	2.02
1	1	2.02	4.06
6	6	4.06	3.44
7	7	3.44	4.21
2	2	4.21	3.38
1	1	3.38	3.71
2	2	3.71	3.19
4	4	3.19	3.88
5	5	3.88	4.52
7	7	4.52	2.37
2	2	2.37	2.71
3	3	2.71	3.58
3	3	3.58	3.13
6	6	3.13	4.1
7	7	4.1	4.35
6	6	4.35	3.17
5	5	3.17	4.08
4	4	4.08	2.81
3	3	2.81	3.33
2	2	3.33	3.63
2	2	3.63	3.48
3	3	3.48	3.98
4	4	3.98	3.81
4	4	3.81	3.71
