# Supplementary material for: Sequential biases on subjective judgments: Evidence from face attractiveness and ringtone agreeableness judgment
Source: PLoS One. 2018 Jun 11;13(6):e0198723. doi: 10.1371/journal.pone.0198723 (PMC5995378; doi:10.1371/journal.pone.0198723)
Supplement: S1 Data — (ZIP) [file pone.0198723.s001.zip › all the data/Exp 1/within-subject (25)/69.xlsx]

## Sheet: Sheet1
4	4	3.52	3.25		3	4	3.4	3.23
4	4	3.25	2.67		4	5	3.23	3.88
4	2	2.67	3.04		5	2	3.88	2.62
2	3	3.04	2.71		2	3	2.62	2.87
3	5	2.71	3.33		3	5	2.87	3.71
5	5	3.33	4.52		5	4	3.71	2.38
5	4	4.52	3.13		4	4	2.38	3.46
4	1	3.13	2.54		4	3	3.46	3.17
1	1	2.54	2.02		3	4	3.17	3.62
1	5	2.02	3.23		4	3	3.62	3.63
5	5	3.23	3.29		3	4	3.63	4.44
5	4	3.29	3.33		4	3	4.44	3.48
4	6	3.33	3.44		3	2	3.48	2.37
6	4	3.44	3.62		2	4	2.37	3.33
4	7	3.62	5.42		4	3	3.33	2.6
7	7	5.42	5.83		3	5	2.6	3.29
7	3	5.83	4.06		5	5	3.29	4.35
3	5	4.06	3.21		5	4	4.35	3.04
5	6	3.21	3.75		4	5	3.04	3.29
6	3	3.75	2.88		5	5	3.29	3.21
3	3	2.88	2.9		5	4	3.21	2.65
3	5	2.9	3.65		4	5	2.65	3.58
5	6	3.65	4.1		5	4	3.58	2.63
6	5	4.1	3.71		4	3	2.63	2.92
5	3	3.71	3.23		3	5	2.92	4.52
3	2	3.23	2.27		5	3	4.52	3.06
2	4	2.27	3.71		3	4	3.06	3.52
4	1	3.71	2.25		4	3	3.52	4.42
1	1	2.25	2.37		3	3	4.42	2.67
1	3	2.37	3.13		3	3	2.67	2.27
3	4	3.13	2.38		3	1	2.27	2.71
4	4	2.38	2.81		1	5	2.71	4.37
4	6	2.81	3.87		5	4	4.37	4.21
6	5	3.87	4.42		4	3	4.21	3.65
5	3	4.42	2.85		3	3	3.65	3.23
3	4	2.85	3.94		3	4	3.23	3.62
4	3	3.94	3.63		4	4	3.62	3.98
3	2	3.63	3.98		4	4	3.98	2.25
2	2	3.98	2.87		4	3	2.25	3.19
2	4	2.87	3.69		3	5	3.19	3.13
4	6	3.69	4.37		5	3	3.13	2.94
6		4.37	2.96		3	4	2.94	3.29
	3	2.96	3.29		4	3	3.29	3.48
3	6	3.29	3.88		3	5	3.48	4.08
6	3	3.88	3.17		5	3	4.08	3.33
3	5	3.17	2.25		3	3	3.33	2.96
5	4	2.25	2.63		3	6	2.96	4.1
4	6	2.63	3.33		6	4	4.1	3.25
6	3	3.33	3.88		4	3	3.25	2.62
3	3	3.88	3.15		3	3	2.62	3.29
3	5	3.15	2.65		3	4	3.29	3.71
5	4	2.65	3.5		4	3	3.71	3.15
4	2	3.5	2.62		3	3	3.15	4.06
2	6	2.62	3.81		3	4	4.06	3.33
6	5	3.81	4.21		4	2	3.33	2.9
5	3	4.21	3.4		2	2	2.9	3.44
3	4	3.4	3.58		2	5	3.44	3.87
4	3	3.58	3.48		5	3	3.87	3.75
3	3	3.48	2.94		3	7	3.75	5.83
3	5	2.94	4.27		7	4	5.83	2.77
5	3	4.27	3.46		4	3	2.77	2.88
3	4	3.46	3.06		3	5	2.88	4.27
4	5	3.06	3.38		5	4	4.27	3.13
5	4	3.38	2.77		4	5	3.13	2.85
4	4	2.77	3.62		5	2	2.85	2.25
4	4	3.62	2.6		2	4	2.25	3.44
4	3	2.6	2.92		4	4	3.44	2.81
3	5	2.92	4.44		4	5	2.81	2.23
5	3	4.44	3.29		5	2	2.23	2.02
3	5	3.29	4.08		2	4	2.02	3.69
5	2	4.08	2.62		4	6	3.69	3.88
2	3	2.62	3.19		6	3	3.88	3.5
3	4	3.19	3.52		3	2	3.5	2.54
4	4	3.52	3.29		2	6	2.54	5.42
4	4	3.29	4.35		6	3	5.42	3.38
4	2	4.35	3.46		3	4	3.38	3.52
2	3	3.46	2.23		4	5	3.52	3.94
3	3	2.23	3.44		5	3	3.94	3.46
3	4	3.44	3.48		3	6	3.46	3.81
3	4	3.4	3.23		6	288	3.81
4	5	3.23	3.88
5	2	3.88	2.62
2	3	2.62	2.87
3	5	2.87	3.71
5	4	3.71	2.38
4	4	2.38	3.46
4	3	3.46	3.17
3	4	3.17	3.62
4	3	3.62	3.63
3	4	3.63	4.44
4	3	4.44	3.48
3	2	3.48	2.37
2	4	2.37	3.33
4	3	3.33	2.6
3	5	2.6	3.29
5	5	3.29	4.35
5	4	4.35	3.04
4	5	3.04	3.29
5	5	3.29	3.21
5	4	3.21	2.65
4	5	2.65	3.58
5	4	3.58	2.63
4	3	2.63	2.92
3	5	2.92	4.52
5	3	4.52	3.06
3	4	3.06	3.52
4	3	3.52	4.42
3	3	4.42	2.67
3	3	2.67	2.27
3	1	2.27	2.71
1	5	2.71	4.37
5	4	4.37	4.21
4	3	4.21	3.65
3	3	3.65	3.23
3	4	3.23	3.62
4	4	3.62	3.98
4	4	3.98	2.25
4	3	2.25	3.19
3	5	3.19	3.13
5	3	3.13	2.94
3	4	2.94	3.29
4	3	3.29	3.48
3	5	3.48	4.08
5	3	4.08	3.33
3	3	3.33	2.96
3	6	2.96	4.1
6	4	4.1	3.25
4	3	3.25	2.62
3	3	2.62	3.29
3	4	3.29	3.71
4	3	3.71	3.15
3	3	3.15	4.06
3	4	4.06	3.33
4	2	3.33	2.9
2	2	2.9	3.44
2	5	3.44	3.87
5	3	3.87	3.75
3	7	3.75	5.83
7	4	5.83	2.77
4	3	2.77	2.88
3	5	2.88	4.27
5	4	4.27	3.13
4	5	3.13	2.85
5	2	2.85	2.25
2	4	2.25	3.44
4	4	3.44	2.81
4	5	2.81	2.23
5	2	2.23	2.02
2	4	2.02	3.69
4	6	3.69	3.88
6	3	3.88	3.5
3	2	3.5	2.54
2	6	2.54	5.42
6	3	5.42	3.38
3	4	3.38	3.52
4	5	3.52	3.94
5	3	3.94	3.46
3	6	3.46	3.81
