# Supplementary material for: Sequential biases on subjective judgments: Evidence from face attractiveness and ringtone agreeableness judgment
Source: PLoS One. 2018 Jun 11;13(6):e0198723. doi: 10.1371/journal.pone.0198723 (PMC5995378; doi:10.1371/journal.pone.0198723)
Supplement: S1 Data — (ZIP) [file pone.0198723.s001.zip › all the data/Exp 1/within-subject (25)/74.xlsx]

## Sheet: Sheet1
5	3	3.52	3.25		4	2	3.65	2.62
3	2	3.25	2.67		2	1	2.62	2.96
2	6	2.67	3.04		1	6	2.96	3.23
6	4	3.04	2.71		6	4	3.23	3.19
4	3	2.71	3.33		4	8	3.19	2.9
3	4	3.33	4.52		8	3	2.9	3.06
4	7	4.52	3.13		3	2	3.06	3.81
7	4	3.13	2.54		2	2	3.81	2.23
4	8	2.54	2.02		2	4	2.23	4.08
8	7	2.02	3.23		4	2	4.08	3.04
7	5	3.23	3.29		2	3	3.04	2.88
5	6	3.29	3.33		3	1	2.88	3.44
6	5	3.33	3.44		1	4	3.44	2.87
5	6	3.44	3.62		4	6	2.87	3.75
6	8	3.62	5.42		6	3	3.75	3.33
8	8	5.42	5.83		3	1	3.33	3.23
8	5	5.83	4.06		1	1	3.23	3.44
5	6	4.06	3.21		1	1	3.44	2.38
6	4	3.21	3.75		1	8	2.38	3.88
4	4	3.75	2.88		8	4	3.88	4.35
4	5	2.88	2.9		4	6	4.35	4.27
5	6	2.9	3.65		6	1	4.27	3.25
6	5	3.65	4.1		1	2	3.25	3.15
5	6	4.1	3.71		2	1	3.15	3.62
6	6	3.71	3.23		1	1	3.62	2.37
6	3	3.23	2.27		1	1	2.37	2.81
3	7	2.27	3.71		1	4	2.81	3.29
7	5	3.71	2.25		4	7	3.29	2.77
5	3	2.25	2.37		7	6	2.77	3.29
3	4	2.37	3.13		6	6	3.29	3.71
4	4	3.13	2.38		6	6	3.71	4.42
4	2	2.38	2.81		6	8	4.42	5.42
2	4	2.81	3.87		8	1	5.42	2.85
4	8	3.87	4.42		1	1	2.85	3.33
8	4	4.42	2.85		1	3	3.33	3.33
4	6	2.85	3.94		3	2	3.33	3.52
6	5	3.94	3.63		2	1	3.52	2.27
5	7	3.63	3.98		1	2	2.27	3.63
7	6	3.98	2.87		2	1	3.63	4.06
6	8	2.87	3.69		1	7	4.06	3.38
8	8	3.69	4.37		7	3	3.38	4.1
8	6	4.37	2.96		3	3	4.1	3.87
6	5	2.96	3.29		3	6	3.87	3.71
5	8	3.29	3.88		6	4	3.71	3.52
8	5	3.88	3.17		4	6	3.52	2.65
5	2	3.17	2.25		6	4	2.65	3.58
2	6	2.25	2.63		4	3	3.58	2.02
6	3	2.63	3.33		3	3	2.02	3.94
3	5	3.33	3.88		3	4	3.94	4.21
5	5	3.88	3.15		4	6	4.21	3.4
5	4	3.15	2.65		6	3	3.4	3.17
4	7	2.65	3.5		3	2	3.17	2.6
7	5	3.5	2.62		2	1	2.6	3.29
5	4	2.62	3.81		1	1	3.29	3.48
4		3.81	4.21		1	4	3.48	2.94
	5	4.21	3.4		4	3	2.94	3.48
5	6	3.4	3.58		3	1	3.48	3.46
6	2	3.58	3.48		1	3	3.46	3.88
2	8	3.48	2.94		3	2	3.88	3.13
8	6	2.94	4.27		2	6	3.13	4.37
6	4	4.27	3.46		6	4	4.37	3.62
4	4	3.46	3.06		4	4	3.62	4.44
4	7	3.06	3.38		4		4.44	2.54
7	3	3.38	2.77			8	2.54	3.69
3	3	2.77	3.62		8	2	3.69	3.13
3	2	3.62	2.6		2	3	3.13	2.62
2	1	2.6	2.92		3	6	2.62	3.98
1	7	2.92	4.44		6	4	3.98	2.63
7	1	4.44	3.29		4	3	2.63	3.5
1	3	3.29	4.08		3	1	3.5	2.92
3	2	4.08	2.62		1	2	2.92	3.21
2	1	2.62	3.19		2	1	3.21	2.71
1	1	3.19	3.52		1	1	2.71	4.52
1	3	3.52	3.29		1	3	4.52	3.29
3	2	3.29	4.35		3	1	3.29	2.25
2	1	4.35	3.46		1	1	2.25	2.67
1	7	3.46	2.23		1	1	2.67	2.25
7	4	2.23	3.44		1	1	2.25	3.46
4	4	3.44	3.48		1	8	3.46	5.83
4	2	3.65	2.62		8		5.83
2	1	2.62	2.96
1	6	2.96	3.23
6	4	3.23	3.19
4	8	3.19	2.9
8	3	2.9	3.06
3	2	3.06	3.81
2	2	3.81	2.23
2	4	2.23	4.08
4	2	4.08	3.04
2	3	3.04	2.88
3	1	2.88	3.44
1	4	3.44	2.87
4	6	2.87	3.75
6	3	3.75	3.33
3	1	3.33	3.23
1	1	3.23	3.44
1	1	3.44	2.38
1	8	2.38	3.88
8	4	3.88	4.35
4	6	4.35	4.27
6	1	4.27	3.25
1	2	3.25	3.15
2	1	3.15	3.62
1	1	3.62	2.37
1	1	2.37	2.81
1	4	2.81	3.29
4	7	3.29	2.77
7	6	2.77	3.29
6	6	3.29	3.71
6	6	3.71	4.42
6	8	4.42	5.42
8	1	5.42	2.85
1	1	2.85	3.33
1	3	3.33	3.33
3	2	3.33	3.52
2	1	3.52	2.27
1	2	2.27	3.63
2	1	3.63	4.06
1	7	4.06	3.38
7	3	3.38	4.1
3	3	4.1	3.87
3	6	3.87	3.71
6	4	3.71	3.52
4	6	3.52	2.65
6	4	2.65	3.58
4	3	3.58	2.02
3	3	2.02	3.94
3	4	3.94	4.21
4	6	4.21	3.4
6	3	3.4	3.17
3	2	3.17	2.6
2	1	2.6	3.29
1	1	3.29	3.48
1	4	3.48	2.94
4	3	2.94	3.48
3	1	3.48	3.46
1	3	3.46	3.88
3	2	3.88	3.13
2	6	3.13	4.37
6	4	4.37	3.62
4	4	3.62	4.44
4		4.44	2.54
	8	2.54	3.69
8	2	3.69	3.13
2	3	3.13	2.62
3	6	2.62	3.98
6	4	3.98	2.63
4	3	2.63	3.5
3	1	3.5	2.92
1	2	2.92	3.21
2	1	3.21	2.71
1	1	2.71	4.52
1	3	4.52	3.29
3	1	3.29	2.25
1	1	2.25	2.67
1	1	2.67	2.25
1	1	2.25	3.46
1	8	3.46	5.83
