# Supplementary material for: Sequential biases on subjective judgments: Evidence from face attractiveness and ringtone agreeableness judgment
Source: PLoS One. 2018 Jun 11;13(6):e0198723. doi: 10.1371/journal.pone.0198723 (PMC5995378; doi:10.1371/journal.pone.0198723)
Supplement: S1 Data — (ZIP) [file pone.0198723.s001.zip › all the data/Exp 1/within-subject (25)/76.xlsx]

## Sheet: Sheet1
		3.52	3.25		4	3	3.23	3.88
	3	3.25	2.67		3	4	3.88	4.06
3	2	2.67	3.04		4	1	4.06	2.37
2	2	3.04	2.71		1	2	2.37	3.44
2	2	2.71	3.33		2	2	3.44	3.33
2	1	3.33	4.52		2	3	3.33	3.63
1	1	4.52	3.13		3	2	3.63	3.46
1	2	3.13	2.54		2	2	3.46	3.46
2	1	2.54	2.02		2	4	3.46	2.67
1	3	2.02	3.23		4	4	2.67	3.15
3	1	3.23	3.29		4	3	3.15	4.35
1	4	3.29	3.33		3	2	4.35	3.29
4	2	3.33	3.44		2	3	3.29	4.52
2	3	3.44	3.62		3	4	4.52	2.27
3	4	3.62	5.42		4	3	2.27	3.21
4	4	5.42	5.83		3	4	3.21	3.88
4	3	5.83	4.06		4	2	3.88	2.94
3	2	4.06	3.21		2	5	2.94	4.08
2	2	3.21	3.75		5	3	4.08	2.65
2	2	3.75	2.88		3	5	2.65	3.5
2	1	2.88	2.9		5	2	3.5	2.87
1	2	2.9	3.65		2	3	2.87	3.94
2	2	3.65	4.1		3	4	3.94	5.42
2	3	4.1	3.71		4	4	5.42	3.62
3	2	3.71	3.23		4	5	3.62	3.4
2	4	3.23	2.27		5	4	3.4	3.48
4	4	2.27	3.71		4	2	3.48	2.92
4	2	3.71	2.25		2	4	2.92	3.81
2	1	2.25	2.37		4	3	3.81	2.81
1	3	2.37	3.13		3	2	2.81	2.85
3	3	3.13	2.38		2	2	2.85	3.04
3	2	2.38	2.81		2	2	3.04	2.6
2	5	2.81	3.87		2	3	2.6	3.71
5	4	3.87	4.42		3	3	3.71	3.98
4	2	4.42	2.85		3	4	3.98	2.88
2	3	2.85	3.94		4	2	2.88	2.25
3	2	3.94	3.63		2	2	2.25	2.23
2	2	3.63	3.98		2	3	2.23	3.06
2	2	3.98	2.87		3	4	3.06	3.29
2	3	2.87	3.69		4	3	3.29	2.54
3	4	3.69	4.37		3	3	2.54	3.33
4	2	4.37	2.96		3	6	3.33	3.87
2	4	2.96	3.29		6	5	3.87	5.83
4	5	3.29	3.88		5	4	5.83	3.13
5	3	3.88	3.17		4	6	3.13	4.42
3	2	3.17	2.25		6	3	4.42	2.62
2	2	2.25	2.63		3	4	2.62	3.58
2	3	2.63	3.33		4	3	3.58	4.1
3	3	3.33	3.88		3	3	4.1	2.77
3	3	3.88	3.15		3	3	2.77	2.38
3	2	3.15	2.65		3	4	2.38	2.63
2	3	2.65	3.5		4	3	2.63	2.02
3	2	3.5	2.62		3	5	2.02	4.44
2	5	2.62	3.81		5	3	4.44	2.25
5	3	3.81	4.21		3	4	2.25	3.71
3		4.21	3.4		4	3	3.71	3.52
	3	3.4	3.58		3	3	3.52	3.19
3	5	3.58	3.48		3	3	3.19	2.9
5	3	3.48	2.94		3	3	2.9	3.29
3	6	2.94	4.27		3	5	3.29	4.37
6	3	4.27	3.46		5	4	4.37	3.65
3	3	3.46	3.06		4	3	3.65	3.23
3	3	3.06	3.38		3	3	3.23	3.25
3	2	3.38	2.77		3	3	3.25	3.69
2	2	2.77	3.62		3	2	3.69	3.17
2	2	3.62	2.6		2	2	3.17	2.71
2	2	2.6	2.92		2	2	2.71	2.96
2	2	2.92	4.44		2	4	2.96	3.33
2	2	4.44	3.29		4	3	3.33	3.13
2	4	3.29	4.08		3	3	3.13	2.62
4	3	4.08	2.62		3	4	2.62	3.48
3	3	2.62	3.19		4	4	3.48	4.21
3	2	3.19	3.52		4	6	4.21	4.27
2	4	3.52	3.29		6	4	4.27	3.75
4	3	3.29	4.35		4	4	3.75	3.62
3	2	4.35	3.46		4	3	3.62	3.44
2	4	3.46	2.23		3	4	3.44	3.38
4	3	2.23	3.44		4	2	3.38	3.52
3	3	3.44	3.48		2	3	3.52	3.29
4	3	3.23	3.88		3		3.29
3	4	3.88	4.06
4	1	4.06	2.37
1	2	2.37	3.44
2	2	3.44	3.33
2	3	3.33	3.63
3	2	3.63	3.46
2	2	3.46	3.46
2	4	3.46	2.67
4	4	2.67	3.15
4	3	3.15	4.35
3	2	4.35	3.29
2	3	3.29	4.52
3	4	4.52	2.27
4	3	2.27	3.21
3	4	3.21	3.88
4	2	3.88	2.94
2	5	2.94	4.08
5	3	4.08	2.65
3	5	2.65	3.5
5	2	3.5	2.87
2	3	2.87	3.94
3	4	3.94	5.42
4	4	5.42	3.62
4	5	3.62	3.4
5	4	3.4	3.48
4	2	3.48	2.92
2	4	2.92	3.81
4	3	3.81	2.81
3	2	2.81	2.85
2	2	2.85	3.04
2	2	3.04	2.6
2	3	2.6	3.71
3	3	3.71	3.98
3	4	3.98	2.88
4	2	2.88	2.25
2	2	2.25	2.23
2	3	2.23	3.06
3	4	3.06	3.29
4	3	3.29	2.54
3	3	2.54	3.33
3	6	3.33	3.87
6	5	3.87	5.83
5	4	5.83	3.13
4	6	3.13	4.42
6	3	4.42	2.62
3	4	2.62	3.58
4	3	3.58	4.1
3	3	4.1	2.77
3	3	2.77	2.38
3	4	2.38	2.63
4	3	2.63	2.02
3	5	2.02	4.44
5	3	4.44	2.25
3	4	2.25	3.71
4	3	3.71	3.52
3	3	3.52	3.19
3	3	3.19	2.9
3	3	2.9	3.29
3	5	3.29	4.37
5	4	4.37	3.65
4	3	3.65	3.23
3	3	3.23	3.25
3	3	3.25	3.69
3	2	3.69	3.17
2	2	3.17	2.71
2	2	2.71	2.96
2	4	2.96	3.33
4	3	3.33	3.13
3	3	3.13	2.62
3	4	2.62	3.48
4	4	3.48	4.21
4	6	4.21	4.27
6	4	4.27	3.75
4	4	3.75	3.62
4	3	3.62	3.44
3	4	3.44	3.38
4	2	3.38	3.52
2	3	3.52	3.29
