# Supplementary material for: Sequential biases on subjective judgments: Evidence from face attractiveness and ringtone agreeableness judgment
Source: PLoS One. 2018 Jun 11;13(6):e0198723. doi: 10.1371/journal.pone.0198723 (PMC5995378; doi:10.1371/journal.pone.0198723)
Supplement: S1 Data — (ZIP) [file pone.0198723.s001.zip › all the data/Exp 1/within-subject (25)/77.xlsx]

## Sheet: Sheet1
6	5	3.52	3.25		1	2	2.94	5.42
5	3	3.25	2.67		2	2	5.42	3.88
3	4	2.67	3.04		2	4	3.88	5.83
4	1	3.04	2.71		4	2	5.83	3.44
1	2	2.71	3.33		2	2	3.44	2.65
2	6	3.33	4.52		2	4	2.65	3.06
6	6	4.52	3.13		4	5	3.06	3.38
6	3	3.13	2.54		5	1	3.38	2.62
3	1	2.54	2.02		1	3	2.62	3.33
1	2	2.02	3.23		3	1	3.33	3.23
2	5	3.23	3.29		1	1	3.23	3.62
5	4	3.29	3.33		1	1	3.62	2.92
4	2	3.33	3.44		1	2	2.92	2.81
2	2	3.44	3.62		2	5	2.81	3.29
2	3	3.62	5.42		5	3	3.29	3.52
3	4	5.42	5.83		3	5	3.52	3.88
4	3	5.83	4.06		5	4	3.88	4.27
3	2	4.06	3.21		4	5	4.27	3.13
2	2	3.21	3.75		5	1	3.13	3.44
2	1	3.75	2.88		1	5	3.44	3.13
1	1	2.88	2.9		5	5	3.13	4.21
1	1	2.9	3.65		5	2	4.21	2.62
1	1	3.65	4.1		2	1	2.62	2.54
1	1	4.1	3.71		1	1	2.54	2.63
1	1	3.71	3.23		1	4	2.63	3.5
1	1	3.23	2.27		4	4	3.5	3.69
1	1	2.27	3.71		4	3	3.69	3.62
1	1	3.71	2.25		3	1	3.62	2.27
1	1	2.25	2.37		1	2	2.27	3.81
1	2	2.37	3.13		2	4	3.81	3.29
2	1	3.13	2.38		4	1	3.29	2.02
1	1	2.38	2.81		1	2	2.02	3.15
1	3	2.81	3.87		2	4	3.15	3.65
3	3	3.87	4.42		4	3	3.65	3.48
3	2	4.42	2.85		3	5	3.48	3.75
2	3	2.85	3.94		5	5	3.75	4.1
3	2	3.94	3.63		5	5	4.1	4.06
2	3	3.63	3.98		5	4	4.06	3.46
3	1	3.98	2.87		4	1	3.46	2.25
1	3	2.87	3.69		1	3	2.25	3.71
3	4	3.69	4.37		3	1	3.71	2.23
4	2	4.37	2.96		1	5	2.23	3.94
2	4	2.96	3.29		5	1	3.94	2.71
4	2	3.29	3.88		1	4	2.71	2.67
2	2	3.88	3.17		4	4	2.67	3.04
2	1	3.17	2.25		4	5	3.04	4.52
1	2	2.25	2.63		5	3	4.52	3.58
2	1	2.63	3.33		3	1	3.58	2.37
1	3	3.33	3.88		1	1	2.37	2.38
3	2	3.88	3.15		1	2	2.38	2.77
2	1	3.15	2.65		2	4	2.77	3.19
1	1	2.65	3.5		4	6	3.19	4.35
1	1	3.5	2.62		6	5	4.35	3.25
1	2	2.62	3.81		5	3	3.25	2.6
2	2	3.81	4.21		3	3	2.6	3.33
2	1	4.21	3.4		3	4	3.33	3.17
1	2	3.4	3.58		4	3	3.17	3.52
2	1	3.58	3.48		3	4	3.52	3.98
1	1	3.48	2.94		4		3.98	3.46
1	1	2.94	4.27			4	3.46	3.63
1	1	4.27	3.46		4	3	3.63	2.96
1	2	3.46	3.06		3	4	2.96	3.23
2	2	3.06	3.38		4	2	3.23	3.33
2	1	3.38	2.77		2	2	3.33	2.85
1	2	2.77	3.62		2	3	2.85	4.08
2	1	3.62	2.6		3	3	4.08	4.42
1	1	2.6	2.92		3	3	4.42	2.9
1	3	2.92	4.44		3	2	2.9	3.4
3	4	4.44	3.29		2	1	3.4	2.87
4	4	3.29	4.08		1	4	2.87	3.21
4	1	4.08	2.62		4	3	3.21	3.87
1	4	2.62	3.19		3	1	3.87	2.25
4	2	3.19	3.52		1	5	2.25	4.37
2	3	3.52	3.29		5	6	4.37	3.29
3	5	3.29	4.35		6	6	3.29	4.44
5	4	4.35	3.46		6	5	4.44	3.29
4	1	3.46	2.23		5	3	3.29	3.48
1	2	2.23	3.44		3	3	3.48	2.88
2	1	3.44	3.48		3	4	2.88	3.71
1	2	2.94	5.42		4		3.71
2	2	5.42	3.88
2	4	3.88	5.83
4	2	5.83	3.44
2	2	3.44	2.65
2	4	2.65	3.06
4	5	3.06	3.38
5	1	3.38	2.62
1	3	2.62	3.33
3	1	3.33	3.23
1	1	3.23	3.62
1	1	3.62	2.92
1	2	2.92	2.81
2	5	2.81	3.29
5	3	3.29	3.52
3	5	3.52	3.88
5	4	3.88	4.27
4	5	4.27	3.13
5	1	3.13	3.44
1	5	3.44	3.13
5	5	3.13	4.21
5	2	4.21	2.62
2	1	2.62	2.54
1	1	2.54	2.63
1	4	2.63	3.5
4	4	3.5	3.69
4	3	3.69	3.62
3	1	3.62	2.27
1	2	2.27	3.81
2	4	3.81	3.29
4	1	3.29	2.02
1	2	2.02	3.15
2	4	3.15	3.65
4	3	3.65	3.48
3	5	3.48	3.75
5	5	3.75	4.1
5	5	4.1	4.06
5	4	4.06	3.46
4	1	3.46	2.25
1	3	2.25	3.71
3	1	3.71	2.23
1	5	2.23	3.94
5	1	3.94	2.71
1	4	2.71	2.67
4	4	2.67	3.04
4	5	3.04	4.52
5	3	4.52	3.58
3	1	3.58	2.37
1	1	2.37	2.38
1	2	2.38	2.77
2	4	2.77	3.19
4	6	3.19	4.35
6	5	4.35	3.25
5	3	3.25	2.6
3	3	2.6	3.33
3	4	3.33	3.17
4	3	3.17	3.52
3	4	3.52	3.98
4		3.98	3.46
	4	3.46	3.63
4	3	3.63	2.96
3	4	2.96	3.23
4	2	3.23	3.33
2	2	3.33	2.85
2	3	2.85	4.08
3	3	4.08	4.42
3	3	4.42	2.9
3	2	2.9	3.4
2	1	3.4	2.87
1	4	2.87	3.21
4	3	3.21	3.87
3	1	3.87	2.25
1	5	2.25	4.37
5	6	4.37	3.29
6	6	3.29	4.44
6	5	4.44	3.29
5	3	3.29	3.48
3	3	3.48	2.88
3	4	2.88	3.71
