# Supplementary material for: Sequential biases on subjective judgments: Evidence from face attractiveness and ringtone agreeableness judgment
Source: PLoS One. 2018 Jun 11;13(6):e0198723. doi: 10.1371/journal.pone.0198723 (PMC5995378; doi:10.1371/journal.pone.0198723)
Supplement: S1 Data — (ZIP) [file pone.0198723.s001.zip › all the data/Exp 1/within-subject (25)/79ú¿156.xlsx]

## Sheet: Sheet1
4	1	3.52	3.25		3	1	3.58	2.65
1	2	3.25	2.67		1	7	2.65	3.88
2	4	2.67	3.04		7	6	3.88	3.44
4	1	3.04	2.71		6	3	3.44	3.46
1	3	2.71	3.33		3	1	3.46	4.08
3	6	3.33	4.52		1	2	4.08	3.52
6	4	4.52	3.13		2	5	3.52	4.52
4	2	3.13	2.54		5	1	4.52	2.77
2	1	2.54	2.02		1	1	2.77	3.5
1	4	2.02	3.23		1	2	3.5	2.81
4	3	3.23	3.29		2	1	2.81	2.87
3	2	3.29	3.33		1	4	2.87	3.87
2	5	3.33	3.44		4	3	3.87	2.96
5	4	3.44	3.62		3	1	2.96	2.38
4	3	3.62	5.42		1	6	2.38	3.71
3	7	5.42	5.83		6	2	3.71	4.35
7	5	5.83	4.06		2	3	4.35	3.29
5	4	4.06	3.21		3	1	3.29	2.02
4	3	3.21	3.75		1	5	2.02	3.21
3	2	3.75	2.88		5	6	3.21	3.69
2	1	2.88	2.9		6	3	3.69	4.27
1	2	2.9	3.65		3	2	4.27	3.06
2	3	3.65	4.1		2	3	3.06	3.29
3	2	4.1	3.71		3	1	3.29	3.44
2	4	3.71	3.23		1	1	3.44	2.27
4	2	3.23	2.27		1	1	2.27	3.46
2	5	2.27	3.71		1	2	3.46	3.71
5	1	3.71	2.25		2	3	3.71	2.63
1	3	2.25	2.37		3	6	2.63	3.48
3	2	2.37	3.13		6	5	3.48	3.29
2	1	3.13	2.38		5	1	3.29	2.23
1	2	2.38	2.81		1	1	2.23	2.62
2	7	2.81	3.87		1	3	2.62	3.52
7	5	3.87	4.42		3	1	3.52	2.25
5	3	4.42	2.85		1	2	2.25	3.33
3	4	2.85	3.94		2	7	3.33	3.4
4	3	3.94	3.63		7	1	3.4	2.25
3	5	3.63	3.98		1	7	2.25	4.44
5	1	3.98	2.87		7	3	4.44	3.63
1	5	2.87	3.69		3	2	3.63	3.81
5	7	3.69	4.37		2	2	3.81	2.67
7	2	4.37	2.96		2	1	2.67	2.9
2	5	2.96	3.29		1	4	2.9	3.29
5	6	3.29	3.88		4	3	3.29	3.62
6	4	3.88	3.17		3	2	3.62	2.88
4	1	3.17	2.25		2	3	2.88	3.13
1	3	2.25	2.63		3	4	3.13	3.88
3	7	2.63	3.33		4	3	3.88	3.65
7	1	3.33	3.88		3	1	3.65	2.37
1	2	3.88	3.15		1	1	2.37	2.6
2	1	3.15	2.65		1	4	2.6	3.48
1	2	2.65	3.5		4	2	3.48	5.42
2	1	3.5	2.62		2	3	5.42	3.19
1	4	2.62	3.81		3	4	3.19	3.38
4	8	3.81	4.21		4	5	3.38	4.06
8	3	4.21	3.4		5	3	4.06	3.33
3	2	3.4	3.58		3	1	3.33	2.92
2	6	3.58	3.48		1	1	2.92	2.94
6	1	3.48	2.94		1	1	2.94	3.25
1	4	2.94	4.27		1	3	3.25	3.17
4	1	4.27	3.46		3	8	3.17	5.83
1	3	3.46	3.06		8	5	5.83	4.42
3	2	3.06	3.38		5	2	4.42	2.62
2	4	3.38	2.77		2	7	2.62	3.75
4	3	2.77	3.62		7	4	3.75	3.62
3	2	3.62	2.6		4	5	3.62	4.37
2	1	2.6	2.92		5	2	4.37	2.71
1	4	2.92	4.44		2	3	2.71	3.98
4	3	4.44	3.29		3	4	3.98	4.21
3	5	3.29	4.08		4	2	4.21	3.23
5	1	4.08	2.62		2	2	3.23	3.13
1	5	2.62	3.19		2		3.13	3.94
5	3	3.19	3.52			1	3.94	2.85
3	5	3.52	3.29		1	3	2.85	4.1
5	4	3.29	4.35		3	2	4.1	2.54
4	3	4.35	3.46		2	3	2.54	3.04
3	1	3.46	2.23		3	2	3.04	3.15
1	6	2.23	3.44		2	2	3.15	3.33
6	3	3.44	3.48		2	5	3.33	3.23
7	6	3.88	3.44		5		3.23
6	3	3.44	3.46
3	1	3.46	4.08
1	2	4.08	3.52
2	5	3.52	4.52
5	1	4.52	2.77
1	1	2.77	3.5
1	2	3.5	2.81
2	1	2.81	2.87
1	4	2.87	3.87
4	3	3.87	2.96
3	1	2.96	2.38
1	6	2.38	3.71
6	2	3.71	4.35
2	3	4.35	3.29
3	1	3.29	2.02
1	5	2.02	3.21
5	6	3.21	3.69
6	3	3.69	4.27
3	2	4.27	3.06
2	3	3.06	3.29
3	1	3.29	3.44
1	1	3.44	2.27
1	1	2.27	3.46
1	2	3.46	3.71
2	3	3.71	2.63
3	6	2.63	3.48
6	5	3.48	3.29
5	1	3.29	2.23
1	1	2.23	2.62
1	3	2.62	3.52
3	1	3.52	2.25
1	2	2.25	3.33
2	7	3.33	3.4
7	1	3.4	2.25
1	7	2.25	4.44
7	3	4.44	3.63
3	2	3.63	3.81
2	2	3.81	2.67
2	1	2.67	2.9
1	4	2.9	3.29
4	3	3.29	3.62
3	2	3.62	2.88
2	3	2.88	3.13
3	4	3.13	3.88
4	3	3.88	3.65
3	1	3.65	2.37
1	1	2.37	2.6
1	4	2.6	3.48
4	2	3.48	5.42
2	3	5.42	3.19
3	4	3.19	3.38
4	5	3.38	4.06
5	3	4.06	3.33
3	1	3.33	2.92
1	1	2.92	2.94
1	1	2.94	3.25
1	3	3.25	3.17
3	8	3.17	5.83
8	5	5.83	4.42
5	2	4.42	2.62
2	7	2.62	3.75
7	4	3.75	3.62
4	5	3.62	4.37
5	2	4.37	2.71
2	3	2.71	3.98
3	4	3.98	4.21
4	2	4.21	3.23
2	2	3.23	3.13
2		3.13	3.94
	1	3.94	2.85
1	3	2.85	4.1
3	2	4.1	2.54
2	3	2.54	3.04
3	2	3.04	3.15
2	2	3.15	3.33
2	5	3.33	3.23
