# Supplementary material for: Sequential biases on subjective judgments: Evidence from face attractiveness and ringtone agreeableness judgment
Source: PLoS One. 2018 Jun 11;13(6):e0198723. doi: 10.1371/journal.pone.0198723 (PMC5995378; doi:10.1371/journal.pone.0198723)
Supplement: S1 Data — (ZIP) [file pone.0198723.s001.zip › all the data/Exp 1/within-subject (25)/80.xlsx]

## Sheet: Sheet1
2	1	3.52	3.25		6	2	4.27	3.19
1	1	3.25	2.67		2	1	3.19	2.37
1	1	2.67	3.04		1	1	2.37	2.38
1	3	3.04	2.71		1	2	2.38	2.88
3	2	2.71	3.33		2	1	2.88	3.04
2	4	3.33	4.52		1	3	3.04	3.46
4	3	4.52	3.13		3	2	3.46	3.65
3	1	3.13	2.54		2	1	3.65	2.25
1	1	2.54	2.02		1	2	2.25	2.6
1	3	2.02	3.23		2	2	2.6	2.92
3	2	3.23	3.29		2	1	2.92	2.23
2	3	3.29	3.33		1	2	2.23	3.44
3	3	3.33	3.44		2	1	3.44	2.67
3	4	3.44	3.62		1	5	2.67	4.08
4	7	3.62	5.42		5	1	4.08	2.65
7	7	5.42	5.83		1	1	2.65	3.33
7	4	5.83	4.06		1	2	3.33	2.62
4	3	4.06	3.21		2	1	2.62	3.69
3	2	3.21	3.75		1	2	3.69	3.63
2	2	3.75	2.88		2	1	3.63	2.27
2	1	2.88	2.9		1	1	2.27	2.54
1	4	2.9	3.65		1	1	2.54	3.52
4	2	3.65	4.1		1	1	3.52	3.75
2	1	4.1	3.71		1	1	3.75	2.71
1	1	3.71	3.23		1	3	2.71	2.94
1	1	3.23	2.27		3	1	2.94	3.23
1	3	2.27	3.71		1	3	3.23	3.38
3	1	3.71	2.25		3	7	3.38	5.42
1	1	2.25	2.37		7	2	5.42	3.4
1	3	2.37	3.13		2	3	3.4	3.15
3	1	3.13	2.38		3	3	3.15	3.88
1	3	2.38	2.81		3	1	3.88	3.48
3	4	2.81	3.87		1	3	3.48	3.29
4	2	3.87	4.42		3	1	3.29	3.46
2	1	4.42	2.85		1	2	3.46	2.87
1	4	2.85	3.94		2	3	2.87	4.35
4	3	3.94	3.63		3	1	4.35	3.17
3	5	3.63	3.98		1	3	3.17	4.1
5	3	3.98	2.87		3	4	4.1	3.52
3	2	2.87	3.69		4	1	3.52	2.02
2		3.69	4.37		1	3	2.02	4.52
	2	4.37	2.96		3	5	4.52	5.83
2	1	2.96	3.29		5	2	5.83	3.44
1	1	3.29	3.88		2	2	3.44	2.96
1	1	3.88	3.17		2	1	2.96	3.29
1	1	3.17	2.25		1	3	3.29	3.71
1	1	2.25	2.63		3	4	3.71	3.06
1	1	2.63	3.33		4	6	3.06	3.62
1	3	3.33	3.88		6	4	3.62	3.98
3	2	3.88	3.15		4	2	3.98	3.25
2	1	3.15	2.65		2	1	3.25	2.77
1	2	2.65	3.5		1	6	2.77	3.87
2	1	3.5	2.62		6	3	3.87	3.88
1	3	2.62	3.81		3	2	3.88	3.81
3	4	3.81	4.21		2	1	3.81	3.33
4	2	4.21	3.4		1	1	3.33	3.29
2	2	3.4	3.58		1	1	3.29	2.63
2	1	3.58	3.48		1	1	2.63	2.62
1	1	3.48	2.94		1	1	2.62	3.33
1	5	2.94	4.27		1	6	3.33	3.13
5	2	4.27	3.46		6	4	3.13	4.44
2	4	3.46	3.06		4	6	4.44	4.37
4	4	3.06	3.38		6	1	4.37	2.25
4	2	3.38	2.77		1	2	2.25	3.21
2	2	2.77	3.62		2		3.21	3.62
2	1	3.62	2.6			3	3.62	3.94
1	2	2.6	2.92		3	2	3.94	3.71
2	3	2.92	4.44		2	2	3.71	3.23
3	1	4.44	3.29		2	3	3.23	4.42
1	2	3.29	4.08		3	3	4.42	3.29
2	1	4.08	2.62		3	1	3.29	2.9
1	2	2.62	3.19		1	1	2.9	3.58
2	4	3.19	3.52		1	1	3.58	2.81
4	2	3.52	3.29		1	1	2.81	3.48
2	1	3.29	4.35		1	1	3.48	2.85
1	1	4.35	3.46		1	1	2.85	3.13
1	1	3.46	2.23		1	1	3.13	4.06
1	2	2.23	3.44		1	2	4.06	4.21
2	2	3.44	3.48		2	3	4.21	3.5
6	2	4.27	3.19		3		3.5
2	1	3.19	2.37
1	1	2.37	2.38
1	2	2.38	2.88
2	1	2.88	3.04
1	3	3.04	3.46
3	2	3.46	3.65
2	1	3.65	2.25
1	2	2.25	2.6
2	2	2.6	2.92
2	1	2.92	2.23
1	2	2.23	3.44
2	1	3.44	2.67
1	5	2.67	4.08
5	1	4.08	2.65
1	1	2.65	3.33
1	2	3.33	2.62
2	1	2.62	3.69
1	2	3.69	3.63
2	1	3.63	2.27
1	1	2.27	2.54
1	1	2.54	3.52
1	1	3.52	3.75
1	1	3.75	2.71
1	3	2.71	2.94
3	1	2.94	3.23
1	3	3.23	3.38
3	7	3.38	5.42
7	2	5.42	3.4
2	3	3.4	3.15
3	3	3.15	3.88
3	1	3.88	3.48
1	3	3.48	3.29
3	1	3.29	3.46
1	2	3.46	2.87
2	3	2.87	4.35
3	1	4.35	3.17
1	3	3.17	4.1
3	4	4.1	3.52
4	1	3.52	2.02
1	3	2.02	4.52
3	5	4.52	5.83
5	2	5.83	3.44
2	2	3.44	2.96
2	1	2.96	3.29
1	3	3.29	3.71
3	4	3.71	3.06
4	6	3.06	3.62
6	4	3.62	3.98
4	2	3.98	3.25
2	1	3.25	2.77
1	6	2.77	3.87
6	3	3.87	3.88
3	2	3.88	3.81
2	1	3.81	3.33
1	1	3.33	3.29
1	1	3.29	2.63
1	1	2.63	2.62
1	1	2.62	3.33
1	6	3.33	3.13
6	4	3.13	4.44
4	6	4.44	4.37
6	1	4.37	2.25
1	2	2.25	3.21
2		3.21	3.62
	3	3.62	3.94
3	2	3.94	3.71
2	2	3.71	3.23
2	3	3.23	4.42
3	3	4.42	3.29
3	1	3.29	2.9
1	1	2.9	3.58
1	1	3.58	2.81
1	1	2.81	3.48
1	1	3.48	2.85
1	1	2.85	3.13
1	1	3.13	4.06
1	2	4.06	4.21
2	3	4.21	3.5
