# Supplementary material for: Sequential biases on subjective judgments: Evidence from face attractiveness and ringtone agreeableness judgment
Source: PLoS One. 2018 Jun 11;13(6):e0198723. doi: 10.1371/journal.pone.0198723 (PMC5995378; doi:10.1371/journal.pone.0198723)
Supplement: S1 Data — (ZIP) [file pone.0198723.s001.zip › all the data/Exp 2/1.xlsx]

## Sheet: Sheet1
5	7	4.06	6.36				7	8	4	4.41		5	1		4	1
7	4	6.36	2.26				8	4	4.41	2.2		7	2		7	2
4	7	2.26	5.87				4	7	2.2	3.79		4	3		3	3
7	5	5.87	3.96				7	8	3.79	5.87		7	4		8	4
5	7	3.96	4.04				8	6	5.87	3.75		5	5		5	5
7	7	4.04	4.57				6	7	3.75	4.57		7	6		6	6
7	8	4.57	5.02				7	5	4.57	3.29		7	7		7	7
8	6	5.02	4				5	4	3.29	2.79		8	8		7	8
6	5	4	4.07				4	7	2.79	4.29		6	9		7	9
5	5	4.07	4.29				7	7	4.29	4.3		5	10		6	10
5	6	4.29	4.3				7	6	4.3	4.13		5	11		7	11
6	6	4.3	5.13				6	4	4.13	4.06		6	12		7	12
6	3	5.13	2.2				4	6	4.06	4.07		6	13		7	13
3	4	2.2	3.57				6	6	4.07	4.04		3	14		4	14
4	6	3.57	4.32				6	7	4.04	6.36		4	15		5	15
6	5	4.32	4.41				7	7	6.36	5.87		6	16		7	16
5	7	4.41	5.53				7	5	5.87	3.57		5	17		8	17
7	7	5.53	6				5	4	3.57	2.25		7	18		7	18
7	6	6	4.13				4	7	2.25	5.13		7	19		8	19
6	8	4.13	4.84				7	8	5.13	6		6	20		6	20
8	5	4.84	3.75				8	7	6	4.32		8	21		6	21
5	4	3.75	3.58				7	5	4.32	3.71		5	22		6	22
4	5	3.58	3.79				5	6	3.71	4.84		4	23		5	23
5	5	3.79	3.88				6	8	4.84	5.57		5	24		7	24
5	6	3.88	3.29				8	7	5.57	5.96		5	25		6	25
6	5	3.29	3.71				7	5	5.96	4.42		6	26		5	26
5	7	3.71	4.36				5	8	4.42	6		5	27		6	27
7	7	4.36	4.42				8	6	6	3.71		7	28		6	28
7	6	4.42	5.96				6	4	3.71	2.7		7	29		5	29
6	5	5.96	3.05				4	7	2.7	5.53		6	30		7	30
5	4	3.05	2.61				7	3	5.53	2.26		5	31		4	31
4	6	2.61	4.22				3	6	2.26	4.36		4	32		4	32
6	4	4.22	2.25				6	4	4.36	3.05		6	33		5	33
4	7	2.25	5.57				4	5	3.05	4.22		4	34		4	34
7	6	5.57	3.71				5	5	4.22	3.58		7	35		8	35
6	5	3.71	2.7				5	4	3.58	2.61		6	36		5	36
5	6	2.7	2.79				4	7	2.61	5.02		5	37		4	37
6	7	2.79	5.87				7	6	5.02	3.88		6	38		4	38
7	7	5.87	6				6	5	3.88	3.96		7	39		7	39
7		6					5		3.96			7	40		8	40
7	8	4	4.41
8	4	4.41	2.2
4	7	2.2	3.79
7	8	3.79	5.87
8	6	5.87	3.75
6	7	3.75	4.57
7	5	4.57	3.29
5	4	3.29	2.79
4	7	2.79	4.29
7	7	4.29	4.3
7	6	4.3	4.13
6	4	4.13	4.06
4	6	4.06	4.07
6	6	4.07	4.04
6	7	4.04	6.36
7	7	6.36	5.87
7	5	5.87	3.57
5	4	3.57	2.25
4	7	2.25	5.13
7	8	5.13	6
8	7	6	4.32
7	5	4.32	3.71
5	6	3.71	4.84
6	8	4.84	5.57
8	7	5.57	5.96
7	5	5.96	4.42
5	8	4.42	6
8	6	6	3.71
6	4	3.71	2.7
4	7	2.7	5.53
7	3	5.53	2.26
3	6	2.26	4.36
6	4	4.36	3.05
4	5	3.05	4.22
5	5	4.22	3.58
5	4	3.58	2.61
4	7	2.61	5.02
7	6	5.02	3.88
6	5	3.88	3.96
5		3.96
