# Supplementary material for: Sequential biases on subjective judgments: Evidence from face attractiveness and ringtone agreeableness judgment
Source: PLoS One. 2018 Jun 11;13(6):e0198723. doi: 10.1371/journal.pone.0198723 (PMC5995378; doi:10.1371/journal.pone.0198723)
Supplement: S1 Data — (ZIP) [file pone.0198723.s001.zip › all the data/Exp 2/101.xlsx]

## Sheet: Sheet1
	7	2.26	4		7	4	5.96	4.13				4	1		2	1
7	8	4	5.87		4	2	4.13	2.25				7	2		8	2
8	7	5.87	4.41		2	3	2.25	3.05					3		4	3
7	5	4.41	4.29		3	7	3.05	6				8	4		7	4
5	4	4.29	3.88		7	2	6	3.29				4	5		5	5
4	3	3.88	3.57		2	5	3.29	5.13				5	6		3	6
3	5	3.57	4.13		5	4	5.13	4				5	7		4	7
5	4	4.13	2.25		4	4	4	3.88				6	8		5	8
4	2	2.25	2.79		4	5	3.88	3.96				7	9		4	9
2	6	2.79	5.13		5	4	3.96	4.42				4	10		3	10
6	5	5.13	4.42		4	1	4.42	2.61				5	11		5	11
5	3	4.42	2.61		1	2	2.61	2.2				5	12		5	12
3	8	2.61	5.87		2	3	2.2	4.07				6	13		5	13
8	6	5.87	3.79		3	4	4.07	4.41				4	14		2	14
6	4	3.79	2.2		4	5	4.41	3.71				3	15		3	15
4	7	2.2	5.96		5	5	3.71	4.3				4	16		3	16
7	4	5.96	3.71		5	3	4.3	3.57				7	17		4	17
4	4	3.71	3.29		3	3	3.57	3.58				4	18		1	18
4	1	3.29	2.7		3	4	3.58	4.57				4	19		7	19
1	5	2.7	4.57		4	3	4.57	4.04				5	20		4	20
5	7	4.57	6		3	3	4.04	4.22				4	21		5	21
7	6	6	5.02		3	1	4.22	2.79				3	22		3	22
6	5	5.02	4.36		1	2	2.79	4.06				4	23		3	23
5	8	4.36	5.57		2	5	4.06	4.36				6	24		4	24
8	4	5.57	4.07		5	7	4.36	5.57				4	25		4	25
4	4	4.07	4.06		7	3	5.57	3.75				4	26		2	26
4	5	4.06	4.3		3	6	3.75	3.71				4	27		5	27
5	3	4.3	3.75		6	3	3.71	4.32				5	28		5	28
3	4	3.75	3.05		3	4	4.32	3.79				5	29		4	29
4	4	3.05	5.53		4	5	3.79	5.02				7	30		7	30
4	4	5.53	6		5	8	5.02	5.87				4	31		3	31
4	5	6	4.04		8	1	5.87	5.53				3	32		1	32
5	4	4.04	3.96		1	1	5.53	2.7				4	33		3	33
4	4	3.96	3.71		1	7	2.7	6				4	34		2	34
4	4	3.71	3.58		7	5	6	4.29				8	35		7	35
4	4	3.58	4.22		5	8	4.29	6.36				4	36		6	36
4	7	4.22	6.36		8	4	6.36	2.26				1	37		1	37
7	4	6.36	4.84		4	5	2.26	4.84				2	38		1	38
4	4	4.84	4.32		5	7	4.84	5.87				8	39		8	39
4		4.32			7		5.87					7	40		7	40
7	4	5.96	4.13
4	2	4.13	2.25
2	3	2.25	3.05
3	7	3.05	6
7	2	6	3.29
2	5	3.29	5.13
5	4	5.13	4
4	4	4	3.88
4	5	3.88	3.96
5	4	3.96	4.42
4	1	4.42	2.61
1	2	2.61	2.2
2	3	2.2	4.07
3	4	4.07	4.41
4	5	4.41	3.71
5	5	3.71	4.3
5	3	4.3	3.57
3	3	3.57	3.58
3	4	3.58	4.57
4	3	4.57	4.04
3	3	4.04	4.22
3	1	4.22	2.79
1	2	2.79	4.06
2	5	4.06	4.36
5	7	4.36	5.57
7	3	5.57	3.75
3	6	3.75	3.71
6	3	3.71	4.32
3	4	4.32	3.79
4	5	3.79	5.02
5	8	5.02	5.87
8	1	5.87	5.53
1	1	5.53	2.7
1	7	2.7	6
7	5	6	4.29
5	8	4.29	6.36
8	4	6.36	2.26
4	5	2.26	4.84
5	7	4.84	5.87
7		5.87
