# Supplementary material for: Sequential biases on subjective judgments: Evidence from face attractiveness and ringtone agreeableness judgment
Source: PLoS One. 2018 Jun 11;13(6):e0198723. doi: 10.1371/journal.pone.0198723 (PMC5995378; doi:10.1371/journal.pone.0198723)
Supplement: S1 Data — (ZIP) [file pone.0198723.s001.zip › all the data/Exp 2/102.xlsx]

## Sheet: Sheet1
7	6	5.53	3.96			6	3	6	3.05			4	1		3	1
6	4	3.96	4.06			3	3	3.05	4.06			7	2		7	2
4	4	4.06	3.88			3	3	4.06	4.41			2	3		2	3
4	5	3.88	5.13			3	5	4.41	5.13			6	4		6	4
5	4	5.13	5.57			5	3	5.13	4.84			6	5		4	5
4	3	5.57	3.05			3	3	4.84	4.36			4	6		2	6
3	3	3.05	2.25			3	2	4.36	5.02			3	7		2	7
3	4	2.25	6			2	7	5.02	6.36			4	8		2	8
4	6	6	6			7	3	6.36	4.42			3	9		2	9
6	4	6	4.22			3	2	4.42	4.04			3	10		4	10
4	4	4.22	4.04			2	2	4.04	2.25			3	11		2	11
4	2	4.04	2.61			2	3	2.25	3.58			3	12		3	12
2	3	2.61	5.96			3	2	3.58	2.2			5	13		5	13
3	2	5.96	3.29			2	4	2.2	6			2	14		2	14
2	5	3.29	4.32			4	2	6	4.29			2	15		3	15
5	4	4.32	5.02			2	2	4.29	3.79			5	16		3	16
4	2	5.02	2.26			2	5	3.79	5.57			3	17		3	17
2	3	2.26	4			5	2	5.57	3.29			7	18		5	18
3	7	4	6.36			2	3	3.29	3.57			4	19		4	19
7	3	6.36	4.13			3	2	3.57	4			3	20		3	20
3	6	4.13	4.84			2	3	4	4.22			6	21		3	21
6	3	4.84	4.41			3	2	4.22	4.57			3	22		2	22
3	3	4.41	4.07			2	4	4.57	5.96			3	23		3	23
3	2	4.07	2.2			4	5	5.96	5.53			3	24		2	24
2	2	2.2	4.36			5	2	5.53	2.79			4	25		2	25
2	3	4.36	4.3			2	2	2.79	3.71			2	26		2	26
3	3	4.3	4.57			2	4	3.71	4.07			2	27		2	27
3	3	4.57	5.87			4	3	4.07	4.32			2	28		3	28
3	2	5.87	2.79			3	2	4.32	2.61			4	29		3	29
2	3	2.79	3.58			2	2	2.61	3.75			3	30		4	30
3	3	3.58	3.79			2	2	3.75	3.88			3	31		3	31
3	2	3.79	2.7			2	3	3.88	4.3			2	32		2	32
2	3	2.7	4.29			3	2	4.3	3.71			4	33		3	33
3	6	4.29	5.87			2	5	3.71	5.87			3	34		2	34
6	2	5.87	3.71			5	2	5.87	2.26			4	35		5	35
2	2	3.71	3.57			2	2	2.26	2.7			2	36		2	36
2	2	3.57	3.71			2	3	2.7	4.13			2	37		2	37
2	3	3.71	3.75			3	6	4.13	5.87			2	38		2	38
3	4	3.75	4.42			6	4	5.87	3.96			3	39		5	39
4		4.42				4		3.96				6	40		6	40
6	3	6	3.05
3	3	3.05	4.06
3	3	4.06	4.41
3	5	4.41	5.13
5	3	5.13	4.84
3	3	4.84	4.36
3	2	4.36	5.02
2	7	5.02	6.36
7	3	6.36	4.42
3	2	4.42	4.04
2	2	4.04	2.25
2	3	2.25	3.58
3	2	3.58	2.2
2	4	2.2	6
4	2	6	4.29
2	2	4.29	3.79
2	5	3.79	5.57
5	2	5.57	3.29
2	3	3.29	3.57
3	2	3.57	4
2	3	4	4.22
3	2	4.22	4.57
2	4	4.57	5.96
4	5	5.96	5.53
5	2	5.53	2.79
2	2	2.79	3.71
2	4	3.71	4.07
4	3	4.07	4.32
3	2	4.32	2.61
2	2	2.61	3.75
2	2	3.75	3.88
2	3	3.88	4.3
3	2	4.3	3.71
2	5	3.71	5.87
5	2	5.87	2.26
2	2	2.26	2.7
2	3	2.7	4.13
3	6	4.13	5.87
6	4	5.87	3.96
4		3.96
