# Supplementary material for: Sequential biases on subjective judgments: Evidence from face attractiveness and ringtone agreeableness judgment
Source: PLoS One. 2018 Jun 11;13(6):e0198723. doi: 10.1371/journal.pone.0198723 (PMC5995378; doi:10.1371/journal.pone.0198723)
Supplement: S1 Data — (ZIP) [file pone.0198723.s001.zip › all the data/Exp 2/103.xlsx]

## Sheet: Sheet1
4	7	4.57	4.84			5	4	3.88	6			4	1		5	1
7	6	4.84	3.96			4	6	6	4.41			4	2		5	2
6	2	3.96	3.05			6	7	4.41	5.53			2	3		4	3
2	5	3.05	4			7	3	5.53	2.7			3	4		5	4
5	3	4	4.29			3	3	2.7	5.57			6	5		5	5
3	4	4.29	4.06			3	6	5.57	4.32			4	6		6	6
4	3	4.06	4.41			6	5	4.32	5.96			4	7		6	7
3	3	4.41	6			5	5	5.96	4.06			7	8		7	8
3	2	6	2.61			5	4	4.06	3.75			5	9		8	9
2	2	2.61	2.25			4	6	3.75	4.57			8	10		7	10
2	3	2.25	2.79			6		4.57	5.87			3	11		6	11
3	5	2.79	4.32				3	5.87	2.61			5	12		6	12
5	3	4.32	5.57			3	8	2.61	4			4	13		6	13
3	3	5.57	3.71			8	6	4	4.22			4	14		4	14
3	6	3.71	3.58			6	5	4.22	6.36			3	15		7	15
6	3	3.58	5.87			5	7	6.36	5.02			5	16		6	16
3	4	5.87	4.04			7	4	5.02	2.25			3	17		6	17
4	2	4.04	2.26			4	4	2.25	2.26			6	18		7	18
2	6	2.26	5.53			4	5	2.26	4.42			5	19		6	19
6	2	5.53	2.7			5	7	4.42	4.84			2	20		3	20
2	3	2.7	4.42			7	3	4.84	4.36			7	21		7	21
3	2	4.42	3.88			3	5	4.36	2.79			5	22		4	22
2	3	3.88	3.79			5	6	2.79	5.13			6	23		5	23
3	5	3.79	4.3			6	7	5.13	3.57			3	24		7	24
5	7	4.3	5.02			7	6	3.57	4.04			2	25		5	25
7	5	5.02	6			6	6	4.04	4.29			4	26		4	26
5	4	6	3.29			6	5	4.29	3.71			3	27		5	27
4	3	3.29	3.57			5	5	3.71	5.87			5	28		3	28
3	4	3.57	3.71			5	7	5.87	4.07			3	29		5	29
4	8	3.71	4.07			7	5	4.07	3.58			4	30		5	30
8	5	4.07	3.75			5	7	3.58	3.79			2	31		7	31
5	4	3.75	2.2			7	4	3.79	3.29			2	32		3	32
4	4	2.2	5.96			4	5	3.29	3.96			6	33		6	33
4	4	5.96	6.36			5	7	3.96	3.05			2	34		4	34
4	5	6.36	4.36			7	6	3.05	6			3	35		3	35
5	6	4.36	4.22			6	6	6	4.3			4	36		5	36
6	4	4.22	5.13			6	3	4.3	4.13			2	37		3	37
4	5	5.13	5.87			3	4	4.13	2.2			3	38		5	38
5	2	5.87	4.13			4	5	2.2	3.71			5	39			39
2		4.13				5		3.71				3	40		4	40
5	4	3.88	6
4	6	6	4.41
6	7	4.41	5.53
7	3	5.53	2.7
3	3	2.7	5.57
3	6	5.57	4.32
6	5	4.32	5.96
5	5	5.96	4.06
5	4	4.06	3.75
4	6	3.75	4.57
6		4.57	5.87
	3	5.87	2.61
3	8	2.61	4
8	6	4	4.22
6	5	4.22	6.36
5	7	6.36	5.02
7	4	5.02	2.25
4	4	2.25	2.26
4	5	2.26	4.42
5	7	4.42	4.84
7	3	4.84	4.36
3	5	4.36	2.79
5	6	2.79	5.13
6	7	5.13	3.57
7	6	3.57	4.04
6	6	4.04	4.29
6	5	4.29	3.71
5	5	3.71	5.87
5	7	5.87	4.07
7	5	4.07	3.58
5	7	3.58	3.79
7	4	3.79	3.29
4	5	3.29	3.96
5	7	3.96	3.05
7	6	3.05	6
6	6	6	4.3
6	3	4.3	4.13
3	4	4.13	2.2
4	5	2.2	3.71
5		3.71
