# Supplementary material for: Sequential biases on subjective judgments: Evidence from face attractiveness and ringtone agreeableness judgment
Source: PLoS One. 2018 Jun 11;13(6):e0198723. doi: 10.1371/journal.pone.0198723 (PMC5995378; doi:10.1371/journal.pone.0198723)
Supplement: S1 Data — (ZIP) [file pone.0198723.s001.zip › all the data/Exp 2/104.xlsx]

## Sheet: Sheet1
5	5	2.2	4.04				3	6	4.22	4.57		1	1		4	1
5	7	4.04	4.41				6	6	4.57	4.29		4	2		6	2
7	6	4.41	4.42				6	4	4.29	3.79		3	3		1	3
6	3	4.42	2.26				4	3	3.79	4		5	4		8	4
3	5	2.26	6				3	4	4	4.84		5	5		3	5
5	7	6	4.57				4	4	4.84	4.3		5	6		2	6
7	5	4.57	3.96				4	3	4.3	4.41		7	7		6	7
5	4	3.96	4.29				3	4	4.41	4.06		4	8		4	8
4	4	4.29	4.84				4	2	4.06	4.04		3	9		3	9
4	5	4.84	5.96				2	2	4.04	6		4	10		6	10
5	2	5.96	3.79				2	4	6	5.02		4	11		6	11
2	3	3.79	3.71				4	7	5.02	5.96		4	12		4	12
3	3	3.71	4				7	4	5.96	3.58		8	13		7	13
3	3	4	4.36				4	7	3.58	4.42		5	14		2	14
3	2	4.36	2.7				7	3	4.42	5.53		3	15		2	15
2	2	2.7	3.58				3	8	5.53	5.87		3	16		3	16
2	6	3.58	6				8	5	5.87	3.71		7	17		3	17
6	4	6	5.02				5	3	3.71	3.05		1	18		3	18
4	4	5.02	3.29				3	1	3.05	2.26		5	19		2	19
4	3	3.29	2.25				1	3	2.26	4.32		3	20		3	20
3	3	2.25	4.13				3	3	4.32	4.13		4	21		4	21
3	3	4.13	2.79				3	7	4.13	6		1	22		1	22
3	1	2.79	3.75				7	2	6	2.25		2	23		4	23
1	7	3.75	5.57				2	4	2.25	4.36		2	24		4	24
7	3	5.57	3.57				4	6	4.36	4.07		3	25		2	25
3	2	3.57	4.22				6	1	4.07	2.7		4	26		4	26
2	3	4.22	4.32				1	2	2.7	2.79		3	27		5	27
3	4	4.32	4.3				2	2	2.79	2.2		3	28		4	28
4	3	4.3	3.88				2	5	2.2	3.71		6	29		7	29
3	8	3.88	5.13				5	1	3.71	3.75		5	30		7	30
8	7	5.13	5.87				1	7	3.75	5.13		3	31		3	31
7	4	5.87	3.71				7	2	5.13	3.57		2	32		2	32
4	1	3.71	5.53				2	6	3.57	6.36		2	33		3	33
1	1	5.53	4.06				6	8	6.36	5.87		3	34		2	34
1	4	4.06	4.07				8	2	5.87	2.61		7	35		7	35
4	3	4.07	3.05				2	7	2.61	5.57		4	36		5	36
3	5	3.05	5.87				7	3	5.57	3.96		2	37		1	37
5	4	5.87	6.36				3	4	3.96	3.29		3	38		2	38
4	2	6.36	2.61				4	2	3.29	3.88		7	39		8	39
2		2.61					2		3.88			6	40		7	40
