# Supplementary material for: Sequential biases on subjective judgments: Evidence from face attractiveness and ringtone agreeableness judgment
Source: PLoS One. 2018 Jun 11;13(6):e0198723. doi: 10.1371/journal.pone.0198723 (PMC5995378; doi:10.1371/journal.pone.0198723)
Supplement: S1 Data — (ZIP) [file pone.0198723.s001.zip › all the data/Exp 2/1111.xlsx]

## Sheet: Sheet1
	7	4.06	6.36		4	7	3.29	6.36			1				3	1
7	4	6.36	2.26		7	2	6.36	3.57		7	2				7	2
4	6	2.26	5.87		2	4	3.57	4.41		4	3				2	3
6	4	5.87	3.96		4	2	4.41	2.79		6	4					4
4	3	3.96	4.04		2	3	2.79	2.25		4	5				3	5
3	2	4.04	4.57		3	2	2.25	3.71		3	6				2	6
2	4	4.57	5.02		2	2	3.71	4.22		2	7				2	7
4	3	5.02	4		2	3	4.22	4.84		4	8				2	8
3	3	4	4.07		3	2	4.84	4.57		3	9				3	9
3	6	4.07	4.29		2	1	4.57	2.7		3	10				3	10
6	4	4.29	4.3		1	3	2.7	4		6	11				3	11
4	6	4.3	5.13		3	5	4	3.05		4	12				3	12
6	2	5.13	2.2		5	2	3.05	4.36		6	13				7	13
2	2	2.2	3.57		2	7	4.36	5.96		2	14				2	14
2	4	3.57	4.32		7	3	5.96	4.07		2	15				2	15
4	6	4.32	4.41		3	2	4.07	2.26		4	16				3	16
6	6	4.41	5.53		2	6	2.26	3.58		6	17				4	17
6	7	5.53	6		6	3	3.58	4.29		6	18				6	18
7	3	6	4.13		3	4	4.29	4.13		7	19				7	19
3	4	4.13	4.84		4	1	4.13	3.75		3	20				4	20
4	1	4.84	3.75		1	2	3.75	2.2		4	21				3	21
1	6	3.75	3.58		2	3	2.2	5.87		1	22				1	22
6	4	3.58	3.79		3	3	5.87	4.42		6	23				6	23
4	3	3.79	3.88		3		4.42	5.87		4	24				4	24
3	3	3.88	3.29			3	5.87	4.06		3	25				3	25
3	4	3.29	3.71		3	7	4.06	5.57		3	26				4	26
4	4	3.71	4.36		7	8	5.57	6		4	27				2	27
4	3	4.36	4.42		8	4	6	3.79		4	28				2	28
3	6	4.42	5.96		4	2	3.79	4.04		3	29				3	29
6	3	5.96	3.05		2	2	4.04	5.02		6	30				7	30
3	2	3.05	2.61		2	3	5.02	4.3		3	31				5	31
2	1	2.61	4.22		3	7	4.3	5.13		2	32				2	32
1	2	4.22	2.25		7	3	5.13	3.96		1	33				2	33
2	4	2.25	5.57		3	4	3.96	3.71		2	34				3	34
4	3	5.57	3.71		4	3	3.71	4.32		4	35				7	35
3	2	3.71	2.7		3	6	4.32	5.53		3	36				4	36
2	2	2.7	2.79		6	7	5.53	6		2	37				1	37
2	4	2.79	5.87		7	2	6	2.61		2	38				2	38
4	4	5.87	6		2	3	2.61	3.88		4	39				3	39
4		6			3		3.88			4	40				8	40
4	7	3.29	6.36
7	2	6.36	3.57
2	4	3.57	4.41
4	2	4.41	2.79
2	3	2.79	2.25
3	2	2.25	3.71
2	2	3.71	4.22
2	3	4.22	4.84
3	2	4.84	4.57
2	1	4.57	2.7
1	3	2.7	4
3	5	4	3.05
5	2	3.05	4.36
2	7	4.36	5.96
7	3	5.96	4.07
3	2	4.07	2.26
2	6	2.26	3.58
6	3	3.58	4.29
3	4	4.29	4.13
4	1	4.13	3.75
1	2	3.75	2.2
2	3	2.2	5.87
3	3	5.87	4.42
3		4.42	5.87
	3	5.87	4.06
3	7	4.06	5.57
7	8	5.57	6
8	4	6	3.79
4	2	3.79	4.04
2	2	4.04	5.02
2	3	5.02	4.3
3	7	4.3	5.13
7	3	5.13	3.96
3	4	3.96	3.71
4	3	3.71	4.32
3	6	4.32	5.53
6	7	5.53	6
7	2	6	2.61
2	3	2.61	3.88
3		3.88
