# Supplementary material for: Sequential biases on subjective judgments: Evidence from face attractiveness and ringtone agreeableness judgment
Source: PLoS One. 2018 Jun 11;13(6):e0198723. doi: 10.1371/journal.pone.0198723 (PMC5995378; doi:10.1371/journal.pone.0198723)
Supplement: S1 Data — (ZIP) [file pone.0198723.s001.zip › all the data/Exp 2/1212.xlsx]

## Sheet: Sheet1
		4.06	6.36		3	4	2.25	4.29			1				3	1
	4	6.36	2.26		4	4	4.29	4.57			2				3	2
4		2.26	5.87		4	6	4.57	4.07		4	3				3	3
	6	5.87	3.96		6	8	4.07	5.96			4				8	4
6		3.96	4.04		8	5	5.96	4.42		6	5				3	5
	3	4.04	4.57		5	6	4.42	6			6				3	6
3	3	4.57	5.02		6	4	6	6		3	7				4	7
3	2	5.02	4		4	4	6	3.05		3	8				6	8
2	2	4	4.07		4	5	3.05	3.88		2	9				4	9
2	3	4.07	4.29		5	6	3.88	5.02		2	10				6	10
3	3	4.29	4.3		6	5	5.02	4.22		3	11				4	11
3	4	4.3	5.13		5	7	4.22	5.13		3	12				4	12
4	2	5.13	2.2		7	3	5.13	3.57		4	13				7	13
2	4	2.2	3.57		3	2	3.57	2.79		2	14				4	14
4	4	3.57	4.32		2	6	2.79	4.13		4	15				3	15
4	5	4.32	4.41		6	2	4.13	3.71		4	16				3	16
5	6	4.41	5.53		2	7	3.71	5.87		5	17				6	17
6	7	5.53	6		7	8	5.87	5.57		6	18				4	18
7	6	6	4.13		8	7	5.57	3.79		7	19				6	19
6	6	4.13	4.84		7	4	3.79	4		6	20				6	20
6	4	4.84	3.75		4	6	4	3.58		6	21				3	21
4	5	3.75	3.58		6	4	3.58	4.3		4	22				2	22
5	2	3.58	3.79		4	3	4.3	3.96		5	23				6	23
2	1	3.79	3.88		3	3	3.96	4.04		2	24				7	24
1	3	3.88	3.29		3	3	4.04	2.26		1	25				5	25
3	5	3.29	3.71		3	4	2.26	2.7		3	26				2	26
5	4	3.71	4.36		4	3	2.7	4.06		5	27				2	27
4	2	4.36	4.42		3	4	4.06	5.53		4	28				4	28
2	4	4.42	5.96		4	4	5.53	2.61		2	29				5	29
4	4	5.96	3.05		4	4	2.61	2.2		4	30				8	30
4	4	3.05	2.61		4	8	2.2	5.87		4	31				4	31
4	4	2.61	4.22		8	3	5.87	4.32		4	32				4	32
4	2	4.22	2.25		3	4	4.32	4.36		4	33				5	33
2	8	2.25	5.57		4	6	4.36	4.41		2	34				3	34
8	6	5.57	3.71		6	2	4.41	3.71		8	35				8	35
6	5	3.71	2.7		2	3	3.71	6.36		6	36				2	36
5	3	2.7	2.79		3	2	6.36	3.75		5	37				4	37
3	5	2.79	5.87		2	3	3.75	4.84		3	38				2	38
5	7	5.87	6		3	2	4.84	3.29		5	39				7	39
7		6			2		3.29			7	40				4	40
3	4	2.25	4.29
4	4	4.29	4.57
4	6	4.57	4.07
6	8	4.07	5.96
8	5	5.96	4.42
5	6	4.42	6
6	4	6	6
4	4	6	3.05
4	5	3.05	3.88
5	6	3.88	5.02
6	5	5.02	4.22
5	7	4.22	5.13
7	3	5.13	3.57
3	2	3.57	2.79
2	6	2.79	4.13
6	2	4.13	3.71
2	7	3.71	5.87
7	8	5.87	5.57
8	7	5.57	3.79
7	4	3.79	4
4	6	4	3.58
6	4	3.58	4.3
4	3	4.3	3.96
3	3	3.96	4.04
3	3	4.04	2.26
3	4	2.26	2.7
4	3	2.7	4.06
3	4	4.06	5.53
4	4	5.53	2.61
4	4	2.61	2.2
4	8	2.2	5.87
8	3	5.87	4.32
3	4	4.32	4.36
4	6	4.36	4.41
6	2	4.41	3.71
2	3	3.71	6.36
3	2	6.36	3.75
2	3	3.75	4.84
3	2	4.84	3.29
2		3.29
