# Supplementary material for: Sequential biases on subjective judgments: Evidence from face attractiveness and ringtone agreeableness judgment
Source: PLoS One. 2018 Jun 11;13(6):e0198723. doi: 10.1371/journal.pone.0198723 (PMC5995378; doi:10.1371/journal.pone.0198723)
Supplement: S1 Data — (ZIP) [file pone.0198723.s001.zip › all the data/Exp 2/124.xlsx]

## Sheet: Sheet1
7	8	4.06	6.36				7	8	3.96	5.02		7	1		4	1
8	1	6.36	2.26				8	7	5.02	5.53		8	2		8	2
1	5	2.26	5.87				7	1	5.53	3.88		1	3		1	3
5	2	5.87	3.96				1	1	3.88	3.29		5	4		4	4
2	1	3.96	4.04				1	4	3.29	4.41		2	5		7	5
1	1	4.04	4.57				4	2	4.41	4.07		1	6		1	6
1	8	4.57	5.02				2	8	4.07	4.3		1	7		1	7
8	4	5.02	4				8	1	4.3	3.05		8	8		8	8
4	1	4	4.07				1	1	3.05	4.42		4	9		1	9
1	1	4.07	4.29				1	1	4.42	3.71		1	10		2	10
1	1	4.29	4.3				1	7	3.71	5.87		1	11		1	11
1	2	4.3	5.13				7	1	5.87	3.79		1	12		8	12
2	1	5.13	2.2				1	7	3.79	5.57		2	13		1	13
1	1	2.2	3.57				7	8	5.57	6.36		1	14		1	14
1	1	3.57	4.32				8	1	6.36	4.22		1	15		1	15
1	1	4.32	4.41				1	1	4.22	4.13		1	16		1	16
1	2	4.41	5.53				1	1	4.13	4.32		1	17		4	17
2	3	5.53	6				1	1	4.32	2.26		2	18		7	18
3	1	6	4.13				1	1	2.26	4.04		3	19		5	19
1	2	4.13	4.84				1	1	4.04	2.79		1	20		1	20
2	1	4.84	3.75				1	1	2.79	5.13		2	21		7	21
1	1	3.75	3.58				1	1	5.13	4		1	22		4	22
1	1	3.58	3.79				1	1	4	2.61		1	23		1	23
1	1	3.79	3.88				1	7	2.61	4.84		1	24		1	24
1	1	3.88	3.29				7	4	4.84	5.87		1	25		1	25
1	1	3.29	3.71				4	1	5.87	2.2		1	26		1	26
1	1	3.71	4.36				1	1	2.2	4.57		1	27		1	27
1	2	4.36	4.42				1	3	4.57	2.7		1	28		1	28
2	3	4.42	5.96				3	1	2.7	3.58		2	29		1	29
3	1	5.96	3.05				1	5	3.58	6		3	30		1	30
1	1	3.05	2.61				5	4	6	3.75		1	31		1	31
1	1	2.61	4.22				4	1	3.75	3.71		1	32		1	32
1	1	4.22	2.25				1	1	3.71	4.36		1	33		1	33
1	3	2.25	5.57				1	1	4.36	4.29		1	34		1	34
3	1	5.57	3.71				1	1	4.29	5.96		3	35		7	35
1	2	3.71	2.7				1	4	5.96	4.06		1	36		1	36
2	1	2.7	2.79				4	1	4.06	2.25		2	37		3	37
1	4	2.79	5.87				1	7	2.25	6		1	38		1	38
4	6	5.87	6				7	1	6	3.57		4	39		7	39
6		6					1		3.57			6	40		7	40
