# Supplementary material for: Sequential biases on subjective judgments: Evidence from face attractiveness and ringtone agreeableness judgment
Source: PLoS One. 2018 Jun 11;13(6):e0198723. doi: 10.1371/journal.pone.0198723 (PMC5995378; doi:10.1371/journal.pone.0198723)
Supplement: S1 Data — (ZIP) [file pone.0198723.s001.zip › all the data/Exp 2/126.xlsx]

## Sheet: Sheet1
6	8	4.06	6.36				8	4	5.87	3.29		6	1		5	1
8	2	6.36	2.26				4	5	3.29	4.29		8	2		8	2
2	7	2.26	5.87				5	8	4.29	5.53		2	3		1	3
7	3	5.87	3.96				8	4	5.53	4.07		7	4		8	4
3	6	3.96	4.04				4	3	4.07	3.96		3	5		3	5
6	5	4.04	4.57				3	5	3.96	4.84		6	6		6	6
5	5	4.57	5.02				5	8	4.84	6		5	7		4	7
5	4	5.02	4				8	7	6	5.96		5	8		5	8
4	3	4	4.07				7	3	5.96	5.13		4	9		3	9
3	4	4.07	4.29				3	7	5.13	4.3		3	10		4	10
4	6	4.29	4.3				7	5	4.3	4.36		4	11		5	11
6	5	4.3	5.13				5	7	4.36	6		6	12		7	12
5	2	5.13	2.2				7	5	6	4.06		5	13		3	13
2	3	2.2	3.57				5	4	4.06	3.79		2	14		2	14
3	4	3.57	4.32				4	5	3.79	5.87		3	15		6	15
4	5	4.32	4.41				5	5	5.87	4.22		4	16		4	16
5	7	4.41	5.53				5	5	4.22	4.13		5	17		7	17
7	7	5.53	6				5	4	4.13	4.57		7	18		8	18
7	5	6	4.13				4	3	4.57	3.05		7	19		8	19
5	5	4.13	4.84				3	2	3.05	2.25		5	20		5	20
5	4	4.84	3.75				2	3	2.25	3.71		5	21		5	21
4	4	3.75	3.58				3	1	3.71	2.26		4	22		5	22
4	3	3.58	3.79				1	2	2.26	2.2		4	23		4	23
3	4	3.79	3.88				2	3	2.2	2.61		3	24		4	24
4	4	3.88	3.29				3	8	2.61	6.36		4	25		4	25
4	3	3.29	3.71				8	3	6.36	2.79		4	26		4	26
3	5	3.71	4.36				3	4	2.79	3.58		3	27		6	27
5	4	4.36	4.42				4	3	3.58	4		5	28		5	28
4	6	4.42	5.96				3	4	4	4.32		4	29		5	29
6	4	5.96	3.05				4	6	4.32	4.04		6	30		7	30
4	2	3.05	2.61				6	4	4.04	3.88		4	31		3	31
2	4	2.61	4.22				4	6	3.88	3.71		2	32		3	32
4	2	4.22	2.25				6	5	3.71	3.75		4	33		5	33
2	5	2.25	5.57				5	7	3.75	5.57		2	34		2	34
5	3	5.57	3.71				7	5	5.57	5.02		5	35		7	35
3	2	3.71	2.7				5	6	5.02	3.57		3	36		3	36
2	2	2.7	2.79				6	3	3.57	2.7		2	37		3	37
2	6	2.79	5.87				3	5	2.7	4.42		2	38		3	38
6	5	5.87	6				5	7	4.42	4.41		6	39		5	39
5		6					7		4.41			5	40		7	40
