# Supplementary material for: Sequential biases on subjective judgments: Evidence from face attractiveness and ringtone agreeableness judgment
Source: PLoS One. 2018 Jun 11;13(6):e0198723. doi: 10.1371/journal.pone.0198723 (PMC5995378; doi:10.1371/journal.pone.0198723)
Supplement: S1 Data — (ZIP) [file pone.0198723.s001.zip › all the data/Exp 2/1313.xlsx]

## Sheet: Sheet1
4	6	4.06	6.36		5	7	4.41	6		4	1				5	1
6	3	6.36	2.26		7	7	6	4.13		6	2				5	2
3	7	2.26	5.87		7	5	4.13	3.29		3	3				3	3
7	4	5.87	3.96		5	4	3.29	2.2		7	4				7	4
4	3	3.96	4.04		4	4	2.2	2.25		4	5				6	5
3	7	4.04	4.57		4	7	2.25	4		3	6				6	6
7	7	4.57	5.02		7	6	4	3.57		7	7				6	7
7	8	5.02	4		6	7	3.57	4.29		7	8				7	8
8	6	4	4.07		7	7	4.29	4.32		8	9				7	9
6	6	4.07	4.29		7	3	4.32	2.26		6	10				4	10
6	4	4.29	4.3		3	5	2.26	4.06		6	11				7	11
4	8	4.3	5.13		5	5	4.06	2.7		4	12				5	12
8	4	5.13	2.2		5	7	2.7	4.22		8	13				8	13
4	5	2.2	3.57		7	6	4.22	5.53		4	14				4	14
5	6	3.57	4.32		6	5	5.53	3.71		5	15				6	15
6	4	4.32	4.41		5	5	3.71	6.36		6	16				7	16
4	5	4.41	5.53		5	4	6.36	3.58		4	17				5	17
5	7	5.53	6		4	6	3.58	3.96		5	18				6	18
7	7	6	4.13		6	4	3.96	4.07		7	19				7	19
7	5	4.13	4.84		4	8	4.07	5.96		7	20				7	20
5	6	4.84	3.75		8	7	5.96	5.87		5	21				4	21
6	3	3.75	3.58		7	6	5.87	4.36		6	22				5	22
3	5	3.58	3.79		6	4	4.36	3.05		3	23				4	23
5	5	3.79	3.88		4	5	3.05	3.79		5	24				5	24
5	6	3.88	3.29		5	4	3.79	4.84		5	25				7	25
6	6	3.29	3.71		4	7	4.84	3.88		6	26				5	26
6	6	3.71	4.36		7	7	3.88	5.02		6	27				5	27
6	5	4.36	4.42		7	7	5.02	4.42		6	28				6	28
5	8	4.42	5.96		7	8	4.42	5.87		5	29				7	29
8	4	5.96	3.05		8	5	5.87	3.75		8	30				8	30
4	3	3.05	2.61		5	8	3.75	5.13		4	31				4	31
3	7	2.61	4.22		8	6	5.13	4.57		3	32				3	32
7	3	4.22	2.25		6	5	4.57	4.3		7	33				7	33
3	8	2.25	5.57		5	6	4.3	3.71		3	34				4	34
8	4	5.57	3.71		6	4	3.71	2.79		8	35				8	35
4	5	3.71	2.7		4	8	2.79	5.57		4	36				6	36
5	5	2.7	2.79		8	6	5.57	4.04		5	37				5	37
5	5	2.79	5.87		6	7	4.04	6		5	38				4	38
5	7	5.87	6		7	3	6	2.61		5	39				8	39
7		6			3		2.61			7	40				7	40
5	7	4.41	6
7	7	6	4.13
7	5	4.13	3.29
5	4	3.29	2.2
4	4	2.2	2.25
4	7	2.25	4
7	6	4	3.57
6	7	3.57	4.29
7	7	4.29	4.32
7	3	4.32	2.26
3	5	2.26	4.06
5	5	4.06	2.7
5	7	2.7	4.22
7	6	4.22	5.53
6	5	5.53	3.71
5	5	3.71	6.36
5	4	6.36	3.58
4	6	3.58	3.96
6	4	3.96	4.07
4	8	4.07	5.96
8	7	5.96	5.87
7	6	5.87	4.36
6	4	4.36	3.05
4	5	3.05	3.79
5	4	3.79	4.84
4	7	4.84	3.88
7	7	3.88	5.02
7	7	5.02	4.42
7	8	4.42	5.87
8	5	5.87	3.75
5	8	3.75	5.13
8	6	5.13	4.57
6	5	4.57	4.3
5	6	4.3	3.71
6	4	3.71	2.79
4	8	2.79	5.57
8	6	5.57	4.04
6	7	4.04	6
7	3	6	2.61
3		2.61
