# Supplementary material for: Sequential biases on subjective judgments: Evidence from face attractiveness and ringtone agreeableness judgment
Source: PLoS One. 2018 Jun 11;13(6):e0198723. doi: 10.1371/journal.pone.0198723 (PMC5995378; doi:10.1371/journal.pone.0198723)
Supplement: S1 Data — (ZIP) [file pone.0198723.s001.zip › all the data/Exp 2/1414.xlsx]

## Sheet: Sheet1
6	7	4.06	6.36		6	6	5.13	4.29		6	1				3	1
7	3	6.36	2.26		6	3	4.29	5.53		7	2				3	2
3	7	2.26	5.87		3		5.53	6		3	3				1	3
7	6	5.87	3.96			6	6	5.02		7	4				6	4
6	5	3.96	4.04		6	1	5.02	2.26		6	5				5	5
5	8	4.04	4.57		1	7	2.26	4.3		5	6				4	6
8	7	4.57	5.02		7	6	4.3	3.57		8	7				3	7
7	5	5.02	4		6	5	3.57	3.96		7	8				6	8
5	6	4	4.07		5	3	3.96	6.36		5	9				4	9
6	3	4.07	4.29		3	5	6.36	4.41		6	10				6	10
3	7	4.29	4.3		5	6	4.41	3.79		3	11				6	11
7	4	4.3	5.13		6	6	3.79	5.87		7	12				7	12
4	1	5.13	2.2		6	6	5.87	5.57		4	13				6	13
1	6	2.2	3.57		6	1	5.57	2.25		1	14				2	14
6	7	3.57	4.32		1	5	2.25	3.71		6	15				6	15
7	8	4.32	4.41		5	4	3.71	3.75		7	16				6	16
8	7	4.41	5.53		4	3	3.75	3.05		8	17				5	17
7	6	5.53	6		3	2	3.05	2.7		7	18				3	18
6	3	6	4.13		2	3	2.7	3.88		6	19					19
3	7	4.13	4.84		3	3	3.88	4.57		3	20				7	20
7	3	4.84	3.75		3	4	4.57	4.36		7	21				6	21
3	5	3.75	3.58		4	6	4.36	3.29		3	22				4	22
5	2	3.58	3.79		6	7	3.29	4.13		5	23				6	23
2	4	3.79	3.88		7	3	4.13	6		2	24				6	24
4	3	3.88	3.29		3	6	6	5.87		4	25				3	25
3	2	3.29	3.71		6	2	5.87	2.2		3	26				6	26
2	5	3.71	4.36		2	2	2.2	4.42		2	27				5	27
5	1	4.36	4.42		2	3	4.42	4.06		5	28				4	28
1	5	4.42	5.96		3	6	4.06	4.84		1	29				2	29
5	2	5.96	3.05		6	6	4.84	3.58		5	30				7	30
2	3	3.05	2.61		6	7	3.58	5.96		2	31				3	31
3	6	2.61	4.22		7	6	5.96	4.07		3	32				1	32
6	1	4.22	2.25		6	4	4.07	4.04		6	33				7	33
1	5	2.25	5.57		4	5	4.04	3.71		1	34				1	34
5	6	5.57	3.71		5	4	3.71	4		5	35				6	35
6	1	3.71	2.7		4	3	4	2.79		6	36				5	36
1	3	2.7	2.79		3	7	2.79	4.22		1	37				2	37
3	4	2.79	5.87		7	1	4.22	2.61		3	38				3	38
4	4	5.87	6		1	6	2.61	4.32		4	39				6	39
4		6			6		4.32			4	40				3	40
6	6	5.13	4.29
6	3	4.29	5.53
3		5.53	6
	6	6	5.02
6	1	5.02	2.26
1	7	2.26	4.3
7	6	4.3	3.57
6	5	3.57	3.96
5	3	3.96	6.36
3	5	6.36	4.41
5	6	4.41	3.79
6	6	3.79	5.87
6	6	5.87	5.57
6	1	5.57	2.25
1	5	2.25	3.71
5	4	3.71	3.75
4	3	3.75	3.05
3	2	3.05	2.7
2	3	2.7	3.88
3	3	3.88	4.57
3	4	4.57	4.36
4	6	4.36	3.29
6	7	3.29	4.13
7	3	4.13	6
3	6	6	5.87
6	2	5.87	2.2
2	2	2.2	4.42
2	3	4.42	4.06
3	6	4.06	4.84
6	6	4.84	3.58
6	7	3.58	5.96
7	6	5.96	4.07
6	4	4.07	4.04
4	5	4.04	3.71
5	4	3.71	4
4	3	4	2.79
3	7	2.79	4.22
7	1	4.22	2.61
1	6	2.61	4.32
6		4.32
