# Supplementary material for: Sequential biases on subjective judgments: Evidence from face attractiveness and ringtone agreeableness judgment
Source: PLoS One. 2018 Jun 11;13(6):e0198723. doi: 10.1371/journal.pone.0198723 (PMC5995378; doi:10.1371/journal.pone.0198723)
Supplement: S1 Data — (ZIP) [file pone.0198723.s001.zip › all the data/Exp 2/1515.xlsx]

## Sheet: Sheet1
6	7	4.06	6.36		6	5	3.75	3.96		6	1				4	1
7	2	6.36	2.26		5	1	3.96	2.2		7	2				7	2
2	6	2.26	5.87		1	2	2.2	3.29		2	3				1	3
6	3	5.87	3.96		2	7	3.29	4.42		6	4				6	4
3	3	3.96	4.04		7	3	4.42	3.57		3	5				5	5
3	4	4.04	4.57		3	2	3.57	2.79		3	6				3	6
4	2	4.57	5.02		2	7	2.79	5.87		4	7				4	7
2	4	5.02	4		7	4	5.87	4.41		2	8				3	8
4	5	4	4.07		4	1	4.41	2.26		4	9				4	9
5	4	4.07	4.29		1	3	2.26	3.05		5	10				3	10
4	3	4.29	4.3		3	3	3.05	3.58		4	11				6	11
3	4	4.3	5.13		3	6	3.58	3.88		3	12				3	12
4	1	5.13	2.2		6	4	3.88	4.57		4	13				5	13
1	2	2.2	3.57		4	3	4.57	4.04		1	14				1	14
2	4	3.57	4.32		3	5	4.04	3.79		2	15				3	15
4	3	4.32	4.41		5	7	3.79	6.36		4	16				4	16
3	6	4.41	5.53		7	4	6.36	4.84		3	17				4	17
6	7	5.53	6		4	4	4.84	3.71		6	18				7	18
7	3	6	4.13		4	3	3.71	5.02		7	19				7	19
3	4	4.13	4.84		3	2	5.02	2.61		3	20				5	20
4	5	4.84	3.75		2	4	2.61	4.06		4	21				4	21
5	4	3.75	3.58		4	1	4.06	2.25		5	22				6	22
4	3	3.58	3.79		1	7	2.25	6		4	23				3	23
3	4	3.79	3.88		7	6	6	4.22		3	24				5	24
4	2	3.88	3.29		6	7	4.22	5.96		4	25				6	25
2	1	3.29	3.71		7	7	5.96	5.53		2	26				2	26
1	2	3.71	4.36		7	4	5.53	4		1	27				4	27
2	5	4.36	4.42		4	6	4	4.29		2	28				5	28
5	7	4.42	5.96		6	5	4.29	2.7		5	29				7	29
7	2	5.96	3.05		5	6	2.7	5.87		7	30				7	30
2	2	3.05	2.61		6	5	5.87	5.13		2	31				3	31
2	3	2.61	4.22		5	7	5.13	5.57		2	32				2	32
3	1	4.22	2.25		7	5	5.57	4.13		3	33				6	33
1	6	2.25	5.57		5	4	4.13	3.71		1	34				1	34
6	2	5.57	3.71		4	5	3.71	4.36		6	35				7	35
2	3	3.71	2.7		5	6	4.36	6		2	36				4	36
3	2	2.7	2.79		6	4	6	4.32		3	37				5	37
2	3	2.79	5.87		4	3	4.32	4.07		2	38				2	38
3	6	5.87	6		3	3	4.07	4.3		3	39				7	39
6		6			3		4.3			6	40				6	40
6	5	3.75	3.96
5	1	3.96	2.2
1	2	2.2	3.29
2	7	3.29	4.42
7	3	4.42	3.57
3	2	3.57	2.79
2	7	2.79	5.87
7	4	5.87	4.41
4	1	4.41	2.26
1	3	2.26	3.05
3	3	3.05	3.58
3	6	3.58	3.88
6	4	3.88	4.57
4	3	4.57	4.04
3	5	4.04	3.79
5	7	3.79	6.36
7	4	6.36	4.84
4	4	4.84	3.71
4	3	3.71	5.02
3	2	5.02	2.61
2	4	2.61	4.06
4	1	4.06	2.25
1	7	2.25	6
7	6	6	4.22
6	7	4.22	5.96
7	7	5.96	5.53
7	4	5.53	4
4	6	4	4.29
6	5	4.29	2.7
5	6	2.7	5.87
6	5	5.87	5.13
5	7	5.13	5.57
7	5	5.57	4.13
5	4	4.13	3.71
4	5	3.71	4.36
5	6	4.36	6
6	4	6	4.32
4	3	4.32	4.07
3	3	4.07	4.3
3		4.3
