# Supplementary material for: Sequential biases on subjective judgments: Evidence from face attractiveness and ringtone agreeableness judgment
Source: PLoS One. 2018 Jun 11;13(6):e0198723. doi: 10.1371/journal.pone.0198723 (PMC5995378; doi:10.1371/journal.pone.0198723)
Supplement: S1 Data — (ZIP) [file pone.0198723.s001.zip › all the data/Exp 2/20.xlsx]

## Sheet: Sheet1
6	7	4.06	6.36		3	4	3.58	4.13		6	1				2	1
7	3	6.36	2.26		4	6	4.13	3.79		7	2				5	2
3	6	2.26	5.87		6	4	3.79	4.04		3	3				1	3
6	4	5.87	3.96		4	5	4.04	3.57		6	4				7	4
4	5	3.96	4.04		5	4	3.57	4.36		4	5				4	5
5	6	4.04	4.57		4	7	4.36	6		5	6				4	6
6	7	4.57	5.02		7	6	6	2.61		6	7				5	7
7	5	5.02	4		6	2	2.61	3.05		7	8				7	8
5	6	4	4.07		2	2	3.05	4.07		5	9				4	9
6	5	4.07	4.29		2	1	4.07	2.26		6	10				2	10
5	5	4.29	4.3		1	7	2.26	5.02		5	11				4	11
5	4	4.3	5.13		7	7	5.02	6		5	12				5	12
4	2	5.13	2.2		7	6	6	4.42		4	13				6	13
2	5	2.2	3.57		6	6	4.42	5.13		2	14				2	14
5	6	3.57	4.32		6	2	5.13	4.41		5	15				5	15
6	5	4.32	4.41		2	4	4.41	2.79		6	16				5	16
5	7	4.41	5.53		4	2	2.79	4.84		5	17				2	17
7	6	5.53	6		2	5	4.84	6.36		7	18				3	18
6	3	6	4.13		5	5	6.36	4.32		6	19				7	19
3	6	4.13	4.84		5	4	4.32	3.96		3	20				4	20
6	5	4.84	3.75		4	6	3.96	5.57		6	21				2	21
5	3	3.75	3.58		6	2	5.57	2.7		5	22				2	22
3	2	3.58	3.79		2	4	2.7	4.29		3	23				3	23
2	4	3.79	3.88		4	3	4.29	5.96		2	24				6	24
4	4	3.88	3.29		3	5	5.96	4.3		4	25				5	25
4	4	3.29	3.71		5	4	4.3	2.25		4	26				3	26
4	5	3.71	4.36		4	5	2.25	3.88		4	27				4	27
5	4	4.36	4.42		5	4	3.88	3.71		5	28				4	28
4	6	4.42	5.96		4	2	3.71	3.75		4	29				6	29
6	3	5.96	3.05		2	5	3.75	4.57		6	30				3	30
3	3	3.05	2.61		5	7	4.57	5.87		3	31				2	31
3	4	2.61	4.22		7	7	5.87	5.87		3	32				6	32
4	1	4.22	2.25		7	2	5.87	2.2		4	33				4	33
1	3	2.25	5.57		2	3	2.2	3.29		1	34				4	34
3	2	5.57	3.71		3	4	3.29	4.22		3	35				6	35
2	2	3.71	2.7		4	4	4.22	4		2	36				5	36
2	2	2.7	2.79		4	2	4	4.06		2	37				2	37
2	5	2.79	5.87		2	5	4.06	3.71		2	38				4	38
5	6	5.87	6		5	3	3.71	5.53		5	39				7	39
6		6			3		5.53			6	40				7	40
3	4	3.58	4.13
4	6	4.13	3.79
6	4	3.79	4.04
4	5	4.04	3.57
5	4	3.57	4.36
4	7	4.36	6
7	6	6	2.61
6	2	2.61	3.05
2	2	3.05	4.07
2	1	4.07	2.26
1	7	2.26	5.02
7	7	5.02	6
7	6	6	4.42
6	6	4.42	5.13
6	2	5.13	4.41
2	4	4.41	2.79
4	2	2.79	4.84
2	5	4.84	6.36
5	5	6.36	4.32
5	4	4.32	3.96
4	6	3.96	5.57
6	2	5.57	2.7
2	4	2.7	4.29
4	3	4.29	5.96
3	5	5.96	4.3
5	4	4.3	2.25
4	5	2.25	3.88
5	4	3.88	3.71
4	2	3.71	3.75
2	5	3.75	4.57
5	7	4.57	5.87
7	7	5.87	5.87
7	2	5.87	2.2
2	3	2.2	3.29
3	4	3.29	4.22
4	4	4.22	4
4	2	4	4.06
2	5	4.06	3.71
5	3	3.71	5.53
3		5.53
