# Supplementary material for: Sequential biases on subjective judgments: Evidence from face attractiveness and ringtone agreeableness judgment
Source: PLoS One. 2018 Jun 11;13(6):e0198723. doi: 10.1371/journal.pone.0198723 (PMC5995378; doi:10.1371/journal.pone.0198723)
Supplement: S1 Data — (ZIP) [file pone.0198723.s001.zip › all the data/Exp 2/201(2).xlsx]

## Sheet: Sheet1
3	5	3.58	5.96			5	6		5.02	5.02	3	1		3	1
5	6	5.96	4.29			6	5		6.36	6.36	6	2		6	2
6	4	4.29	3.96			5	4		4.29	4.29	2	3		2	3
4	6	3.96	4.07			4	5		4.04	4.04	6	4		6	4
6	6	4.07	3.88			5	2		4.36	4.36	4	5		3	5
6	4	3.88	3.75			2	2		2.79	2.79	3	6		4	6
4	5	3.75	3.57			2	4		3.71	3.71	6	7		4	7
5	6	3.57	4.41			4	6		3.79	3.79	5	8		5	8
6	6	4.41	4.57			6	3		6	6	5	9		4	9
6	5	4.57	4			3	4		4.22	4.22	6	10		3	10
5	3	4	2.7			4	6		3.57	3.57	6	11		5	11
3	5	2.7	5.87			6	5		4.84	4.84	3	12		2	12
5	5	5.87	5.02			5	6		4.42	4.42	5	13		6	13
5	3	5.02	2.79			6	1		5.13	5.13	1	14		1	14
3	6	2.79	4.84			1	3		2.2	2.2	5	15		4	15
6	3	4.84	4.3			3	2		3.71	3.71	3	16		5	16
3	3	4.3	4.42			2	4		2.61	2.61	6	17		4	17
3	3	4.42	4.06			4	4		4.57	4.57	3	18		2	18
3	3	4.06	5.53			4	2		2.7	2.7	4	19		4	19
3	3	5.53	2.61			2	3		5.53	5.53	4	20		6	20
3	4	2.61	6			3	4		4.06	4.06	6	21		6	21
4	6	6	5.87			4	3		6	6	4	22		4	22
6	4	5.87	4.22			3	3		3.96	3.96	3	23		4	23
4	2	4.22	3.71			3	2		3.29	3.29	4	24		4	24
2	1	3.71	2.2			2	4		4.3	4.3	6	25		3	25
1	4	2.2	5.57			4	4		5.96	5.96	4	26		3	26
4	2	5.57	3.05			4	3		3.75	3.75	4	27		2	27
2	6	3.05	6			3	3		2.25	2.25	4	28		5	28
6	3	6	4.32			3	2		3.88	3.88	3	29		5	29
3	3	4.32	4.04			2	5		2.26	2.26	5	30		4	30
3	2	4.04	2.26			5	4		4.32	4.32	2	31		3	31
2	5	2.26	5.13			4	6		4	4	3	32		2	32
5	4	5.13	3.29			6	6		5.57	5.57	4	33		3	33
4	4	3.29	4.13			6	4		4.13	4.13	2	34		3	34
4	4	4.13	3.79			4	3		3.58	3.58	4	35		6	35
4	4	3.79	4.36			3	6		3.05	3.05	2	36		3	36
4	4	4.36	3.71			6	6		5.87	5.87	3	37		4	37
4	6	3.71	6.36			6	3		5.87	5.87	3	38		2	38
6	2	6.36	2.25			3	4		4.07	4.07	5	39		6	39
2		2.25				4			4.41	4.41	6	40		6	40
5	6	5.02	5.02
6	5	6.36	6.36
5	4	4.29	4.29
4	5	4.04	4.04
5	2	4.36	4.36
2	2	2.79	2.79
2	4	3.71	3.71
4	6	3.79	3.79
6	3	6	6
3	4	4.22	4.22
4	6	3.57	3.57
6	5	4.84	4.84
5	6	4.42	4.42
6	1	5.13	5.13
1	3	2.2	2.2
3	2	3.71	3.71
2	4	2.61	2.61
4	4	4.57	4.57
4	2	2.7	2.7
2	3	5.53	5.53
3	4	4.06	4.06
4	3	6	6
3	3	3.96	3.96
3	2	3.29	3.29
2	4	4.3	4.3
4	4	5.96	5.96
4	3	3.75	3.75
3	3	2.25	2.25
3	2	3.88	3.88
2	5	2.26	2.26
5	4	4.32	4.32
4	6	4	4
6	6	5.57	5.57
6	4	4.13	4.13
4	3	3.58	3.58
3	6	3.05	3.05
6	6	5.87	5.87
6	3	5.87	5.87
3	4	4.07	4.07
4		4.41	4.41
