# Supplementary material for: Sequential biases on subjective judgments: Evidence from face attractiveness and ringtone agreeableness judgment
Source: PLoS One. 2018 Jun 11;13(6):e0198723. doi: 10.1371/journal.pone.0198723 (PMC5995378; doi:10.1371/journal.pone.0198723)
Supplement: S1 Data — (ZIP) [file pone.0198723.s001.zip › all the data/Exp 2/21.xlsx]

## Sheet: Sheet1
6	7	4.06	6.36		7	5	5.96	4.57		6	1				7	1
7	3	6.36	2.26		5	2	4.57	3.29		7	2				7	2
3	6	2.26	5.87		2	5	3.29	4		3	3				1	3
6	4	5.87	3.96		5	1	4	2.2		6	4				6	4
4	5	3.96	4.04		1	6	2.2	5.02		4	5				5	5
5	6	4.04	4.57		6	5	5.02	3.88		5	6				5	6
6	7	4.57	5.02		5		3.88	4.42		6	7				5	7
7	5	5.02	4			5	4.42	4.04		7	8				6	8
5	6	4	4.07		5	5	4.04	3.71		5	9				5	9
6	5	4.07	4.29		5	5	3.71	3.79		6	10				5	10
5	5	4.29	4.3		5	6	3.79	5.87		5	11				5	11
5	4	4.3	5.13		6	7	5.87	4.06		5	12				5	12
4	2	5.13	2.2		7	4	4.06	5.13		4	13				4	13
2	5	2.2	3.57		4	7	5.13	4.32		2	14				1	14
5	6	3.57	4.32		7	4	4.32	4.36		5	15				5	15
6	5	4.32	4.41		4	4	4.36	3.71		6	16				7	16
5	7	4.41	5.53		4	5	3.71	4.29		5	17				5	17
7	6	5.53	6		5	7	4.29	6.36		7	18				7	18
6	3	6	4.13		7	5	6.36	3.57		6	19				6	19
3	6	4.13	4.84		5	4	3.57	2.7		3	20					20
6	5	4.84	3.75		4	2	2.7	2.79		6	21				7	21
5	3	3.75	3.58		2	1	2.79	2.25		5	22				7	22
3	2	3.58	3.79		1	2	2.25	2.61		3	23				5	23
2	4	3.79	3.88		2	7	2.61	6		2	24				5	24
4	4	3.88	3.29		7	5	6	4.41		4	25				5	25
4	4	3.29	3.71		5	6	4.41	6		4	26				2	26
4	5	3.71	4.36		6	5	6	4.07		4	27				5	27
5	4	4.36	4.42		5		4.07	4.13		5	28				4	28
4	6	4.42	5.96			7	4.13	3.75		4	29					29
6	3	5.96	3.05		7	1	3.75	2.26		6	30				7	30
3	3	3.05	2.61		1	5	2.26	3.96		3	31				4	31
3	4	2.61	4.22		5	5	3.96	4.3		3	32				2	32
4	1	4.22	2.25		5	7	4.3	4.84		4	33				6	33
1	3	2.25	5.57		7	4	4.84	5.57		1	34				1	34
3	2	5.57	3.71		4	4	5.57	3.05		3	35				4	35
2	2	3.71	2.7		4	7	3.05	5.53		2	36				4	36
2	2	2.7	2.79		7	6	5.53	5.87		2	37				4	37
2	5	2.79	5.87		6	6	5.87	4.22		2	38				2	38
5	6	5.87	6		6	5	4.22	3.58		5	39				6	39
6		6			5		3.58			6	40				7	40
7	5	5.96	4.57
5	2	4.57	3.29
2	5	3.29	4
5	1	4	2.2
1	6	2.2	5.02
6	5	5.02	3.88
5		3.88	4.42
	5	4.42	4.04
5	5	4.04	3.71
5	5	3.71	3.79
5	6	3.79	5.87
6	7	5.87	4.06
7	4	4.06	5.13
4	7	5.13	4.32
7	4	4.32	4.36
4	4	4.36	3.71
4	5	3.71	4.29
5	7	4.29	6.36
7	5	6.36	3.57
5	4	3.57	2.7
4	2	2.7	2.79
2	1	2.79	2.25
1	2	2.25	2.61
2	7	2.61	6
7	5	6	4.41
5	6	4.41	6
6	5	6	4.07
5		4.07	4.13
	7	4.13	3.75
7	1	3.75	2.26
1	5	2.26	3.96
5	5	3.96	4.3
5	7	4.3	4.84
7	4	4.84	5.57
4	4	5.57	3.05
4	7	3.05	5.53
7	6	5.53	5.87
6	6	5.87	4.22
6	5	4.22	3.58
5		3.58
