# Supplementary material for: Sequential biases on subjective judgments: Evidence from face attractiveness and ringtone agreeableness judgment
Source: PLoS One. 2018 Jun 11;13(6):e0198723. doi: 10.1371/journal.pone.0198723 (PMC5995378; doi:10.1371/journal.pone.0198723)
Supplement: S1 Data — (ZIP) [file pone.0198723.s001.zip › all the data/Exp 2/22.xlsx]

## Sheet: Sheet1
3	5	4.06	6.36		2	1	4.22	2.25		3	1				4	1
5	3	6.36	2.26		1	6	2.25	4		5	2				7	2
3	4	2.26	5.87		6	5	4	3.88		3	3				1	3
4	3	5.87	3.96		5	6	3.88	5.87		4	4				4	4
3	6	3.96	4.04		6	7	5.87	4.13		3	5				2	5
6	7	4.04	4.57		7	6	4.13	3.57		6	6				6	6
7	6	4.57	5.02		6	5	3.57	2.79		7	7				6	7
6	7	5.02	4		5	6	2.79	6		6	8				6	8
7	5	4	4.07		6	3	6	4.07		7	9				6	9
5	6	4.07	4.29		3	4	4.07	3.71		5	10				3	10
6	8	4.29	4.3		4	5	3.71	3.79		6	11				5	11
8	6	4.3	5.13		5	6	3.79	5.13		8	12				7	12
6	3	5.13	2.2		6	3	5.13	3.71		6	13				6	13
3	4	2.2	3.57		3	7	3.71	6.36		3	14				1	14
4	6	3.57	4.32		7	2	6.36	3.96		4	15				6	15
6	6	4.32	4.41		2	6	3.96	4.04		6	16				4	16
6	7	4.41	5.53		6	1	4.04	2.26		6	17				5	17
7	7	5.53	6		1	1	2.26	2.7		7	18					18
7	6	6	4.13		1	6	2.7	4.57		7	19				6	19
6	5	4.13	4.84		6	5	4.57	4.36		6	20				7	20
5	1	4.84	3.75		5	1	4.36	2.61		5	21				4	21
1	2	3.75	3.58		1	5	2.61	4.29		1	22				2	22
2	2	3.58	3.79		5	6	4.29	5.57		2	23				3	23
2	2	3.79	3.88		6	6	5.57	5.96		2	24				5	24
2	5	3.88	3.29		6	4	5.96	5.87		2	25				5	25
5	4	3.29	3.71		4	1	5.87	2.2		5	26				3	26
4	6	3.71	4.36		1		2.2	5.53		4	27				4	27
6	5	4.36	4.42			4	5.53	4.06		6	28				5	28
5	7	4.42	5.96		4	5	4.06	6		5	29				4	29
7	2	5.96	3.05		5	5	6	4.41		7	30				6	30
2	1	3.05	2.61		5	6	4.41	5.02		2	31				2	31
1	2	2.61	4.22		6	4	5.02	4.32		1	32				1	32
2	1	4.22	2.25		4	4	4.32	4.84		2	33				2	33
1	6	2.25	5.57		4	2	4.84	3.75		1	34				1	34
6	2	5.57	3.71		2	3	3.75	3.58		6	35				6	35
2	1	3.71	2.7		3	3	3.58	3.29		2	36				3	36
1	4	2.7	2.79		3	7	3.29	4.3		1	37				1	37
4	7	2.79	5.87		7	4	4.3	4.42		4	38				5	38
7	7	5.87	6		4	2	4.42	3.05		7	39				6	39
7		6			2		3.05			7	40				5	40
2	1	4.22	2.25
1	6	2.25	4
6	5	4	3.88
5	6	3.88	5.87
6	7	5.87	4.13
7	6	4.13	3.57
6	5	3.57	2.79
5	6	2.79	6
6	3	6	4.07
3	4	4.07	3.71
4	5	3.71	3.79
5	6	3.79	5.13
6	3	5.13	3.71
3	7	3.71	6.36
7	2	6.36	3.96
2	6	3.96	4.04
6	1	4.04	2.26
1	1	2.26	2.7
1	6	2.7	4.57
6	5	4.57	4.36
5	1	4.36	2.61
1	5	2.61	4.29
5	6	4.29	5.57
6	6	5.57	5.96
6	4	5.96	5.87
4	1	5.87	2.2
1		2.2	5.53
	4	5.53	4.06
4	5	4.06	6
5	5	6	4.41
5	6	4.41	5.02
6	4	5.02	4.32
4	4	4.32	4.84
4	2	4.84	3.75
2	3	3.75	3.58
3	3	3.58	3.29
3	7	3.29	4.3
7	4	4.3	4.42
4	2	4.42	3.05
2		3.05
