# Supplementary material for: Sequential biases on subjective judgments: Evidence from face attractiveness and ringtone agreeableness judgment
Source: PLoS One. 2018 Jun 11;13(6):e0198723. doi: 10.1371/journal.pone.0198723 (PMC5995378; doi:10.1371/journal.pone.0198723)
Supplement: S1 Data — (ZIP) [file pone.0198723.s001.zip › all the data/Exp 2/23.xlsx]

## Sheet: Sheet1
6	7	4.06	6.36		2	2	3.57	3.58		6	1				2	1
7	4	6.36	2.26		2	5	3.58	5.87		7	2				3	2
4	7	2.26	5.87		5	2	5.87	4.42		4	3				2	3
7	4	5.87	3.96		2	3	4.42	4		7	4				6	4
4	4	3.96	4.04		3	2	4	3.71		4	5				3	5
4	8	4.04	4.57		2	2	3.71	2.26		4	6				3	6
8	7	4.57	5.02		2	2	2.26	2.61		8	7				4	7
7	5	5.02	4		2	3	2.61	4.04		7	8				2	8
5	3	4	4.07		3	2	4.04	3.05		5	9				3	9
3	3	4.07	4.29		2	5	3.05	3.75		3	10				2	10
3	2	4.29	4.3		5	6	3.75	5.87		3	11				3	11
2	6	4.3	5.13		6	2	5.87	4.3		2	12				2	12
6	2	5.13	2.2		2	4	4.3	4.57		6	13				4	13
2	6	2.2	3.57		4	2	4.57	5.02		2	14				2	14
6	6	3.57	4.32		2	7	5.02	4.22		6	15				2	15
6	2	4.32	4.41		7	6	4.22	5.57		6	16				2	16
2	7	4.41	5.53		6	2	5.57	4.32		2	17				2	17
7	7	5.53	6		2	2	4.32	3.79		7	18				7	18
7	3	6	4.13		2	2	3.79	4.41		7	19				7	19
3	3	4.13	4.84		2	3	4.41	4.29		3	20				3	20
3	4	4.84	3.75		3	2	4.29	2.7		3	21				4	21
4	2	3.75	3.58		2	7	2.7	6		4	22				5	22
2	2	3.58	3.79		7	3	6	3.96		2	23				2	23
2	2	3.79	3.88		3	6	3.96	5.96		2	24				2	24
2	2	3.88	3.29		6	6	5.96	6		2	25				3	25
2	2	3.29	3.71		6	3	6	4.36		2	26				2	26
2	4	3.71	4.36		3	2	4.36	2.79		2	27				2	27
4	3	4.36	4.42		2	4	2.79	5.13		4	28				3	28
3	5	4.42	5.96		4	3	5.13	6.36		3	29				2	29
5	2	5.96	3.05		3	4	6.36	4.84		5	30				6	30
2	2	3.05	2.61		4	2	4.84	2.2		2	31				2	31
2	3	2.61	4.22		2	2	2.2	4.06		2	32				2	32
3	2	4.22	2.25		2	2	4.06	3.29		3	33				7	33
2	3	2.25	5.57		2	2	3.29	2.25		2	34				2	34
3	3	5.57	3.71		2	7	2.25	5.53		3	35				6	35
3	2	3.71	2.7		7	3	5.53	3.88		3	36				2	36
2	3	2.7	2.79		3	2	3.88	3.71		2	37				2	37
3	6	2.79	5.87		2	3	3.71	4.13		3	38				2	38
6	6	5.87	6		3	2	4.13	4.07		6	39				5	39
6		6			2		4.07			6	40				6	40
2	2	3.57	3.58
2	5	3.58	5.87
5	2	5.87	4.42
2	3	4.42	4
3	2	4	3.71
2	2	3.71	2.26
2	2	2.26	2.61
2	3	2.61	4.04
3	2	4.04	3.05
2	5	3.05	3.75
5	6	3.75	5.87
6	2	5.87	4.3
2	4	4.3	4.57
4	2	4.57	5.02
2	7	5.02	4.22
7	6	4.22	5.57
6	2	5.57	4.32
2	2	4.32	3.79
2	2	3.79	4.41
2	3	4.41	4.29
3	2	4.29	2.7
2	7	2.7	6
7	3	6	3.96
3	6	3.96	5.96
6	6	5.96	6
6	3	6	4.36
3	2	4.36	2.79
2	4	2.79	5.13
4	3	5.13	6.36
3	4	6.36	4.84
4	2	4.84	2.2
2	2	2.2	4.06
2	2	4.06	3.29
2	2	3.29	2.25
2	7	2.25	5.53
7	3	5.53	3.88
3	2	3.88	3.71
2	3	3.71	4.13
3	2	4.13	4.07
2		4.07
