# Supplementary material for: Sequential biases on subjective judgments: Evidence from face attractiveness and ringtone agreeableness judgment
Source: PLoS One. 2018 Jun 11;13(6):e0198723. doi: 10.1371/journal.pone.0198723 (PMC5995378; doi:10.1371/journal.pone.0198723)
Supplement: S1 Data — (ZIP) [file pone.0198723.s001.zip › all the data/Exp 2/24.xlsx]

## Sheet: Sheet1
4	6	4.06	6.36		5	2	4.42	4.3		4	1				5	1
6	3	6.36	2.26		2	6	4.3	5.57		6	2				8	2
3	5	2.26	5.87		6	2	5.57	2.79		3	3				1	3
5	3	5.87	3.96		2	7	2.79	4.32		5	4				7	4
3	3	3.96	4.04		7	3	4.32	3.29		3	5				3	5
3	4	4.04	4.57		3	1	3.29	4.13		3	6				1	6
4	4	4.57	5.02		1	8	4.13	5.96		4	7				3	7
4	3	5.02	4		8	7	5.96	5.87		4	8				3	8
3	5	4	4.07		7	5	5.87	4.22		3	9				5	9
5	4	4.07	4.29		5	7	4.22	3.71		5	10				4	10
4	1	4.29	4.3		7	6	3.71	3.71		4	11				4	11
1	3	4.3	5.13		6	2	3.71	3.75		1	12				2	12
3	1	5.13	2.2		2	1	3.75	2.25		3	13				1	13
1	2	2.2	3.57		1	1	2.25	2.2		1	14				1	14
2	4	3.57	4.32		1	8	2.2	6.36		2	15				2	15
4	6	4.32	4.41		8	5	6.36	4.06		4	16				7	16
6	5	4.41	5.53		5	1	4.06	2.26		6	17				7	17
5	7	5.53	6		1	3	2.26	3.88		5	18				4	18
7	2	6	4.13		3	2	3.88	3.58		7	19				5	19
2	6	4.13	4.84		2	6	3.58	4.84		2	20				1	20
6	3	4.84	3.75		6	7	4.84	4.41		6	21				6	21
3	4	3.75	3.58		7	2	4.41	3.57		3	22				2	22
4	7	3.58	3.79		2	4	3.57	3.79		4	23				2	23
7	5	3.79	3.88		4	3	3.79	3.05		7	24				4	24
5	3	3.88	3.29		3	1	3.05	5.13		5	25				3	25
3	6	3.29	3.71		1	5	5.13	6		3	26				3	26
6	4	3.71	4.36		5	4	6	4.07		6	27				6	27
4	5	4.36	4.42		4	4	4.07	4.29		4	28				7	28
5	8	4.42	5.96		4	6	4.29	2.7		5	29				5	29
8	3	5.96	3.05		6	3	2.7	3.96		8	30				8	30
3	5	3.05	2.61		3	7	3.96	5.87		3	31				3	31
5	3	2.61	4.22		7	4	5.87	5.53		5	32				2	32
3	2	4.22	2.25		4	3	5.53	5.02		3	33				5	33
2	8	2.25	5.57		3	2	5.02	2.61		2	34				1	34
8	4	5.57	3.71		2	3	2.61	4.57		8	35				6	35
4	3	3.71	2.7		3	7	4.57	4.36		4	36				7	36
3	2	2.7	2.79		7	5	4.36	4		3	37				6	37
2	7	2.79	5.87		5	1	4	4.04		2	38				2	38
7	6	5.87	6		1	8	4.04	6		7	39				7	39
6		6			8		6			6	40				8	40
5	2	4.42	4.3
2	6	4.3	5.57
6	2	5.57	2.79
2	7	2.79	4.32
7	3	4.32	3.29
3	1	3.29	4.13
1	8	4.13	5.96
8	7	5.96	5.87
7	5	5.87	4.22
5	7	4.22	3.71
7	6	3.71	3.71
6	2	3.71	3.75
2	1	3.75	2.25
1	1	2.25	2.2
1	8	2.2	6.36
8	5	6.36	4.06
5	1	4.06	2.26
1	3	2.26	3.88
3	2	3.88	3.58
2	6	3.58	4.84
6	7	4.84	4.41
7	2	4.41	3.57
2	4	3.57	3.79
4	3	3.79	3.05
3	1	3.05	5.13
1	5	5.13	6
5	4	6	4.07
4	4	4.07	4.29
4	6	4.29	2.7
6	3	2.7	3.96
3	7	3.96	5.87
7	4	5.87	5.53
4	3	5.53	5.02
3	2	5.02	2.61
2	3	2.61	4.57
3	7	4.57	4.36
7	5	4.36	4
5	1	4	4.04
1	8	4.04	6
8		6
