# Supplementary material for: Sequential biases on subjective judgments: Evidence from face attractiveness and ringtone agreeableness judgment
Source: PLoS One. 2018 Jun 11;13(6):e0198723. doi: 10.1371/journal.pone.0198723 (PMC5995378; doi:10.1371/journal.pone.0198723)
Supplement: S1 Data — (ZIP) [file pone.0198723.s001.zip › all the data/Exp 2/25.xlsx]

## Sheet: Sheet1
	8	4.06	6.36		2	2	3.79	4.07			1				2	1
8	1	6.36	2.26		2	2	4.07	4.06		8	2				7	2
1	6	2.26	5.87		2	2	4.06	3.57		1	3				1	3
6	2	5.87	3.96		2	2	3.57	4.32		6	4				6	4
2	3	3.96	4.04		2	3	4.32	5.53		2	5				2	5
3	6	4.04	4.57		3	2	5.53	2.61		3	6				2	6
6	5	4.57	5.02		2	2	2.61	2.79		6	7				3	7
5	1	5.02	4		2	5	2.79	4.22		5	8				4	8
1	2	4	4.07		5	7	4.22	6		1	9				1	9
2	4	4.07	4.29		7	1	6	4		2	10				2	10
4	2	4.29	4.3		1	2	4	3.96		4	11				2	11
2	2	4.3	5.13		2	3	3.96	3.75		2	12				1	12
2	2	5.13	2.2		3	2	3.75	2.25		2	13				5	13
2	3	2.2	3.57		2	1	2.25	2.2		2	14				1	14
3	2	3.57	4.32		1	6	2.2	5.96		3	15				2	15
2	2	4.32	4.41		6	1	5.96	3.58		2	16				2	16
2	3	4.41	5.53		1	4	3.58	2.7		2	17				1	17
3	5	5.53	6		4	6	2.7	5.87		3	18				3	18
5	5	6	4.13		6	7	5.87	6.36		5	19				5	19
5	3	4.13	4.84		7	5	6.36	4.13		5	20				5	20
3	3	4.84	3.75		5	2	4.13	4.29		3	21				3	21
3	2	3.75	3.58		2	3	4.29	4.57		3	22				3	22
2	2	3.58	3.79		3	2	4.57	3.05		2	23				1	23
2	2	3.79	3.88		2	4	3.05	3.71		2	24				2	24
2	1	3.88	3.29		4	7	3.71	5.87		2	25				3	25
1	2	3.29	3.71		7	5	5.87	5.57		1	26				2	26
2	4	3.71	4.36		5	1	5.57	4.41		2	27				4	27
4	6	4.36	4.42		1	1	4.41	4.3		4	28				4	28
6	6	4.42	5.96		1	1	4.3	2.26		6	29				5	29
6	1	5.96	3.05		1	2	2.26	3.29		6	30				6	30
1	2	3.05	2.61		2	5	3.29	6		1	31				2	31
2	6	2.61	4.22		5	5	6	4.42		2	32				2	32
6	1	4.22	2.25		5	4	4.42	4.36		6	33				5	33
1	7	2.25	5.57		4	4	4.36	5.02		1	34				2	34
7	3	5.57	3.71		4	3	5.02	3.88		7	35				5	35
3	3	3.71	2.7		3	3	3.88	4.84		3	36				4	36
3	2	2.7	2.79		3	4	4.84	3.71		3	37				4	37
2	7	2.79	5.87		4	5	3.71	5.13		2	38				2	38
7	8	5.87	6		5	2	5.13	4.04		7	39				7	39
8		6			2		4.04			8	40				7	40
2	2	3.79	4.07
2	2	4.07	4.06
2	2	4.06	3.57
2	2	3.57	4.32
2	3	4.32	5.53
3	2	5.53	2.61
2	2	2.61	2.79
2	5	2.79	4.22
5	7	4.22	6
7	1	6	4
1	2	4	3.96
2	3	3.96	3.75
3	2	3.75	2.25
2	1	2.25	2.2
1	6	2.2	5.96
6	1	5.96	3.58
1	4	3.58	2.7
4	6	2.7	5.87
6	7	5.87	6.36
7	5	6.36	4.13
5	2	4.13	4.29
2	3	4.29	4.57
3	2	4.57	3.05
2	4	3.05	3.71
4	7	3.71	5.87
7	5	5.87	5.57
5	1	5.57	4.41
1	1	4.41	4.3
1	1	4.3	2.26
1	2	2.26	3.29
2	5	3.29	6
5	5	6	4.42
5	4	4.42	4.36
4	4	4.36	5.02
4	3	5.02	3.88
3	3	3.88	4.84
3	4	4.84	3.71
4	5	3.71	5.13
5	2	5.13	4.04
2		4.04
