# Supplementary material for: Sequential biases on subjective judgments: Evidence from face attractiveness and ringtone agreeableness judgment
Source: PLoS One. 2018 Jun 11;13(6):e0198723. doi: 10.1371/journal.pone.0198723 (PMC5995378; doi:10.1371/journal.pone.0198723)
Supplement: S1 Data — (ZIP) [file pone.0198723.s001.zip › all the data/Exp 2/26.xlsx]

## Sheet: Sheet1
5	7	4.06	6.36		8	7	5.13	5.96		5	1				2	1
7	2	6.36	2.26		7	5	5.96	4.07		7	2				8	2
2	4	2.26	5.87		5	1	4.07	2.26		2	3				1	3
4	3	5.87	3.96		1	7	2.26	4.36		4	4				5	4
3	3	3.96	4.04		7	6	4.36	6		3	5				4	5
3	5	4.04	4.57		6	3	6	2.2		3	6				3	6
5	6	4.57	5.02		3	7	2.2	4.29		5	7				5	7
6	3	5.02	4		7	1	4.29	2.25		6	8				7	8
3	5	4	4.07		1	6	2.25	4.22		3	9				6	9
5	5	4.07	4.29		6	5	4.22	5.87		5	10				5	10
5	6	4.29	4.3		5	7	5.87	5.02		5	11				7	11
6	3	4.3	5.13		7	5	5.02	4.13		6	12				1	12
3	1	5.13	2.2		5	4	4.13	3.58		3	13				8	13
1	2	2.2	3.57		4	4	3.58	3.96		1	14				3	14
2	3	3.57	4.32		4	2	3.96	3.05		2	15				6	15
3	2	4.32	4.41		2	2	3.05	4.06		3	16				7	16
2	8	4.41	5.53		2	2	4.06	3.29		2	17				5	17
8	4	5.53	6		2	6	3.29	3.57		8	18				7	18
4	2	6	4.13		6	5	3.57	4.41		4	19				8	19
2	7	4.13	4.84		5	7	4.41	4.32		2	20				5	20
7	5	4.84	3.75		7	7	4.32	3.75		7	21				7	21
5	2	3.75	3.58		7	7	3.75	4.84		5	22				7	22
2	6	3.58	3.79		7	6	4.84	4.42		2	23				4	23
6	5	3.79	3.88		6	8	4.42	6.36		6	24				4	24
5	6	3.88	3.29		8	5	6.36	3.71		5	25				4	25
6	3	3.29	3.71		5	6	3.71	4		6	26				2	26
3	5	3.71	4.36		6	3	4	2.61		3	27				5	27
5	7	4.36	4.42		3	3	2.61	4.04		5	28				7	28
7	8	4.42	5.96		3	4	4.04	3.79		7	29				6	29
8	3	5.96	3.05		4	4	3.79	5.57		8	30				7	30
3	1	3.05	2.61		4	3	5.57	3.71		3	31				2	31
1	6	2.61	4.22		3	6	3.71	5.87		1	32				3	32
6	1	4.22	2.25		6	5	5.87	4.57		6	33				6	33
1	5	2.25	5.57		5	4	4.57	3.88		1	34				1	34
5	7	5.57	3.71		4	8	3.88	6		5	35				4	35
7	2	3.71	2.7		8	7	6	5.53		7	36				3	36
2	6	2.7	2.79		7	1	5.53	2.7		2	37				1	37
6	8	2.79	5.87		1	2	2.7	2.79		6	38				2	38
8	8	5.87	6		2	1	2.79	4.3		8	39				6	39
8		6			1		4.3			8	40				6	40
8	7	5.13	5.96
7	5	5.96	4.07
5	1	4.07	2.26
1	7	2.26	4.36
7	6	4.36	6
6	3	6	2.2
3	7	2.2	4.29
7	1	4.29	2.25
1	6	2.25	4.22
6	5	4.22	5.87
5	7	5.87	5.02
7	5	5.02	4.13
5	4	4.13	3.58
4	4	3.58	3.96
4	2	3.96	3.05
2	2	3.05	4.06
2	2	4.06	3.29
2	6	3.29	3.57
6	5	3.57	4.41
5	7	4.41	4.32
7	7	4.32	3.75
7	7	3.75	4.84
7	6	4.84	4.42
6	8	4.42	6.36
8	5	6.36	3.71
5	6	3.71	4
6	3	4	2.61
3	3	2.61	4.04
3	4	4.04	3.79
4	4	3.79	5.57
4	3	5.57	3.71
3	6	3.71	5.87
6	5	5.87	4.57
5	4	4.57	3.88
4	8	3.88	6
8	7	6	5.53
7	1	5.53	2.7
1	2	2.7	2.79
2	1	2.79	4.3
1		4.3
