# Supplementary material for: Sequential biases on subjective judgments: Evidence from face attractiveness and ringtone agreeableness judgment
Source: PLoS One. 2018 Jun 11;13(6):e0198723. doi: 10.1371/journal.pone.0198723 (PMC5995378; doi:10.1371/journal.pone.0198723)
Supplement: S1 Data — (ZIP) [file pone.0198723.s001.zip › all the data/Exp 2/27.xlsx]

## Sheet: Sheet1
	4	4.06	6.36		5	1	4.36	2.7			1				1	1
4		6.36	2.26		1	3	2.7	3.75		4	2				7	2
	4	2.26	5.87		3	1	3.75	2.25			3				1	3
4	6	5.87	3.96		1	3	2.25	4.42		4	4				8	4
6	4	3.96	4.04		3	1	4.42	3.57		6	5				4	5
4	5	4.04	4.57		1	8	3.57	3.79		4	6				2	6
5	7	4.57	5.02		8	4	3.79	4.29		5	7				1	7
7	2	5.02	4		4	3	4.29	3.88		7	8				1	8
2	3	4	4.07		3	8	3.88	5.87		2	9				2	9
3	4	4.07	4.29		8	1	5.87	2.2		3	10				1	10
4	6	4.29	4.3		1	1	2.2	4.32		4	11				4	11
6	7	4.3	5.13		1	8	4.32	4.13		6	12				6	12
7	1	5.13	2.2		8	1	4.13	4.07		7	13				8	13
1	2	2.2	3.57		1	8	4.07	5.13		1	14				1	14
2	7	3.57	4.32		8	1	5.13	4.57		2	15				1	15
7	4	4.32	4.41		1	1	4.57	5.02		7	16				1	16
4	8	4.41	5.53		1	8	5.02	3.29		4	17				4	17
8	8	5.53	6		8	8	3.29	5.87		8	18				8	18
8	5	6	4.13		8	4	5.87	4.41		8	19				8	19
5	2	4.13	4.84		4	1	4.41	3.05		5	20				8	20
2	1	4.84	3.75		1	1	3.05	2.79		2	21				1	21
1	1	3.75	3.58		1	8	2.79	5.53		1	22				3	22
1	4	3.58	3.79		8	2	5.53	4.04		1	23				1	23
4	3	3.79	3.88		2	3	4.04	5.57		4	24				8	24
3	1	3.88	3.29		3	1	5.57	3.71		3	25				3	25
1	2	3.29	3.71		1	2	3.71	4		1	26				8	26
2	5	3.71	4.36		2	6	4	4.3		2	27				1	27
5	5	4.36	4.42		6	1	4.3	2.61		5	28				5	28
5	8	4.42	5.96		1	4	2.61	3.96		5	29				3	29
8	1	5.96	3.05		4	7	3.96	6.36		8	30				8	30
1	1	3.05	2.61		7	2	6.36	4.22		1	31				1	31
1	1	2.61	4.22		2	1	4.22	4.84		1	32				1	32
1	1	4.22	2.25		1	1	4.84	3.58		1	33				2	33
1	4	2.25	5.57		1	1	3.58	2.26		1	34				1	34
4	1	5.57	3.71		1	8	2.26	6		4	35				3	35
1	1	3.71	2.7		8	8	6	6		1	36				1	36
1	2	2.7	2.79		8	1	6	4.06		1	37				1	37
2	8	2.79	5.87		1	8	4.06	5.96		2	38				1	38
8	4	5.87	6		8	1	5.96	3.71		8	39				8	39
4		6			1		3.71			4	40				8	40
5	1	4.36	2.7
1	3	2.7	3.75
3	1	3.75	2.25
1	3	2.25	4.42
3	1	4.42	3.57
1	8	3.57	3.79
8	4	3.79	4.29
4	3	4.29	3.88
3	8	3.88	5.87
8	1	5.87	2.2
1	1	2.2	4.32
1	8	4.32	4.13
8	1	4.13	4.07
1	8	4.07	5.13
8	1	5.13	4.57
1	1	4.57	5.02
1	8	5.02	3.29
8	8	3.29	5.87
8	4	5.87	4.41
4	1	4.41	3.05
1	1	3.05	2.79
1	8	2.79	5.53
8	2	5.53	4.04
2	3	4.04	5.57
3	1	5.57	3.71
1	2	3.71	4
2	6	4	4.3
6	1	4.3	2.61
1	4	2.61	3.96
4	7	3.96	6.36
7	2	6.36	4.22
2	1	4.22	4.84
1	1	4.84	3.58
1	1	3.58	2.26
1	8	2.26	6
8	8	6	6
8	1	6	4.06
1	8	4.06	5.96
8	1	5.96	3.71
1		3.71
