# Supplementary material for: Sequential biases on subjective judgments: Evidence from face attractiveness and ringtone agreeableness judgment
Source: PLoS One. 2018 Jun 11;13(6):e0198723. doi: 10.1371/journal.pone.0198723 (PMC5995378; doi:10.1371/journal.pone.0198723)
Supplement: S1 Data — (ZIP) [file pone.0198723.s001.zip › all the data/Exp 2/301.xlsx]

## Sheet: Sheet1
4	6	4.06	6.36				3	5	2.7	5.87		4	1		1	1
6	3	6.36	2.26				5	3	5.87	2.61		6	2		5	2
3	5	2.26	5.87				3	1	2.61	2.26		3	3		1	3
5	3	5.87	3.96				1	2	2.26	3.79		5	4		5	4
3	2	3.96	4.04				2	4	3.79	5.53		3	5		3	5
2	5	4.04	4.57				4	6	5.53	5.57		2	6		2	6
5	3	4.57	5.02				6	4	5.57	3.71		5	7		3	7
3	1	5.02	4				4	5	3.71	4.22		3	8		3	8
1	3	4	4.07				5	4	4.22	4.13		1	9		1	9
3	3	4.07	4.29				4	3	4.13	3.96		3	10		3	10
3	2	4.29	4.3				3	4	3.96	4.32		3	11		2	11
2	5	4.3	5.13				4	4	4.32	4.36		2	12		1	12
5	1	5.13	2.2				4	1	4.36	4.3		5	13		2	13
1	3	2.2	3.57				1	2	4.3	3.57		1	14		1	14
3	3	3.57	4.32				2	5	3.57	5.87		3	15		2	15
3	4	4.32	4.41				5	1	5.87	3.75		3	16		4	16
4	3	4.41	5.53				1	6	3.75	6		4	17		3	17
3	5	5.53	6				6	3	6	2.79		3	18		4	18
5	3	6	4.13				3	5	2.79	4.84		5	19		3	19
3	6	4.13	4.84				5	3	4.84	3.71		3	20		4	20
6	3	4.84	3.75				3	5	3.71	6.36		6	21		5	21
3	3	3.75	3.58				5	3	6.36	6		3	22		1	22
3	3	3.58	3.79				3	2	6	5.13		3	23		4	23
3	3	3.79	3.88				2	1	5.13	3.29		3	24		2	24
3	3	3.88	3.29				1	1	3.29	4		3	25		4	25
3	2	3.29	3.71				1	1	4	4.06		3	26		1	26
2	6	3.71	4.36				1	4	4.06	5.96		2	27		3	27
6	6	4.36	4.42				4	2	5.96	2.25		6	28		4	28
6	6	4.42	5.96				2	3	2.25	4.57		6	29		4	29
6	3	5.96	3.05				3	2	4.57	4.04		6	30		4	30
3	1	3.05	2.61				2	1	4.04	2.2		3	31		2	31
1	3	2.61	4.22				1	2	2.2	3.05		1	32		3	32
3	3	4.22	2.25				2	3	3.05	4.41		3	33		5	33
3	6	2.25	5.57				3	4	4.41	4.42		3	34		2	34
6	3	5.57	3.71				4	2	4.42	4.29		6	35		6	35
3	2	3.71	2.7				2	3	4.29	4.07		3	36		4	36
2	1	2.7	2.79				3	3	4.07	5.02		2	37		3	37
1	5	2.79	5.87				3	4	5.02	3.58		1	38		3	38
5	6	5.87	6				4	4	3.58	3.88		5	39		5	39
6		6					4		3.88			6	40		6	40
3	5	2.7	5.87
5	3	5.87	2.61
3	1	2.61	2.26
1	2	2.26	3.79
2	4	3.79	5.53
4	6	5.53	5.57
6	4	5.57	3.71
4	5	3.71	4.22
5	4	4.22	4.13
4	3	4.13	3.96
3	4	3.96	4.32
4	4	4.32	4.36
4	1	4.36	4.3
1	2	4.3	3.57
2	5	3.57	5.87
5	1	5.87	3.75
1	6	3.75	6
6	3	6	2.79
3	5	2.79	4.84
5	3	4.84	3.71
3	5	3.71	6.36
5	3	6.36	6
3	2	6	5.13
2	1	5.13	3.29
1	1	3.29	4
1	1	4	4.06
1	4	4.06	5.96
4	2	5.96	2.25
2	3	2.25	4.57
3	2	4.57	4.04
2	1	4.04	2.2
1	2	2.2	3.05
2	3	3.05	4.41
3	4	4.41	4.42
4	2	4.42	4.29
2	3	4.29	4.07
3	3	4.07	5.02
3	4	5.02	3.58
4	4	3.58	3.88
4		3.88
