# Supplementary material for: Sequential biases on subjective judgments: Evidence from face attractiveness and ringtone agreeableness judgment
Source: PLoS One. 2018 Jun 11;13(6):e0198723. doi: 10.1371/journal.pone.0198723 (PMC5995378; doi:10.1371/journal.pone.0198723)
Supplement: S1 Data — (ZIP) [file pone.0198723.s001.zip › all the data/Exp 2/303.xlsx]

## Sheet: Sheet1
6	8	4.06	6.36				8	8	5.87	3.88		6	1		5	1
8	3	6.36	2.26				8	7	3.88	4.32		8	2		8	2
3	8	2.26	5.87				7	8	4.32	4.29		3	3		4	3
8	6	5.87	3.96				8	8	4.29	5.53		8	4		8	4
6	8	3.96	4.04				8	7	5.53	4.36		6	5		6	5
8	8	4.04	4.57				7	7	4.36	3.29		8	6		8	6
8	8	4.57	5.02				7	6	3.29	4.22		8	7		8	7
8	7	5.02	4				6	4	4.22	2.2		8	8		8	8
7	6	4	4.07				4	5	2.2	4.06		7	9		7	9
6	7	4.07	4.29				5	7	4.06	2.79		6	10		6	10
7	7	4.29	4.3				7	8	2.79	5.13		7	11		8	11
7	8	4.3	5.13				8	8	5.13	4.41		7	12		8	12
8	3	5.13	2.2				8	8	4.41	5.87		8	13		8	13
3	8	2.2	3.57				8	8	5.87	6.36		3	14		4	14
8	8	3.57	4.32				8	6	6.36	4.07		8	15		8	15
8	7	4.32	4.41				6	5	4.07	4.84		8	16		7	16
7	8	4.41	5.53				5	7	4.84	5.57		7	17		8	17
8	8	5.53	6				7	6	5.57	2.25		8	18		8	18
8	7	6	4.13				6	6	2.25	3.05		8	19		8	19
7	6	4.13	4.84				6	8	3.05	6		7	20		8	20
6	7	4.84	3.75				8	7	6	4		6	21		5	21
7	7	3.75	3.58				7	8	4	3.71		7	22		6	22
7	6	3.58	3.79				8	8	3.71	3.57		7	23		7	23
6	7	3.79	3.88				8	7	3.57	3.79		6	24		7	24
7	6	3.88	3.29				7	6	3.79	3.96		7	25		8	25
6	7	3.29	3.71				6	7	3.96	2.61		6	26		7	26
7	6	3.71	4.36				7	7	2.61	3.58		7	27		8	27
6	7	4.36	4.42				7	8	3.58	4.13		6	28		7	28
7	7	4.42	5.96				8	7	4.13	3.71		7	29		7	29
7	6	5.96	3.05				7	8	3.71	4.3		7	30		8	30
6	6	3.05	2.61				8	8	4.3	5.02		6	31		6	31
6	6	2.61	4.22				8	8	5.02	4.57		6	32		7	32
6	6	4.22	2.25				8	8	4.57	4.04		6	33		6	33
6	7	2.25	5.57				8	8	4.04	5.96		6	34		6	34
7	7	5.57	3.71				8	8	5.96	6		7	35		7	35
7	6	3.71	2.7				8	6	6	2.7		7	36		7	36
6	7	2.7	2.79				6	7	2.7	4.42		6	37		6	37
7	7	2.79	5.87				7	6	4.42	3.75		7	38		7	38
7	8	5.87	6				6	4	3.75	2.26		7	39		8	39
8		6					4		2.26			8	40		8	40
8	8	5.87	3.88
8	7	3.88	4.32
7	8	4.32	4.29
8	8	4.29	5.53
8	7	5.53	4.36
7	7	4.36	3.29
7	6	3.29	4.22
6	4	4.22	2.2
4	5	2.2	4.06
5	7	4.06	2.79
7	8	2.79	5.13
8	8	5.13	4.41
8	8	4.41	5.87
8	8	5.87	6.36
8	6	6.36	4.07
6	5	4.07	4.84
5	7	4.84	5.57
7	6	5.57	2.25
6	6	2.25	3.05
6	8	3.05	6
8	7	6	4
7	8	4	3.71
8	8	3.71	3.57
8	7	3.57	3.79
7	6	3.79	3.96
6	7	3.96	2.61
7	7	2.61	3.58
7	8	3.58	4.13
8	7	4.13	3.71
7	8	3.71	4.3
8	8	4.3	5.02
8	8	5.02	4.57
8	8	4.57	4.04
8	8	4.04	5.96
8	8	5.96	6
8	6	6	2.7
6	7	2.7	4.42
7	6	4.42	3.75
6	4	3.75	2.26
4		2.26
