# Supplementary material for: Sequential biases on subjective judgments: Evidence from face attractiveness and ringtone agreeableness judgment
Source: PLoS One. 2018 Jun 11;13(6):e0198723. doi: 10.1371/journal.pone.0198723 (PMC5995378; doi:10.1371/journal.pone.0198723)
Supplement: S1 Data — (ZIP) [file pone.0198723.s001.zip › all the data/Exp 2/404.xlsx]

## Sheet: Sheet1
3	5	4.06	6.36				3	3	4	4.3		3	1		2	1
5		6.36	2.26				3	3	4.3	4.13		5	2		6	2
	6	2.26	5.87				3	5	4.13	5.87			3		2	3
6	3	5.87	3.96				5	2	5.87	3.79		6	4		5	4
3	5	3.96	4.04				2	2	3.79	3.05		3	5		3	5
5	5	4.04	4.57				2	2	3.05	4.36		5	6		3	6
5	4	4.57	5.02				2	1	4.36	3.29		5	7		3	7
4	3	5.02	4				1	2	3.29	3.88		4	8		3	8
3	3	4	4.07				2	2	3.88	2.2		3	9		3	9
3	3	4.07	4.29				2	3	2.2	4.32		3	10		2	10
3	3	4.29	4.3				3	2	4.32	2.7		3	11		3	11
3	4	4.3	5.13				2	3	2.7	5.13		3	12		3	12
4	3	5.13	2.2				3	3	5.13	4.29		4	13		3	13
3	3	2.2	3.57				3	3	4.29	5.57		3	14		2	14
3	2	3.57	4.32				3	2	5.57	2.61		3	15		4	15
2	2	4.32	4.41				2	3	2.61	3.96		2	16		3	16
2	4	4.41	5.53				3	2	3.96	3.58		2	17		3	17
4	5	5.53	6				2	4	3.58	5.96		4	18		3	18
5	2	6	4.13				4	2	5.96	2.79		5	19		4	19
2	3	4.13	4.84				2	2	2.79	2.25		2	20		3	20
3	3	4.84	3.75				2		2.25	4.84		3	21			21
3	2	3.75	3.58					5	4.84	5.87		3	22		3	22
2	3	3.58	3.79				5	6	5.87	6.36		2	23		2	23
3	3	3.79	3.88				6	3	6.36	4.57		3	24		2	24
3	2	3.88	3.29				3	3	4.57	6		3	25		2	25
2	2	3.29	3.71				3	3	6	3.75		2	26		1	26
2	3	3.71	4.36				3	3	3.75	4.04		2	27		3	27
3	3	4.36	4.42				3	4	4.04	3.57		3	28		2	28
3	3	4.42	5.96				4	3	3.57	4.22		3	29		3	29
3	2	5.96	3.05				3	2	4.22	4.07		3	30		4	30
2		3.05	2.61				2	4	4.07	6		2	31		2	31
	3	2.61	4.22				4	3	6	4.41			32		2	32
3	2	4.22	2.25				3	3	4.41	4.42		3	33		3	33
2	2	2.25	5.57				3	2	4.42	2.26		2	34		2	34
2	2	5.57	3.71				2	3	2.26	5.53		2	35		3	35
2	2	3.71	2.7				3	3	5.53	5.02		2	36		3	36
2	3	2.7	2.79				3	2	5.02	4.06		2	37		2	37
3	5	2.79	5.87				2	3	4.06	3.71		3	38		2	38
5	4	5.87	6				3	3	3.71	3.71		5	39		5	39
4		6					3		3.71			4	40		3	40
3	3	4	4.3
3	3	4.3	4.13
3	5	4.13	5.87
5	2	5.87	3.79
2	2	3.79	3.05
2	2	3.05	4.36
2	1	4.36	3.29
1	2	3.29	3.88
2	2	3.88	2.2
2	3	2.2	4.32
3	2	4.32	2.7
2	3	2.7	5.13
3	3	5.13	4.29
3	3	4.29	5.57
3	2	5.57	2.61
2	3	2.61	3.96
3	2	3.96	3.58
2	4	3.58	5.96
4	2	5.96	2.79
2	2	2.79	2.25
2		2.25	4.84
	5	4.84	5.87
5	6	5.87	6.36
6	3	6.36	4.57
3	3	4.57	6
3	3	6	3.75
3	3	3.75	4.04
3	4	4.04	3.57
4	3	3.57	4.22
3	2	4.22	4.07
2	4	4.07	6
4	3	6	4.41
3	3	4.41	4.42
3	2	4.42	2.26
2	3	2.26	5.53
3	3	5.53	5.02
3	2	5.02	4.06
2	3	4.06	3.71
3	3	3.71	3.71
3		3.71
