# Supplementary material for: Sequential biases on subjective judgments: Evidence from face attractiveness and ringtone agreeableness judgment
Source: PLoS One. 2018 Jun 11;13(6):e0198723. doi: 10.1371/journal.pone.0198723 (PMC5995378; doi:10.1371/journal.pone.0198723)
Supplement: S1 Data — (ZIP) [file pone.0198723.s001.zip › all the data/Exp 2/501.xlsx]

## Sheet: Sheet1
6	7	4.06	6.36				4	4	3.58	4.32		6	1			1
7	2	6.36	2.26				4	4	4.32	3.29		7	2		7	2
2	5	2.26	5.87				4	3	3.29	2.7		2	3		3	3
5	6	5.87	3.96				3	5	2.7	3.71		5	4		4	4
6	4	3.96	4.04				5		3.71	2.61		6	5		6	5
4	6	4.04	4.57					4	2.61	5.02		4	6		4	6
6	4	4.57	5.02				4	4	5.02	4		6	7		6	7
4	3	5.02	4				4	4	4	3.79		4	8		4	8
3	4	4	4.07				4	5	3.79	5.87		3	9		4	9
4	5	4.07	4.29				5	3	5.87	4.41		4	10		6	10
5	3	4.29	4.3				3	6	4.41	6		5	11		7	11
3	5	4.3	5.13				6	4	6	5.87		3	12		4	12
5	2	5.13	2.2				4	5	5.87	5.57		5	13		7	13
2	4	2.2	3.57				5	4	5.57	2.2		2	14		4	14
4	4	3.57	4.32				4	4	2.2	5.96		4	15		4	15
4	3	4.32	4.41				4	8	5.96	5.53		4	16		4	16
3	7	4.41	5.53				8	7	5.53	5.13		3	17		3	17
7	7	5.53	6				7	7	5.13	6.36		7	18		8	18
7	6	6	4.13				7	6	6.36	4.84		7	19		6	19
6	6	4.13	4.84				6	6	4.84	3.71		6	20		6	20
6	6	4.84	3.75				6	3	3.71	2.25		6	21		6	21
6	4	3.75	3.58				3	3	2.25	3.05		6	22		5	22
4	6	3.58	3.79				3	4	3.05	4.04		4	23		4	23
6	7	3.79	3.88				4	5	4.04	3.75		6	24		4	24
7	4	3.88	3.29				5	6	3.75	4.13		7	25		7	25
4	4	3.29	3.71				6	6	4.13	4.22		4	26		4	26
4	3	3.71	4.36				6	6	4.22	2.79		4	27		6	27
3	4	4.36	4.42				6	3	2.79	2.26		3	28		7	28
4	6	4.42	5.96				3	5	2.26	4.42		4	29		5	29
6	5	5.96	3.05				5	4	4.42	3.57		6	30		4	30
5	4	3.05	2.61				4		3.57	4.06		5	31		3	31
4	6	2.61	4.22					6	4.06	6		4	32			32
6	3	4.22	2.25				6	7	6	4.36		6	33		6	33
3	5	2.25	5.57				7	7	4.36	4.29		3	34		3	34
5	7	5.57	3.71				7	6	4.29	4.07		5	35		5	35
7	3	3.71	2.7				6	4	4.07	4.3		7	36		5	36
3	3	2.7	2.79				4	6	4.3	4.57		3	37		3	37
3	4	2.79	5.87				6	7	4.57	3.88		3	38		6	38
4	6	5.87	6				7	6	3.88	3.96		4	39		5	39
6		6					6		3.96			6	40		6	40
4	4	3.58	4.32
4	4	4.32	3.29
4	3	3.29	2.7
3	5	2.7	3.71
5		3.71	2.61
	4	2.61	5.02
4	4	5.02	4
4	4	4	3.79
4	5	3.79	5.87
5	3	5.87	4.41
3	6	4.41	6
6	4	6	5.87
4	5	5.87	5.57
5	4	5.57	2.2
4	4	2.2	5.96
4	8	5.96	5.53
8	7	5.53	5.13
7	7	5.13	6.36
7	6	6.36	4.84
6	6	4.84	3.71
6	3	3.71	2.25
3	3	2.25	3.05
3	4	3.05	4.04
4	5	4.04	3.75
5	6	3.75	4.13
6	6	4.13	4.22
6	6	4.22	2.79
6	3	2.79	2.26
3	5	2.26	4.42
5	4	4.42	3.57
4		3.57	4.06
	6	4.06	6
6	7	6	4.36
7	7	4.36	4.29
7	6	4.29	4.07
6	4	4.07	4.3
4	6	4.3	4.57
6	7	4.57	3.88
7	6	3.88	3.96
6		3.96
