# Supplementary material for: Sequential biases on subjective judgments: Evidence from face attractiveness and ringtone agreeableness judgment
Source: PLoS One. 2018 Jun 11;13(6):e0198723. doi: 10.1371/journal.pone.0198723 (PMC5995378; doi:10.1371/journal.pone.0198723)
Supplement: S1 Data — (ZIP) [file pone.0198723.s001.zip › all the data/Exp 2/606.xlsx]

## Sheet: Sheet1
	8	4.06	6.36				3	1	5.02	2.79			1		5	1
8	2	6.36	2.26				1	2	2.79	4.13		8	2		6	2
2	4	2.26	5.87				2	1	4.13	2.2		2	3		1	3
4	1	5.87	3.96				1	6	2.2	4.07		4	4		1	4
1	5	3.96	4.04				6	1	4.07	3.96		1	5		1	5
5	3	4.04	4.57				1	4	3.96	3.71		5	6		5	6
3	4	4.57	5.02				4	6	3.71	4.84		3	7		3	7
4	2	5.02	4				6	5	4.84	4.04		4	8		3	8
2	1	4	4.07				5		4.04	3.58		2	9		4	9
1	4	4.07	4.29					1	3.58	3.29		1	10		6	10
4	5	4.29	4.3				1	6	3.29	6		4	11		3	11
5	5	4.3	5.13				6	8	6	5.13		5	12		4	12
5	1	5.13	2.2				8	3	5.13	4.36		5	13		8	13
1	3	2.2	3.57				3	7	4.36	5.57		1	14		1	14
3	2	3.57	4.32				7	4	5.57	5.53		3	15		2	15
2	6	4.32	4.41				4	1	5.53	2.26		2	16		2	16
6	5	4.41	5.53				1	3	2.26	2.25		6	17		2	17
5	4	5.53	6				3	6	2.25	4.42		5	18		4	18
4	1	6	4.13				6	3	4.42	2.7		4	19		7	19
1	5	4.13	4.84				3		2.7	4.22		1	20		2	20
5	1	4.84	3.75					5	4.22	5.87		5	21		6	21
1	2	3.75	3.58				5	4	5.87	4		1	22		2	22
2	1	3.58	3.79				4	6	4	2.61		2	23			23
1	3	3.79	3.88				6	7	2.61	6		1	24		2	24
3	1	3.88	3.29				7	3	6	4.57		3	25		4	25
1	4	3.29	3.71				3	2	4.57	4.41		1	26		1	26
4	3	3.71	4.36				2	1	4.41	3.05		4	27		4	27
3	4	4.36	4.42				1	3	3.05	4.29		3	28		3	28
4	7	4.42	5.96				3	4	4.29	4.3		4	29		6	29
7	4	5.96	3.05				4	1	4.3	3.71		7	30		4	30
4	2	3.05	2.61				1	2	3.71	3.79		4	31		1	31
2	4	2.61	4.22				2	6	3.79	6.36		2	32		6	32
4	4	4.22	2.25				6	2	6.36	4.32		4	33			33
4	7	2.25	5.57				2	1	4.32	5.87		4	34		3	34
7		5.57	3.71				1	4	5.87	3.88		7	35		7	35
	2	3.71	2.7				4	5	3.88	4.06			36		1	36
2	1	2.7	2.79				5	2	4.06	3.75		2	37		3	37
1	4	2.79	5.87				2	4	3.75	5.96		1	38		1	38
4	4	5.87	6				4	2	5.96	3.57		4	39		5	39
4		6					2		3.57			4	40		6	40
3	1	5.02	2.79
1	2	2.79	4.13
2	1	4.13	2.2
1	6	2.2	4.07
6	1	4.07	3.96
1	4	3.96	3.71
4	6	3.71	4.84
6	5	4.84	4.04
5		4.04	3.58
	1	3.58	3.29
1	6	3.29	6
6	8	6	5.13
8	3	5.13	4.36
3	7	4.36	5.57
7	4	5.57	5.53
4	1	5.53	2.26
1	3	2.26	2.25
3	6	2.25	4.42
6	3	4.42	2.7
3		2.7	4.22
	5	4.22	5.87
5	4	5.87	4
4	6	4	2.61
6	7	2.61	6
7	3	6	4.57
3	2	4.57	4.41
2	1	4.41	3.05
1	3	3.05	4.29
3	4	4.29	4.3
4	1	4.3	3.71
1	2	3.71	3.79
2	6	3.79	6.36
6	2	6.36	4.32
2	1	4.32	5.87
1	4	5.87	3.88
4	5	3.88	4.06
5	2	4.06	3.75
2	4	3.75	5.96
4	2	5.96	3.57
2		3.57
