# Supplementary material for: Sequential biases on subjective judgments: Evidence from face attractiveness and ringtone agreeableness judgment
Source: PLoS One. 2018 Jun 11;13(6):e0198723. doi: 10.1371/journal.pone.0198723 (PMC5995378; doi:10.1371/journal.pone.0198723)
Supplement: S1 Data — (ZIP) [file pone.0198723.s001.zip › all the data/Exp 2/7.xlsx]

## Sheet: Sheet1
4	6	3.88	5.87		6	4	5.57	2.26		6	1				6	1
6	7	5.87	6.36		4	4	2.26	3.05		7	2				7	2
7	4	6.36	3.29		4	3	3.05	2.79		5	3				4	3
4	3	3.29	3.71		3	6	2.79	3.96		6	4				6	4
3	3	3.71	4.04		6	5	3.96	4.22		6	5				6	5
3	2	4.04	3.79		5	5	4.22	3.79		3	6				5	6
2	3	3.79	2.25		5	6	3.79	4.06		3	7				5	7
3	4	2.25	2.7		6	5	4.06	3.58		5	8				6	8
4	5	2.7	5.02		5	5	3.58	3.71		6	9				5	9
5	6	5.02	3.75		5	6	3.71	6		6	10				6	10
6	5	3.75	4.22		6	3	6	3.57		4	11				4	11
5	6	4.22	4.3		3	7	3.57	6.36		6	12				6	12
6	6	4.3	4.06		7	5	6.36	4.36		5	13				5	13
6	5	4.06	2.2		5	6	4.36	3.75		5	14				5	14
5	4	2.2	4.29		6	3	3.75	2.61		4	15				3	15
4	6	4.29	3.96		3	6	2.61	5.96		5	16				5	16
6	7	3.96	4.84		6	5	5.96	4.57		6	17				6	17
7	5	4.84	5.53		5	5	4.57	2.2		5	18				5	18
5	5	5.53	4.36		5	6	2.2	3.88		5	19				6	19
5	6	4.36	3.58		6	6	3.88	5.87		5	20				4	20
6	6	3.58	4		6	5	5.87	2.7		7	21				7	21
6	5	4	5.13		5	5	2.7	3.71		6	22				6	22
5	4	5.13	3.05		5	7	3.71	4.84		6	23				5	23
4	3	3.05	4.57		7	6	4.84	4.41		2	24				5	24
3	4	4.57	5.57		6	6	4.41	5.87		4	25				6	25
4	4	5.57	6		6	6	5.87	4.3		4	26				4	26
4	4	6	4.42		6	6	4.3	6		3	27				5	27
4	6	4.42	4.41		6	5	6	4.32		5	28				5	28
6	4	4.41	3.57		5	6	4.32	4.07		4	29				6	29
4	5	3.57	4.32		6	5	4.07	4		6	30				6	30
5	3	4.32	2.61		5	4	4	4.13		4	31				4	31
3	6	2.61	5.87		4	5	4.13	5.13		3	32				3	32
6	6	5.87	5.96		5	6	5.13	5.02		5	33				5	33
6	5	5.96	2.26		6	4	5.02	2.25		3	34				4	34
5	5	2.26	6		4	4	2.25	4.29		4	35				6	35
5	6	6	4.07		4	5	4.29	5.53		3	36				5	36
6	3	4.07	2.79		5	5	5.53	4.04		4	37				5	37
3	3	2.79	3.71		5	4	4.04	3.29		3	38				3	38
3	5	3.71	4.13		4	6	3.29	4.42		6	39				6	39
5		4.13			6		4.42			4	40				6	40
6	4	5.57	2.26
4	4	2.26	3.05
4	3	3.05	2.79
3	6	2.79	3.96
6	5	3.96	4.22
5	5	4.22	3.79
5	6	3.79	4.06
6	5	4.06	3.58
5	5	3.58	3.71
5	6	3.71	6
6	3	6	3.57
3	7	3.57	6.36
7	5	6.36	4.36
5	6	4.36	3.75
6	3	3.75	2.61
3	6	2.61	5.96
6	5	5.96	4.57
5	5	4.57	2.2
5	6	2.2	3.88
6	6	3.88	5.87
6	5	5.87	2.7
5	5	2.7	3.71
5	7	3.71	4.84
7	6	4.84	4.41
6	6	4.41	5.87
6	6	5.87	4.3
6	6	4.3	6
6	5	6	4.32
5	6	4.32	4.07
6	5	4.07	4
5	4	4	4.13
4	5	4.13	5.13
5	6	5.13	5.02
6	4	5.02	2.25
4	4	2.25	4.29
4	5	4.29	5.53
5	5	5.53	4.04
5	4	4.04	3.29
4	6	3.29	4.42
6		4.42
