# Supplementary material for: Sequential biases on subjective judgments: Evidence from face attractiveness and ringtone agreeableness judgment
Source: PLoS One. 2018 Jun 11;13(6):e0198723. doi: 10.1371/journal.pone.0198723 (PMC5995378; doi:10.1371/journal.pone.0198723)
Supplement: S1 Data — (ZIP) [file pone.0198723.s001.zip › all the data/Exp 2/808.xlsx]

## Sheet: Sheet1
	3	4.06	6.36				4	3	3.29	3.96			1		4	1
3	1	6.36	2.26				3	7	3.96	5.53		3	2		6	2
1	6	2.26	5.87				7	6	5.53	4.41		1	3		2	3
6	2	5.87	3.96				6	6	4.41	4.04		6	4		7	4
2	5	3.96	4.04				6	5	4.04	3.88		2	5		3	5
5	5	4.04	4.57				5		3.88	4		5	6		6	6
5	3	4.57	5.02					1	4	2.2		5	7		3	7
3	3	5.02	4				1	3	2.2	3.71		3	8		5	8
3	4	4	4.07				3	5	3.71	4.36		3	9			9
4	3	4.07	4.29				5	6	4.36	4.3		4	10		5	10
3	2	4.29	4.3				6	3	4.3	3.79		3	11		2	11
2	3	4.3	5.13				3	5	3.79	3.58		2	12		6	12
3	1	5.13	2.2				5	6	3.58	4.32		3	13		5	13
1	1	2.2	3.57				6	6	4.32	6		1	14		1	14
1	5	3.57	4.32				6	3	6	4.84		1	15		4	15
5	5	4.32	4.41				3	3	4.84	4.13		5	16		6	16
5	4	4.41	5.53				3	7	4.13	5.57		5	17		6	17
4	6	5.53	6				7	6	5.57	5.87		4	18		7	18
6	4	6	4.13				6	7	5.87	5.96		6	19		7	19
4	6	4.13	4.84				7	4	5.96	3.57		4	20		3	20
6	6	4.84	3.75				4	5	3.57	5.13		6	21		3	21
6	4	3.75	3.58				5	4	5.13	4.06		6	22		5	22
4	2	3.58	3.79				4	3	4.06	4.57		4	23		5	23
2	3	3.79	3.88				3	3	4.57	2.61		2	24		3	24
3	3	3.88	3.29				3	5	2.61	4.07		3	25		5	25
3	6	3.29	3.71				5	2	4.07	2.25		3	26		4	26
6	6	3.71	4.36				2	3	2.25	2.79		6	27		3	27
6	2	4.36	4.42				3	5	2.79	4.42		6	28		5	28
2	5	4.42	5.96				5	3	4.42	3.71		2	29		5	29
5	5	5.96	3.05				3	3	3.71	4.22		5	30		7	30
5	3	3.05	2.61				3	3	4.22	2.7		5	31		2	31
3	2	2.61	4.22				3	2	2.7	4.29		3	32		3	32
2	1	4.22	2.25				2	2	4.29	2.26		2	33		3	33
1	7	2.25	5.57				2	2	2.26	3.05		1	34		2	34
7	6	5.57	3.71				2	7	3.05	6		7	35		7	35
6	2	3.71	2.7				7	7	6	5.87		6	36		3	36
2	3	2.7	2.79				7	5	5.87	5.02		2	37		3	37
3	6	2.79	5.87				5	5	5.02	3.75		3	38		3	38
6	5	5.87	6				5	6	3.75	6.36		6	39		6	39
5		6					6		6.36			5	40		6	40
4	3	3.29	3.96
3	7	3.96	5.53
7	6	5.53	4.41
6	6	4.41	4.04
6	5	4.04	3.88
5		3.88	4
	1	4	2.2
1	3	2.2	3.71
3	5	3.71	4.36
5	6	4.36	4.3
6	3	4.3	3.79
3	5	3.79	3.58
5	6	3.58	4.32
6	6	4.32	6
6	3	6	4.84
3	3	4.84	4.13
3	7	4.13	5.57
7	6	5.57	5.87
6	7	5.87	5.96
7	4	5.96	3.57
4	5	3.57	5.13
5	4	5.13	4.06
4	3	4.06	4.57
3	3	4.57	2.61
3	5	2.61	4.07
5	2	4.07	2.25
2	3	2.25	2.79
3	5	2.79	4.42
5	3	4.42	3.71
3	3	3.71	4.22
3	3	4.22	2.7
3	2	2.7	4.29
2	2	4.29	2.26
2	2	2.26	3.05
2	7	3.05	6
7	7	6	5.87
7	5	5.87	5.02
5	5	5.02	3.75
5	6	3.75	6.36
6		6.36
