# Supplementary material for: Sequential biases on subjective judgments: Evidence from face attractiveness and ringtone agreeableness judgment
Source: PLoS One. 2018 Jun 11;13(6):e0198723. doi: 10.1371/journal.pone.0198723 (PMC5995378; doi:10.1371/journal.pone.0198723)
Supplement: S1 Data — (ZIP) [file pone.0198723.s001.zip › all the data/Exp 3/between-subject/21.xlsx]

## Sheet: Sheet1
3		3.52
2		3.25
4		2.67
1		3.04
1		2.71
2		3.33
4		4.52
3		3.13
4		2.54
1		2.02
2		3.23
3		3.29
4		3.33
3		3.44
4		3.62
6		5.42
6		5.83
4		4.06
3		3.21
4		3.75
1		2.88
2		2.9
4		3.65
1		4.1
3		3.71
3		3.23
3		2.27
3		3.71
2		2.25
1		2.37
4		3.13
2		2.38
1		2.81
1		3.87
2		4.42
2		2.85
4		3.94
4		3.63
4		3.98
4		2.87
3		3.69
5		4.37
4		2.96
4		3.29
1		3.88
4		3.17
1		2.25
4		2.63
4		3.33
4		3.88
3		3.15
1		2.65
1		3.5
4		2.62
4		3.81
6		4.21
4		3.4
3		3.58
3		3.48
2		2.94
5		4.27
4		3.46
5		3.06
4		3.38
1		2.77
5		3.62
1		2.6
2		2.92
3		4.44
4		3.29
5		4.08
4		2.62
3		3.19
3		3.52
4		3.29
2		4.35
2		3.46
2		2.23
3		3.44
4		3.48
5		3.65
3		3.81
2		3.04
3		3.13
4		3.75
4		4.06
4		2.62
3		2.92
2		2.27
4		2.94
3		2.6
4		2.67
3		2.23
2		2.71
5		3.87
3		3.48
2		2.62
3		3.44
3		3.4
3		3.13
4		3.29
2		3.46
4		3.06
4		3.98
4		3.5
4		4.08
3		2.25
3		3.63
3		3.88
4		3.52
5		3.29
3		3.29
3		2.65
3		2.63
2		2.25
2		4.42
2		2.37
4		4.44
2		2.77
6		5.83
3		3.17
5		4.27
2		2.88
4		3.48
4		3.29
5		4.37
3		3.44
3		3.52
4		3.62
4		2.96
3		3.94
4		4.52
4		3.88
4		2.54
4		2.87
5		3.71
3		3.19
3		4.35
4		3.69
3		3.71
5		4.1
4		3.38
2		2.38
2		3.23
2		2.85
2		3.33
3		3.21
3		3.15
3		2.81
3		3.33
5		5.42
3		3.23
3		3.58
3		3.33
4		4.21
1		2.02
3		3.46
2		3.25
3		3.62
2		2.9
