# Supplementary material for: Sequential biases on subjective judgments: Evidence from face attractiveness and ringtone agreeableness judgment
Source: PLoS One. 2018 Jun 11;13(6):e0198723. doi: 10.1371/journal.pone.0198723 (PMC5995378; doi:10.1371/journal.pone.0198723)
Supplement: S1 Data — (ZIP) [file pone.0198723.s001.zip › all the data/Exp 3/between-subject/22.xlsx]

## Sheet: Sheet1
2	3.52
3	3.25
3	2.67
2	3.04
4	2.71
3	3.33
5	4.52
3	3.13
2	2.54
2	2.02
4	3.23
3	3.29
4	3.33
3	3.44
4	3.62
5	5.42
6	5.83
4	4.06
3	3.21
4	3.75
5	2.88
3	2.9
3	3.65
3	4.1
3	3.71
3	3.23
3	2.27
4	3.71
2	2.25
2	2.37
4	3.13
3	2.38
3	2.81
	3.87
5	4.42
4	2.85
5	3.94
3	3.63
3	3.98
2	2.87
2	3.69
5	4.37
4	2.96
3	3.29
3	3.88
3	3.17
2	2.25
4	2.63
4	3.33
4	3.88
3	3.15
4	2.65
3	3.5
3	2.62
5	3.81
5	4.21
4	3.4
4	3.58
4	3.48
3	2.94
4	4.27
4	3.46
3	3.06
4	3.38
3	2.77
3	3.62
3	2.6
4	2.92
4	4.44
4	3.29
5	4.08
4	2.62
3	3.19
3	3.52
5	3.29
3	4.35
3	3.46
3	2.23
5	3.44
4	3.48
3	3.69
4	4.06
5	3.81
3	2.25
5	5.42
4	2.38
3	3.5
3	3.13
3	3.4
2	3.46
2	2.02
5	3.87
3	3.58
3	2.81
4	4.1
6	3.29
6	3.75
4	3.33
3	3.63
3	2.27
2	3.23
2	3.29
5	3.44
4	2.62
2	3.29
	4.42
3	2.23
3	2.65
2	3.88
2	3.62
2	2.77
2	2.63
3	2.88
3	3.71
2	3.33
5	3.65
5	3.71
3	3.15
3	2.96
2	3.98
5	4.21
4	4.35
6	4.52
4	2.87
3	3.33
3	2.6
3	2.71
6	3.48
5	3.62
4	3.88
2	2.54
2	3.52
5	4.37
3	2.85
4	3.52
4	3.29
3	2.37
4	3.23
3	2.92
2	2.94
5	5.83
4	3.48
4	2.25
5	3.94
4	2.9
3	2.67
3	3.38
6	4.27
5	3.46
5	3.04
3	3.21
3	3.19
3	2.62
4	3.44
6	4.44
4	3.25
4	3.13
4	3.06
5	4.08
3	3.17
