# Supplementary material for: Sequential biases on subjective judgments: Evidence from face attractiveness and ringtone agreeableness judgment
Source: PLoS One. 2018 Jun 11;13(6):e0198723. doi: 10.1371/journal.pone.0198723 (PMC5995378; doi:10.1371/journal.pone.0198723)
Supplement: S1 Data — (ZIP) [file pone.0198723.s001.zip › all the data/Exp 3/between-subject/23.xlsx]

## Sheet: Sheet1
5	3.52
5	3.25
4	2.67
1	3.04
1	2.71
1	3.33
5	4.52
4	3.13
2	2.54
1	2.02
2	3.23
3	3.29
3	3.33
5	3.44
2	3.62
3	5.42
6	5.83
5	4.06
3	3.21
4	3.75
3	2.88
3	2.9
3	3.65
4	4.1
3	3.71
5	3.23
2	2.27
3	3.71
3	2.25
1	2.37
2	3.13
3	2.38
4	2.81
6	3.87
4	4.42
4	2.85
3	3.94
5	3.63
5	3.98
2	2.87
3	3.69
4	4.37
4	2.96
2	3.29
2	3.88
5	3.17
1	2.25
5	2.63
2	3.33
1	3.88
3	3.15
3	2.65
4	3.5
2	2.62
4	3.81
5	4.21
6	3.4
2	3.58
4	3.48
2	2.94
5	4.27
3	3.46
2	3.06
2	3.38
2	2.77
4	3.62
3	2.6
3	2.92
6	4.44
4	3.29
6	4.08
4	2.62
5	3.19
4	3.52
5	3.29
4	4.35
4	3.46
2	2.23
3	3.44
4	3.48
2	3.04
3	3.81
4	3.46
3	3.88
5	3.29
4	4.27
4	4.1
3	2.81
6	3.23
5	4.21
4	3.25
5	4.06
4	3.17
2	2.54
4	4.42
6	4.35
2	2.23
4	3.62
2	2.37
3	2.9
3	3.71
3	3.4
4	3.33
5	3.98
5	3.87
4	3.5
3	3.29
6	3.48
7	5.83
4	2.67
2	2.85
2	3.21
2	2.71
3	3.71
2	3.33
3	3.46
4	4.08
2	2.65
3	2.02
2	2.27
3	3.19
3	3.33
3	3.58
4	4.44
5	3.88
3	2.92
4	3.62
4	2.62
3	3.75
3	3.52
4	3.13
2	2.25
2	2.6
3	2.25
2	2.62
2	2.38
4	3.63
3	2.87
4	2.63
4	2.96
3	3.52
4	3.44
5	3.38
3	3.13
4	3.23
2	3.06
3	2.94
6	3.29
3	4.37
5	3.44
4	3.48
3	5.42
6	4.52
4	3.15
4	3.65
3	3.29
5	3.94
4	2.77
3	2.88
4	3.69
