# Supplementary material for: Sequential biases on subjective judgments: Evidence from face attractiveness and ringtone agreeableness judgment
Source: PLoS One. 2018 Jun 11;13(6):e0198723. doi: 10.1371/journal.pone.0198723 (PMC5995378; doi:10.1371/journal.pone.0198723)
Supplement: S1 Data — (ZIP) [file pone.0198723.s001.zip › all the data/Exp 3/between-subject/39.xlsx]

## Sheet: Sheet1
3	3.52
3	3.25
4	2.67
3	3.04
2	2.71
2	3.33
6	4.52
5	3.13
6	2.54
2	2.02
2	3.23
2	3.29
2	3.33
3	3.44
5	3.62
6	5.42
5	5.83
3	4.06
4	3.21
2	3.75
1	2.88
3	2.9
4	3.65
5	4.1
3	3.71
2	3.23
2	2.27
2	3.71
1	2.25
5	2.37
6	3.13
4	2.38
2	2.81
3	3.87
3	4.42
2	2.85
2	3.94
3	3.63
4	3.98
2	2.87
6	3.69
6	4.37
5	2.96
6	3.29
6	3.88
1	3.17
1	2.25
3	2.63
4	3.33
2	3.88
2	3.15
2	2.65
1	3.5
1	2.62
1	3.81
1	4.21
1	3.4
5	3.58
6	3.48
2	2.94
3	4.27
3	3.46
1	3.06
6	3.38
4	2.77
3	3.62
2	2.6
2	2.92
6	4.44
5	3.29
4	4.08
1	2.62
2	3.19
1	3.52
2	3.29
6	4.35
2	3.46
7	2.23
6	3.44
5	3.48
5	2.38
1	2.65
1	2.94
2	2.6
5	4.44
7	2.23
5	3.04
5	3.13
1	2.71
5	3.81
3	3.5
2	3.06
5	3.29
5	3.46
2	4.06
2	4.35
3	2.67
2	2.92
4	3.38
6	3.44
4	3.71
3	3.87
2	3.48
6	3.75
2	3.21
4	3.63
3	3.25
1	2.25
2	3.29
3	3.17
2	2.85
4	2.81
5	3.23
2	2.27
2	3.19
1	2.96
1	2.9
3	3.48
2	3.15
1	3.98
5	3.94
5	3.71
4	2.54
5	4.42
5	3.69
5	3.29
1	2.62
2	2.63
2	2.02
7	5.42
4	2.37
6	4.08
4	3.33
3	2.77
2	4.21
3	3.4
2	5.83
1	3.33
2	3.13
3	3.29
1	3.46
4	4.27
6	3.44
7	4.1
4	3.52
3	3.23
4	3.62
3	3.88
2	4.37
2	3.65
2	3.58
4	2.88
2	2.87
5	3.88
1	2.25
2	3.62
3	3.52
5	3.33
5	2.62
6	4.52
