# Supplementary material for: Sequential biases on subjective judgments: Evidence from face attractiveness and ringtone agreeableness judgment
Source: PLoS One. 2018 Jun 11;13(6):e0198723. doi: 10.1371/journal.pone.0198723 (PMC5995378; doi:10.1371/journal.pone.0198723)
Supplement: S1 Data — (ZIP) [file pone.0198723.s001.zip › all the data/Exp 3/between-subject/40.xlsx]

## Sheet: Sheet1
3	3.52
2	3.25
3	2.67
1	3.04
2	2.71
2	3.33
4	4.52
2	3.13
2	2.54
4	2.02
3	3.23
3	3.29
2	3.33
3	3.44
2	3.62
4	5.42
5	5.83
4	4.06
3	3.21
4	3.75
3	2.88
2	2.9
3	3.65
3	4.1
4	3.71
3	3.23
3	2.27
2	3.71
2	2.25
3	2.37
2	3.13
3	2.38
2	2.81
4	3.87
3	4.42
2	2.85
5	3.94
3	3.63
2	3.98
3	2.87
3	3.69
3	4.37
3	2.96
1	3.29
2	3.88
2	3.17
2	2.25
2	2.63
3	3.33
3	3.88
5	3.15
3	2.65
3	3.5
2	2.62
4	3.81
4	4.21
3	3.4
3	3.58
3	3.48
2	2.94
5	4.27
4	3.46
2	3.06
3	3.38
2	2.77
3	3.62
4	2.6
2	2.92
4	4.44
4	3.29
4	4.08
2	2.62
3	3.19
2	3.52
2	3.29
3	4.35
3	3.46
2	2.23
3	3.44
2	3.48
3	4.21
2	2.54
4	2.37
2	2.25
4	2.81
2	3.04
3	2.9
4	3.48
4	3.65
2	3.06
3	3.19
4	3.23
3	3.46
5	3.87
3	3.98
4	3.46
3	4.37
2	3.17
2	3.29
3	3.33
5	4.52
4	3.29
2	2.77
3	3.52
3	3.38
3	3.4
3	3.29
3	4.44
3	4.35
5	5.83
5	3.75
3	2.02
2	3.25
2	2.25
4	4.08
5	3.81
2	2.62
3	4.06
3	3.13
3	2.85
3	3.62
1	2.23
3	3.71
3	2.62
3	3.29
4	3.15
3	3.52
3	3.33
4	3.94
3	2.94
3	2.6
2	2.87
3	2.67
3	3.13
2	3.62
2	2.92
3	3.88
4	3.44
5	4.1
3	2.71
5	3.5
2	2.88
2	2.27
2	3.21
4	3.71
3	5.42
3	3.33
4	3.44
3	3.23
3	3.69
4	4.42
3	2.38
3	2.96
3	2.65
3	3.63
3	3.58
3	3.48
3	3.88
4	4.27
2	2.63
