# Supplementary material for: Sequential biases on subjective judgments: Evidence from face attractiveness and ringtone agreeableness judgment
Source: PLoS One. 2018 Jun 11;13(6):e0198723. doi: 10.1371/journal.pone.0198723 (PMC5995378; doi:10.1371/journal.pone.0198723)
Supplement: S1 Data — (ZIP) [file pone.0198723.s001.zip › all the data/Exp 3/between-subject/42.xlsx]

## Sheet: Sheet1
3	3.52
2	3.25
2	2.67
3	3.04
4	2.71
3	3.33
2	4.52
4	3.13
2	2.54
1	2.02
2	3.23
3	3.29
5	3.33
3	3.44
5	3.62
6	5.42
4	5.83
3	4.06
3	3.21
4	3.75
3	2.88
2	2.9
5	3.65
5	4.1
4	3.71
4	3.23
6	2.27
6	3.71
3	2.25
1	2.37
2	3.13
2	2.38
3	2.81
7	3.87
4	4.42
2	2.85
3	3.94
2	3.63
4	3.98
5	2.87
4	3.69
7	4.37
4	2.96
3	3.29
5	3.88
3	3.17
2	2.25
2	2.63
5	3.33
4	3.88
3	3.15
3	2.65
5	3.5
2	2.62
4	3.81
6	4.21
5	3.4
4	3.58
4	3.48
3	2.94
7	4.27
4	3.46
2	3.06
2	3.38
2	2.77
4	3.62
1	2.6
2	2.92
2	4.44
1	3.29
3	4.08
2	2.62
4	3.19
5	3.52
4	3.29
7	4.35
	3.46
2	2.23
4	3.44
3	3.48
2	2.6
5	3.29
8	5.83
5	2.9
2	2.54
3	4.06
2	2.92
4	3.46
3	3.17
3	3.44
4	3.81
4	2.77
6	5.42
2	3.19
5	3.38
3	3.13
4	3.69
2	3.52
2	3.71
5	3.94
7	3.87
3	3.62
2	4.52
4	3.33
5	3.62
5	3.33
1	2.37
4	3.52
5	3.48
3	2.63
4	3.21
2	2.38
6	4.08
2	3.4
2	3.04
4	3.25
5	2.88
3	2.62
3	3.63
2	2.25
4	3.29
5	3.88
2	3.06
2	4.44
6	3.58
2	2.62
4	2.94
3	2.67
4	4.37
3	2.25
2	3.23
3	3.71
2	3.13
2	2.87
7	4.27
3	2.23
2	4.42
3	3.15
1	2.02
3	4.35
4	3.33
3	3.88
5	3.29
5	3.65
2	3.29
2	2.85
6	3.48
3	2.71
4	3.75
3	3.5
1	3.44
2	2.27
6	3.46
2	2.81
7	4.21
2	3.23
3	3.98
2	2.65
2	4.1
1	2.96
