# Supplementary material for: Sequential biases on subjective judgments: Evidence from face attractiveness and ringtone agreeableness judgment
Source: PLoS One. 2018 Jun 11;13(6):e0198723. doi: 10.1371/journal.pone.0198723 (PMC5995378; doi:10.1371/journal.pone.0198723)
Supplement: S1 Data — (ZIP) [file pone.0198723.s001.zip › all the data/Exp 3/between-subject/43.xlsx]

## Sheet: Sheet1
4	3.52
3	3.25
	2.67
4	3.04
	2.71
1	3.33
	4.52
2	3.13
	2.54
	2.02
2	3.23
	3.29
	3.33
4	3.44
5	3.62
6	5.42
	5.83
	4.06
	3.21
	3.75
	2.88
3	2.9
	3.65
	4.1
	3.71
	3.23
	2.27
1	3.71
1	2.25
2	2.37
2	3.13
2	2.38
3	2.81
4	3.87
2	4.42
1	2.85
2	3.94
3	3.63
2	3.98
5	2.87
5	3.69
4	4.37
3	2.96
3	3.29
2	3.88
2	3.17
6	2.25
6	2.63
5	3.33
3	3.88
2	3.15
4	2.65
1	3.5
4	2.62
6	3.81
3	4.21
5	3.4
5	3.58
4	3.48
6	2.94
4	4.27
2	3.46
2	3.06
3	3.38
3	2.77
3	3.62
3	2.6
5	2.92
1	4.44
6	3.29
2	4.08
4	2.62
4	3.19
3	3.52
6	3.29
4	4.35
3	3.46
3	2.23
4	3.44
5	3.48
1	3.19
4	2.02
4	2.9
3	3.62
5	3.48
1	2.65
2	2.62
4	3.88
6	4.37
2	3.33
5	3.33
4	3.71
2	2.63
1	3.52
2	2.92
4	2.6
4	3.29
6	2.96
7	3.81
1	4.06
1	2.37
1	3.75
2	2.71
6	2.25
5	3.88
6	3.69
6	2.27
3	4.42
4	3.94
1	3.62
2	4.52
7	2.23
2	3.5
7	2.77
3	3.29
7	3.13
8	3.06
1	5.42
4	3.44
4	3.23
5	3.48
5	4.21
4	4.08
2	3.29
4	3.04
2	2.38
3	3.33
6	2.87
7	3.4
4	4.44
2	2.67
7	2.81
4	3.58
6	3.13
1	3.65
1	2.62
2	2.54
5	2.88
3	3.46
5	2.25
5	3.23
5	3.17
1	3.38
7	3.29
4	4.27
3	5.83
3	4.1
3	3.87
3	3.15
2	3.71
3	3.46
3	3.98
1	2.94
3	2.85
4	4.35
3	3.52
4	3.21
5	3.63
5	3.25
	3.44
