# Supplementary material for: Sequential biases on subjective judgments: Evidence from face attractiveness and ringtone agreeableness judgment
Source: PLoS One. 2018 Jun 11;13(6):e0198723. doi: 10.1371/journal.pone.0198723 (PMC5995378; doi:10.1371/journal.pone.0198723)
Supplement: S1 Data — (ZIP) [file pone.0198723.s001.zip › all the data/Exp 3/between-subject/45.xlsx]

## Sheet: Sheet1
1	3.52
1	3.25
2	2.67
1	3.04
3	2.71
1	3.33
2	4.52
2	3.13
2	2.54
1	2.02
1	3.23
1	3.29
2	3.33
1	3.44
2	3.62
3	5.42
3	5.83
4	4.06
4	3.21
2	3.75
1	2.88
1	2.9
2	3.65
3	4.1
3	3.71
4	3.23
2	2.27
4	3.71
2	2.25
2	2.37
4	3.13
2	2.38
3	2.81
5	3.87
2	4.42
1	2.85
4	3.94
4	3.63
3	3.98
3	2.87
4	3.69
4	4.37
4	2.96
	3.29
2	3.88
2	3.17
1	2.25
4	2.63
4	3.33
4	3.88
4	3.15
2	2.65
3	3.5
2	2.62
5	3.81
4	4.21
3	3.4
3	3.58
2	3.48
5	2.94
5	4.27
2	3.46
3	3.06
4	3.38
1	2.77
2	3.62
1	2.6
1	2.92
4	4.44
2	3.29
5	4.08
1	2.62
2	3.19
4	3.52
3	3.29
2	4.35
2	3.46
1	2.23
3	3.44
3	3.48
2	2.25
3	3.33
1	3.04
1	3.33
2	3.48
5	4.08
2	2.71
3	3.52
2	2.38
1	2.85
1	2.6
4	3.94
3	3.44
2	2.67
4	3.65
2	2.96
1	3.62
4	3.13
2	4.21
3	4.52
3	3.29
2	4.06
1	2.37
4	3.81
2	2.62
1	2.02
2	2.62
3	4.27
2	3.87
1	2.9
3	3.21
2	3.75
4	3.15
4	3.23
3	4.37
1	3.23
2	2.81
2	3.88
3	4.1
3	3.48
3	3.88
2	4.42
3	3.71
4	4.44
3	3.19
2	2.88
3	3.29
2	4.35
3	3.52
6	3.58
3	3.46
3	3.4
4	2.87
3	5.83
1	2.92
2	2.77
2	3.25
4	3.62
3	3.38
4	3.29
3	3.46
3	3.63
2	2.54
2	2.23
2	3.98
3	3.5
3	3.17
3	3.13
2	2.25
4	3.44
	3.33
3	3.69
2	3.29
2	3.06
5	2.94
1	2.27
3	3.71
3	2.63
5	5.42
3	2.65
