# Supplementary material for: Sequential biases on subjective judgments: Evidence from face attractiveness and ringtone agreeableness judgment
Source: PLoS One. 2018 Jun 11;13(6):e0198723. doi: 10.1371/journal.pone.0198723 (PMC5995378; doi:10.1371/journal.pone.0198723)
Supplement: S1 Data — (ZIP) [file pone.0198723.s001.zip › all the data/Exp 3/between-subject/46.xlsx]

## Sheet: Sheet1
6	3.52
5	3.25
5	2.67
5	3.04
4	2.71
4	3.33
6	4.52
5	3.13
5	2.54
4	2.02
5	3.23
4	3.29
4	3.33
4	3.44
4	3.62
7	5.42
7	5.83
5	4.06
6	3.21
4	3.75
4	2.88
3	2.9
4	3.65
7	4.1
5	3.71
4	3.23
3	2.27
4	3.71
3	2.25
3	2.37
4	3.13
3	2.38
2	2.81
6	3.87
4	4.42
4	2.85
3	3.94
3	3.63
4	3.98
4	2.87
3	3.69
6	4.37
4	2.96
4	3.29
5	3.88
3	3.17
4	2.25
3	2.63
5	3.33
6	3.88
3	3.15
4	2.65
3	3.5
3	2.62
4	3.81
5	4.21
4	3.4
4	3.58
6	3.48
3	2.94
4	4.27
5	3.46
4	3.06
4	3.38
3	2.77
4	3.62
3	2.6
3	2.92
5	4.44
4	3.29
5	4.08
3	2.62
4	3.19
3	3.52
4	3.29
5	4.35
3	3.46
4	2.23
3	3.44
3	3.48
3	3.69
4	3.71
5	3.88
3	3.15
4	2.63
3	3.29
4	4.06
3	2.9
3	3.4
4	3.48
4	4.27
5	4.37
4	3.63
3	2.67
3	2.85
2	2.71
2	2.25
4	3.62
5	4.52
3	2.81
3	2.88
3	4.44
3	2.02
5	5.83
4	3.29
4	2.25
4	3.13
3	2.27
3	2.77
5	3.48
3	3.5
4	3.21
3	3.94
5	4.08
5	3.88
4	4.35
3	3.25
3	2.94
3	2.65
3	3.04
4	3.33
4	3.71
5	2.23
6	3.52
5	3.38
4	3.81
4	3.13
4	4.21
3	3.33
3	2.92
4	3.46
4	3.75
7	5.42
4	3.17
3	2.54
3	3.23
3	3.52
4	3.58
3	3.46
3	2.62
5	3.29
3	2.6
3	3.98
3	2.87
3	2.38
4	3.29
3	2.96
3	2.37
3	4.42
4	3.44
4	3.33
3	3.23
3	2.62
5	3.87
4	3.06
4	3.65
3	3.19
4	4.1
3	3.44
3	3.62
