# Supplementary material for: Sequential biases on subjective judgments: Evidence from face attractiveness and ringtone agreeableness judgment
Source: PLoS One. 2018 Jun 11;13(6):e0198723. doi: 10.1371/journal.pone.0198723 (PMC5995378; doi:10.1371/journal.pone.0198723)
Supplement: S1 Data — (ZIP) [file pone.0198723.s001.zip › all the data/Exp 3/between-subject/47.xlsx]

## Sheet: Sheet1
4	3.52
2	3.25
2	2.67
1	3.04
2	2.71
3	3.33
2	4.52
2	3.13
2	2.54
2	2.02
3	3.23
4	3.29
3	3.33
3	3.44
3	3.62
4	5.42
3	5.83
3	4.06
3	3.21
2	3.75
2	2.88
2	2.9
2	3.65
2	4.1
2	3.71
2	3.23
2	2.27
3	3.71
2	2.25
2	2.37
3	3.13
2	2.38
4	2.81
3	3.87
3	4.42
2	2.85
2	3.94
3	3.63
3	3.98
3	2.87
3	3.69
2	4.37
2	2.96
4	3.29
3	3.88
3	3.17
1	2.25
2	2.63
2	3.33
5	3.88
3	3.15
2	2.65
3	3.5
2	2.62
4	3.81
3	4.21
4	3.4
3	3.58
3	3.48
4	2.94
4	4.27
4	3.46
4	3.06
3	3.38
3	2.77
3	3.62
2	2.6
3	2.92
3	4.44
2	3.29
4	4.08
2	2.62
3	3.19
4	3.52
2	3.29
3	4.35
2	3.46
2	2.23
4	3.44
2	3.48
4	4.08
2	2.6
2	2.02
3	2.71
3	4.52
3	4.21
3	3.62
2	3.33
2	3.29
2	3.5
2	3.04
2	2.88
3	2.94
3	3.38
4	2.85
4	2.77
2	2.62
2	2.27
2	2.62
4	3.81
3	2.81
3	4.44
2	2.65
2	3.4
2	2.25
2	3.62
3	3.75
4	3.23
3	3.65
2	3.33
3	3.46
2	3.63
3	3.71
2	2.9
2	2.67
4	3.87
3	2.92
4	5.83
3	3.13
4	3.58
2	2.37
3	4.1
2	3.19
2	3.29
3	3.29
3	3.48
2	2.63
2	3.48
3	3.69
2	3.25
2	3.15
2	2.25
2	3.21
3	3.23
2	4.06
3	2.96
3	3.06
4	3.71
3	4.37
4	3.94
2	2.38
4	5.42
2	2.23
3	3.13
3	2.87
3	4.35
4	3.88
3	3.52
2	3.29
1	4.42
2	3.33
3	3.44
3	3.98
3	3.17
3	2.54
4	3.44
3	3.88
2	3.52
3	4.27
3	3.46
