# Supplementary material for: Sequential biases on subjective judgments: Evidence from face attractiveness and ringtone agreeableness judgment
Source: PLoS One. 2018 Jun 11;13(6):e0198723. doi: 10.1371/journal.pone.0198723 (PMC5995378; doi:10.1371/journal.pone.0198723)
Supplement: S1 Data — (ZIP) [file pone.0198723.s001.zip › all the data/Exp 3/between-subject/48.xlsx]

## Sheet: Sheet1
2	3.52
3	3.25
2	2.67
1	3.04
3	2.71
2	3.33
5	4.52
3	3.13
2	2.54
2	2.02
3	3.23
2	3.29
2	3.33
4	3.44
3	3.62
8	5.42
6	5.83
3	4.06
4	3.21
3	3.75
3	2.88
3	2.9
3	3.65
3	4.1
3	3.71
2	3.23
3	2.27
4	3.71
3	2.25
3	2.37
6	3.13
3	2.38
4	2.81
4	3.87
3	4.42
3	2.85
4	3.94
3	3.63
4	3.98
4	2.87
3	3.69
2	4.37
4	2.96
2	3.29
5	3.88
5	3.17
4	2.25
6	2.63
5	3.33
5	3.88
3	3.15
3	2.65
3	3.5
2	2.62
8	3.81
6	4.21
4	3.4
5	3.58
7	3.48
7	2.94
5	4.27
6	3.46
4	3.06
6	3.38
3	2.77
6	3.62
2	2.6
2	2.92
7	4.44
6	3.29
6	4.08
4	2.62
3	3.19
5	3.52
5	3.29
7	4.35
2	3.46
2	2.23
5	3.44
4	3.48
2	4.21
3	3.69
3	2.77
4	3.48
3	3.94
6	5.83
1	2.65
2	3.71
2	3.4
3	2.25
1	2.6
2	2.37
2	3.15
2	2.9
2	2.67
3	3.21
2	3.62
2	2.71
3	4.06
6	3.81
3	4.27
8	4.52
7	3.38
5	2.62
5	2.38
5	3.46
7	4.37
2	3.46
7	3.52
7	4.35
1	3.33
6	3.88
6	3.5
2	3.13
3	3.29
7	3.88
7	2.63
8	5.42
1	3.63
6	3.71
5	2.87
2	2.54
2	3.04
6	3.29
3	3.65
4	4.08
2	3.25
2	2.81
2	2.85
1	2.27
1	2.92
3	2.94
3	4.42
2	3.29
2	3.17
6	4.44
5	3.58
4	3.23
4	2.96
4	3.06
3	2.25
6	3.13
1	3.62
1	2.02
3	3.48
5	3.44
5	3.98
4	3.19
4	4.1
5	3.87
2	2.88
3	3.75
2	3.52
1	3.33
1	3.44
5	3.33
3	2.62
2	2.23
2	3.29
3	3.23
