# Supplementary material for: Sequential biases on subjective judgments: Evidence from face attractiveness and ringtone agreeableness judgment
Source: PLoS One. 2018 Jun 11;13(6):e0198723. doi: 10.1371/journal.pone.0198723 (PMC5995378; doi:10.1371/journal.pone.0198723)
Supplement: S1 Data — (ZIP) [file pone.0198723.s001.zip › all the data/Exp 3/between-subject/49.xlsx]

## Sheet: Sheet1
3	3.52
3	3.25
3	2.67
2	3.04
2	2.71
1	3.33
5	4.52
3	3.13
2	2.54
3	2.02
2	3.23
2	3.29
2	3.33
3	3.44
3	3.62
6	5.42
6	5.83
4	4.06
4	3.21
3	3.75
4	2.88
2	2.9
2	3.65
2	4.1
4	3.71
3	3.23
2	2.27
4	3.71
2	2.25
1	2.37
2	3.13
2	2.38
1	2.81
2	3.87
3	4.42
2	2.85
3	3.94
3	3.63
2	3.98
2	2.87
2	3.69
2	4.37
2	2.96
2	3.29
2	3.88
2	3.17
2	2.25
2	2.63
2	3.33
2	3.88
2	3.15
2	2.65
2	3.5
2	2.62
2	3.81
2	4.21
2	3.4
2	3.58
2	3.48
2	2.94
4	4.27
3	3.46
2	3.06
4	3.38
3	2.77
2	3.62
2	2.6
2	2.92
4	4.44
4	3.29
5	4.08
2	2.62
3	3.19
3	3.52
2	3.29
3	4.35
2	3.46
2	2.23
2	3.44
2	3.48
2	3.44
3	3.29
3	2.88
2	2.27
3	3.29
2	2.25
4	4.1
3	2.38
2	3.33
2	3.69
2	2.37
4	3.71
2	2.67
3	3.48
2	4.08
2	3.98
2	2.25
2	3.04
3	4.06
3	3.5
2	3.23
2	3.52
2	3.58
4	3.75
4	3.38
2	3.17
2	3.62
2	4.27
2	3.33
2	3.15
2	3.46
5	4.52
2	2.02
2	3.88
2	2.65
2	2.63
2	3.46
2	2.62
2	4.21
2	2.94
2	3.63
2	3.06
2	3.25
4	5.83
2	2.6
2	3.88
3	4.44
2	2.71
2	3.23
2	3.65
2	2.23
3	3.44
2	3.21
2	2.92
3	3.29
2	2.9
3	3.48
3	3.13
3	3.71
2	2.77
4	3.94
4	5.42
2	2.96
2	4.37
2	3.33
2	3.29
4	3.81
2	3.4
2	3.13
2	2.87
2	2.62
2	3.19
2	3.62
2	2.54
2	3.87
2	2.81
2	4.42
2	3.52
4	4.35
2	2.85
