# Supplementary material for: Sequential biases on subjective judgments: Evidence from face attractiveness and ringtone agreeableness judgment
Source: PLoS One. 2018 Jun 11;13(6):e0198723. doi: 10.1371/journal.pone.0198723 (PMC5995378; doi:10.1371/journal.pone.0198723)
Supplement: S1 Data — (ZIP) [file pone.0198723.s001.zip › all the data/Exp 3/between-subject/50.xlsx]

## Sheet: Sheet1
1	3.52
1	3.25
2	2.67
1	3.04
1	2.71
2	3.33
1	4.52
1	3.13
1	2.54
1	2.02
1	3.23
1	3.29
1	3.33
1	3.44
3	3.62
1	5.42
3	5.83
1	4.06
1	3.21
1	3.75
1	2.88
1	2.9
2	3.65
1	4.1
1	3.71
4	3.23
1	2.27
1	3.71
1	2.25
1	2.37
1	3.13
1	2.38
2	2.81
1	3.87
1	4.42
1	2.85
1	3.94
1	3.63
1	3.98
1	2.87
1	3.69
5	4.37
1	2.96
1	3.29
1	3.88
1	3.17
1	2.25
1	2.63
1	3.33
1	3.88
4	3.15
1	2.65
2	3.5
2	2.62
5	3.81
1	4.21
1	3.4
1	3.58
1	3.48
1	2.94
6	4.27
1	3.46
1	3.06
1	3.38
1	2.77
1	3.62
1	2.6
1	2.92
1	4.44
1	3.29
1	4.08
1	2.62
1	3.19
1	3.52
1	3.29
1	4.35
1	3.46
1	2.23
1	3.44
1	3.48
5	4.37
1	3.65
1	3.04
	3.25
5	3.81
1	2.85
1	3.71
1	3.13
1	3.4
1	3.88
1	3.29
1	2.81
1	2.9
5	2.96
1	2.77
1	5.42
4	3.23
1	2.65
1	4.52
1	3.48
1	3.38
1	2.37
1	3.58
1	3.33
1	4.08
1	4.42
2	3.5
1	2.38
1	3.71
1	3.15
1	2.25
1	3.62
1	2.67
1	3.17
1	3.29
1	3.33
1	2.62
1	3.46
1	3.52
1	3.48
1	4.35
1	3.98
1	2.94
1	4.1
1	3.75
1	3.62
1	3.23
1	2.25
1	2.6
1	2.71
1	3.87
1	3.06
1	2.54
1	3.69
1	4.06
5	4.27
1	2.87
1	2.27
1	2.92
1	3.29
1	2.23
1	3.19
1	3.88
1	4.44
1	3.21
1	2.02
1	3.13
1	4.21
1	2.62
2	3.44
1	3.33
1	3.52
1	5.83
1	3.63
1	2.88
1	3.94
1	3.44
1	3.46
1	2.63
1	3.29
