# Supplementary material for: Sequential biases on subjective judgments: Evidence from face attractiveness and ringtone agreeableness judgment
Source: PLoS One. 2018 Jun 11;13(6):e0198723. doi: 10.1371/journal.pone.0198723 (PMC5995378; doi:10.1371/journal.pone.0198723)
Supplement: S1 Data — (ZIP) [file pone.0198723.s001.zip › all the data/Exp 3/between-subject/51.xlsx]

## Sheet: Sheet1
2	3.52
2	3.25
2	2.67
3	3.04
3	2.71
1	3.33
2	4.52
2	3.13
1	2.54
1	2.02
2	3.23
5	3.29
2	3.33
3	3.44
2	3.62
3	5.42
4	5.83
4	4.06
2	3.21
2	3.75
2	2.88
1	2.9
2	3.65
2	4.1
4	3.71
2	3.23
1	2.27
2	3.71
2	2.25
2	2.37
2	3.13
1	2.38
1	2.81
4	3.87
3	4.42
2	2.85
4	3.94
2	3.63
2	3.98
2	2.87
3	3.69
3	4.37
3	2.96
2	3.29
2	3.88
2	3.17
2	2.25
2	2.63
2	3.33
3	3.88
2	3.15
2	2.65
3	3.5
2	2.62
4	3.81
4	4.21
4	3.4
3	3.58
2	3.48
2	2.94
1	4.27
2	3.46
2	3.06
3	3.38
2	2.77
4	3.62
3	2.6
3	2.92
4	4.44
3	3.29
4	4.08
2	2.62
2	3.19
3	3.52
2	3.29
3	4.35
3	3.46
1	2.23
2	3.44
5	3.48
1	2.23
2	2.54
4	4.06
4	4.52
3	3.71
3	3.04
5	3.65
3	3.23
3	3.5
4	3.87
3	4.35
5	4.42
3	3.52
5	5.83
5	3.48
5	3.88
3	4.1
3	3.38
2	2.27
2	3.06
2	3.21
4	3.62
3	2.65
3	2.92
3	2.25
2	2.38
2	3.29
4	3.63
4	3.4
4	3.58
2	2.37
3	2.96
2	2.62
4	3.48
4	4.08
3	3.71
3	2.25
3	3.13
5	4.21
5	4.27
3	2.71
3	3.33
3	3.46
3	3.44
3	2.6
3	3.29
2	3.13
3	3.81
2	3.46
3	3.75
3	3.29
3	3.23
3	3.62
4	4.37
2	2.9
3	3.44
3	2.88
5	5.42
3	3.25
2	2.85
2	2.62
2	2.77
2	2.81
5	3.94
2	2.02
4	3.15
4	2.87
5	3.52
3	3.19
3	3.29
3	2.67
2	3.33
3	3.88
3	2.94
3	3.17
3	3.33
4	4.44
3	3.98
3	3.69
3	2.63
