# Supplementary material for: Sequential biases on subjective judgments: Evidence from face attractiveness and ringtone agreeableness judgment
Source: PLoS One. 2018 Jun 11;13(6):e0198723. doi: 10.1371/journal.pone.0198723 (PMC5995378; doi:10.1371/journal.pone.0198723)
Supplement: S1 Data — (ZIP) [file pone.0198723.s001.zip › all the data/Exp 3/between-subject/54.xlsx]

## Sheet: Sheet1
3	3.52
3	3.25
3	2.67
2	3.04
2	2.71
3	3.33
2	4.52
3	3.13
2	2.54
2	2.02
3	3.23
2	3.29
2	3.33
3	3.44
2	3.62
5	5.42
5	5.83
3	4.06
3	3.21
2	3.75
2	2.88
2	2.9
2	3.65
3	4.1
2	3.71
3	3.23
2	2.27
3	3.71
2	2.25
2	2.37
2	3.13
2	2.38
2	2.81
4	3.87
3	4.42
3	2.85
4	3.94
2	3.63
2	3.98
2	2.87
3	3.69
2	4.37
2	2.96
3	3.29
2	3.88
2	3.17
2	2.25
2	2.63
3	3.33
3	3.88
3	3.15
2	2.65
2	3.5
2	2.62
3	3.81
4	4.21
2	3.4
3	3.58
2	3.48
2	2.94
4	4.27
4	3.46
3	3.06
2	3.38
2	2.77
3	3.62
2	2.6
2	2.92
4	4.44
3	3.29
4	4.08
2	2.62
2	3.19
2	3.52
3	3.29
4	4.35
4	3.46
2	2.23
2	3.44
3	3.48
3	3.38
3	3.48
2	2.6
2	3.4
4	4.44
3	3.29
5	5.83
2	3.88
4	4.1
2	2.38
2	3.17
3	3.23
2	2.77
2	3.25
3	2.63
3	3.04
2	5.42
5	3.44
4	3.75
2	2.71
2	3.71
3	3.46
2	3.15
2	2.65
2	2.62
2	2.54
3	3.63
4	3.33
2	2.81
3	3.29
2	2.94
2	2.9
3	3.21
2	3.52
4	4.27
2	2.25
4	3.87
3	3.19
3	3.88
2	2.88
2	2.23
3	2.67
3	2.85
2	2.62
3	2.02
3	3.98
2	3.69
3	3.33
2	3.62
3	3.46
4	4.21
3	2.92
2	3.44
3	3.81
2	3.52
3	3.5
3	3.62
2	3.33
3	4.08
2	3.06
3	3.13
3	3.65
2	3.13
3	3.58
3	4.52
4	4.37
2	2.25
5	4.06
4	3.71
3	2.87
2	2.27
2	3.29
3	2.37
2	2.96
2	3.48
3	3.94
4	3.23
3	3.29
3	4.35
4	4.42
