# Supplementary material for: Sequential biases on subjective judgments: Evidence from face attractiveness and ringtone agreeableness judgment
Source: PLoS One. 2018 Jun 11;13(6):e0198723. doi: 10.1371/journal.pone.0198723 (PMC5995378; doi:10.1371/journal.pone.0198723)
Supplement: S1 Data — (ZIP) [file pone.0198723.s001.zip › all the data/Exp 3/between-subject/55.xlsx]

## Sheet: Sheet1
4	3.52
4	3.25
3	2.67
3	3.04
2	2.71
2	3.33
3	4.52
3	3.13
2	2.54
2	2.02
2	3.23
2	3.29
2	3.33
3	3.44
3	3.62
3	5.42
4	5.83
3	4.06
3	3.21
4	3.75
3	2.88
2	2.9
2	3.65
4	4.1
3	3.71
4	3.23
2	2.27
3	3.71
2	2.25
1	2.37
2	3.13
2	2.38
2	2.81
2	3.87
2	4.42
2	2.85
2	3.94
2	3.63
4	3.98
3	2.87
3	3.69
2	4.37
3	2.96
3	3.29
3	3.88
2	3.17
2	2.25
3	2.63
3	3.33
2	3.88
3	3.15
2	2.65
2	3.5
2	2.62
3	3.81
4	4.21
3	3.4
4	3.58
4	3.48
3	2.94
3	4.27
3	3.46
3	3.06
3	3.38
2	2.77
3	3.62
2	2.6
2	2.92
4	4.44
2	3.29
3	4.08
3	2.62
3	3.19
2	3.52
3	3.29
2	4.35
2	3.46
1	2.23
2	3.44
3	3.48
3	4.08
3	3.29
3	3.21
4	3.46
3	4.37
3	2.25
2	4.44
3	3.81
2	2.27
2	3.44
2	2.88
4	3.13
2	2.02
3	2.23
2	2.71
1	3.29
3	3.94
3	3.75
2	2.92
3	3.69
2	4.42
2	3.71
3	2.54
2	2.77
3	2.62
2	3.52
4	3.23
4	4.27
3	2.94
3	3.48
3	2.96
3	2.38
3	3.17
3	3.06
2	3.44
3	3.88
2	3.29
3	5.83
2	3.04
3	3.52
3	4.21
3	2.62
2	3.62
3	2.37
3	3.13
2	2.6
3	3.19
3	4.52
3	2.81
3	3.33
3	3.62
2	2.87
4	3.33
3	3.33
3	3.38
3	3.65
4	3.71
3	2.67
3	4.06
3	2.65
3	3.87
4	5.42
3	4.35
3	2.85
3	3.15
2	3.46
2	2.63
3	3.5
2	2.9
2	2.25
2	4.1
2	3.25
3	3.23
3	3.98
3	3.48
3	3.63
3	3.4
2	3.29
3	3.88
4	3.58
