# Supplementary material for: Sequential biases on subjective judgments: Evidence from face attractiveness and ringtone agreeableness judgment
Source: PLoS One. 2018 Jun 11;13(6):e0198723. doi: 10.1371/journal.pone.0198723 (PMC5995378; doi:10.1371/journal.pone.0198723)
Supplement: S1 Data — (ZIP) [file pone.0198723.s001.zip › all the data/Exp 3/between-subject/59.xlsx]

## Sheet: Sheet1
1	3.52
1	3.25
2	2.67
1	3.04
1	2.71
1	3.33
2	4.52
2	3.13
1	2.54
1	2.02
1	3.23
2	3.29
1	3.33
4	3.44
2	3.62
5	5.42
5	5.83
4	4.06
1	3.21
1	3.75
1	2.88
1	2.9
3	3.65
1	4.1
1	3.71
1	3.23
1	2.27
5	3.71
1	2.25
2	2.37
2	3.13
1	2.38
1	2.81
5	3.87
4	4.42
1	2.85
5	3.94
4	3.63
3	3.98
1	2.87
3	3.69
2	4.37
2	2.96
2	3.29
2	3.88
1	3.17
	2.25
5	2.63
4	3.33
5	3.88
1	3.15
1	2.65
1	3.5
1	2.62
5	3.81
5	4.21
2	3.4
2	3.58
5	3.48
3	2.94
5	4.27
2	3.46
1	3.06
3	3.38
1	2.77
3	3.62
1	2.6
1	2.92
6	4.44
2	3.29
3	4.08
1	2.62
3	3.19
1	3.52
3	3.29
3	4.35
2	3.46
1	2.23
2	3.44
3	3.48
2	3.13
1	2.71
3	3.63
1	2.27
4	3.48
3	3.69
1	3.23
2	3.52
3	2.37
5	4.08
4	3.94
5	4.52
1	2.02
1	2.85
3	4.06
2	3.52
1	2.62
5	4.44
5	4.27
3	4.37
1	2.25
4	3.38
1	3.4
1	2.92
5	3.65
3	2.67
2	2.9
4	3.71
2	2.88
1	2.62
1	2.23
4	4.21
3	3.15
3	3.19
2	3.29
3	3.98
4	2.63
2	3.62
1	3.62
1	3.46
2	3.5
3	3.25
1	3.06
1	3.33
3	3.29
4	3.48
2	3.29
6	5.83
4	3.44
4	3.87
1	2.38
5	5.42
2	3.33
2	3.44
2	2.77
2	2.81
2	3.04
3	4.35
2	2.94
4	4.42
1	2.6
4	3.29
1	2.65
1	2.96
1	2.54
2	3.46
2	3.71
3	3.81
4	3.88
1	2.25
1	3.17
1	2.87
4	3.33
1	4.1
2	3.58
1	3.75
2	3.13
2	3.23
2	3.88
2	3.21
