# Supplementary material for: Sequential biases on subjective judgments: Evidence from face attractiveness and ringtone agreeableness judgment
Source: PLoS One. 2018 Jun 11;13(6):e0198723. doi: 10.1371/journal.pone.0198723 (PMC5995378; doi:10.1371/journal.pone.0198723)
Supplement: S1 Data — (ZIP) [file pone.0198723.s001.zip › all the data/Exp 3/between-subject/6.xlsx]

## Sheet: Sheet1
6	3.52
5	3.25
3	2.67
3	3.04
3	2.71
5	3.33
3	4.52
3	3.13
2	2.54
1	2.02
2	3.23
5	3.29
4	3.33
5	3.44
4	3.62
6	5.42
5	5.83
4	4.06
3	3.21
3	3.75
2	2.88
3	2.9
4	3.65
6	4.1
4	3.71
3	3.23
3	2.27
3	3.71
2	2.25
3	2.37
4	3.13
3	2.38
3	2.81
3	3.87
2	4.42
4	2.85
3	3.94
3	3.63
3	3.98
3	2.87
2	3.69
4	4.37
3	2.96
5	3.29
3	3.88
2	3.17
3	2.25
2	2.63
3	3.33
3	3.88
3	3.15
4	2.65
3	3.5
4	2.62
5	3.81
5	4.21
3	3.4
3	3.58
4	3.48
4	2.94
4	4.27
4	3.46
4	3.06
4	3.38
3	2.77
3	3.62
3	2.6
2	2.92
7	4.44
4	3.29
4	4.08
2	2.62
3	3.19
4	3.52
4	3.29
4	4.35
3	3.46
3	2.23
3	3.44
3	3.48
4	2.85
7	4.1
2	2.77
3	3.33
2	3.4
2	2.25
3	2.94
3	3.88
3	2.88
3	3.15
6	3.52
3	2.37
4	3.81
3	2.25
3	3.98
3	2.54
3	3.5
5	3.52
3	3.46
3	3.87
2	3.62
5	4.37
5	3.29
4	3.48
3	3.33
3	3.29
5	5.42
5	3.29
3	2.71
2	3.44
6	4.44
5	3.33
3	3.38
4	3.71
3	2.63
3	3.75
4	3.13
5	4.21
4	4.08
3	3.25
3	3.46
3	2.62
3	4.52
3	2.92
3	2.6
2	3.13
4	5.83
4	3.48
4	4.35
3	4.27
2	3.04
3	3.44
3	2.38
3	2.87
3	3.71
3	4.06
4	3.65
2	4.42
3	3.69
3	2.65
2	2.02
2	2.62
4	3.29
3	3.23
3	2.27
3	3.23
3	3.62
2	3.21
3	2.67
2	3.17
3	3.63
3	2.81
3	3.94
3	3.19
2	2.23
3	3.06
2	2.9
3	3.58
3	2.96
4	3.88
