# Supplementary material for: Sequential biases on subjective judgments: Evidence from face attractiveness and ringtone agreeableness judgment
Source: PLoS One. 2018 Jun 11;13(6):e0198723. doi: 10.1371/journal.pone.0198723 (PMC5995378; doi:10.1371/journal.pone.0198723)
Supplement: S1 Data — (ZIP) [file pone.0198723.s001.zip › all the data/Exp 3/between-subject/60.xlsx]

## Sheet: Sheet1
2	3.52
1	3.25
1	2.67
2	3.04
1	2.71
2	3.33
4	4.52
2	3.13
1	2.54
1	2.02
2	3.23
2	3.29
2	3.33
1	3.44
2	3.62
4	5.42
3	5.83
2	4.06
2	3.21
2	3.75
1	2.88
1	2.9
3	3.65
3	4.1
3	3.71
1	3.23
1	2.27
1	3.71
1	2.25
1	2.37
1	3.13
1	2.38
1	2.81
1	3.87
2	4.42
1	2.85
3	3.94
1	3.63
1	3.98
1	2.87
2	3.69
4	4.37
1	2.96
2	3.29
3	3.88
2	3.17
2	2.25
1	2.63
2	3.33
2	3.88
1	3.15
1	2.65
2	3.5
1	2.62
3	3.81
2	4.21
2	3.4
2	3.58
2	3.48
2	2.94
2	4.27
2	3.46
1	3.06
1	3.38
1	2.77
2	3.62
2	2.6
1	2.92
4	4.44
2	3.29
2	4.08
2	2.62
2	3.19
3	3.52
2	3.29
2	4.35
2	3.46
1	2.23
2	3.44
2	3.48
3	3.52
3	4.44
2	3.58
2	3.15
1	3.33
1	3.98
1	3.13
2	2.25
1	3.44
1	3.13
1	2.62
1	4.06
4	5.42
2	4.27
3	3.87
2	3.88
1	2.85
2	3.65
2	3.23
1	2.37
2	3.21
2	2.54
3	3.29
2	4.35
1	2.87
2	3.48
2	3.17
1	2.88
1	3.38
3	3.29
2	4.42
1	2.02
1	2.92
1	3.33
2	2.6
4	4.08
3	3.23
2	2.23
2	3.52
3	3.5
2	2.62
1	2.67
2	3.06
2	3.62
2	3.29
2	3.69
2	3.19
4	4.37
2	3.71
2	3.88
2	3.94
2	3.46
1	2.81
4	4.52
4	5.83
2	3.48
1	2.9
1	2.71
1	3.25
3	3.75
2	3.44
2	3.4
2	2.94
1	2.25
1	2.77
3	4.1
1	2.65
1	2.38
1	2.63
2	4.21
2	3.04
2	3.81
2	3.62
1	3.71
2	3.46
1	2.27
2	3.33
1	2.96
1	3.63
2	3.29
