# Supplementary material for: Sequential biases on subjective judgments: Evidence from face attractiveness and ringtone agreeableness judgment
Source: PLoS One. 2018 Jun 11;13(6):e0198723. doi: 10.1371/journal.pone.0198723 (PMC5995378; doi:10.1371/journal.pone.0198723)
Supplement: S1 Data — (ZIP) [file pone.0198723.s001.zip › all the data/Exp 3/between-subject/62.xlsx]

## Sheet: Sheet1
4	3.52
2	3.25
1	2.67
1	3.04
2	2.71
3	3.33
4	4.52
1	3.13
1	2.54
1	2.02
2	3.23
3	3.29
2	3.33
5	3.44
2	3.62
4	5.42
4	5.83
2	4.06
1	3.21
1	3.75
2	2.88
2	2.9
3	3.65
3	4.1
4	3.71
1	3.23
1	2.27
2	3.71
1	2.25
2	2.37
4	3.13
2	2.38
1	2.81
6	3.87
2	4.42
3	2.85
3	3.94
2	3.63
3	3.98
2	2.87
1	3.69
2	4.37
1	2.96
2	3.29
5	3.88
1	3.17
2	2.25
4	2.63
2	3.33
5	3.88
2	3.15
1	2.65
3	3.5
1	2.62
6	3.81
2	4.21
1	3.4
3	3.58
6	3.48
2	2.94
6	4.27
2	3.46
1	3.06
1	3.38
2	2.77
4	3.62
2	2.6
3	2.92
5	4.44
4	3.29
7	4.08
2	2.62
2	3.19
3	3.52
2	3.29
2	4.35
1	3.46
1	2.23
4	3.44
3	3.48
3	2.88
1	2.27
2	2.63
1	3.63
3	3.62
4	4.35
7	5.42
4	3.88
5	3.23
3	4.42
2	2.62
4	3.71
1	2.96
1	3.21
4	3.29
3	3.19
5	3.71
7	3.81
2	4.06
1	2.62
2	3.44
1	3.52
2	4.37
1	2.9
1	2.02
4	3.33
3	3.52
2	2.87
2	2.94
4	3.5
5	5.83
4	4.21
2	3.46
3	2.37
2	3.23
1	2.54
2	3.25
2	2.6
2	3.38
1	2.25
2	2.25
4	3.13
2	2.71
2	3.48
1	3.94
5	3.88
1	2.81
2	3.58
4	3.44
2	3.65
2	3.46
2	3.69
5	3.87
1	3.17
3	3.29
3	2.23
2	2.65
5	4.1
2	2.92
6	4.08
3	3.29
4	4.27
2	3.15
2	3.04
2	3.33
3	3.62
3	3.48
3	3.98
2	2.67
1	2.85
3	2.77
1	2.38
1	3.33
2	3.4
3	3.29
3	3.06
4	4.44
2	3.13
4	4.52
3	3.75
