# Supplementary material for: Sequential biases on subjective judgments: Evidence from face attractiveness and ringtone agreeableness judgment
Source: PLoS One. 2018 Jun 11;13(6):e0198723. doi: 10.1371/journal.pone.0198723 (PMC5995378; doi:10.1371/journal.pone.0198723)
Supplement: S1 Data — (ZIP) [file pone.0198723.s001.zip › all the data/Exp 3/between-subject/67.xlsx]

## Sheet: Sheet1
3	3.52
2	3.25
2	2.67
4	3.04
5	2.71
3	3.33
7	4.52
5	3.13
2	2.54
1	2.02
4	3.23
3	3.29
2	3.33
3	3.44
2	3.62
8	5.42
4	5.83
7	4.06
7	3.21
7	3.75
5	2.88
5	2.9
6	3.65
6	4.1
7	3.71
4	3.23
3	2.27
2	3.71
1	2.25
2	2.37
3	3.13
4	2.38
3	2.81
5	3.87
4	4.42
6	2.85
5	3.94
4	3.63
3	3.98
4	2.87
4	3.69
3	4.37
3	2.96
2	3.29
4	3.88
3	3.17
3	2.25
4	2.63
5	3.33
6	3.88
4	3.15
4	2.65
3	3.5
2	2.62
6	3.81
3	4.21
2	3.4
4	3.58
6	3.48
3	2.94
4	4.27
4	3.46
2	3.06
2	3.38
3	2.77
3	3.62
2	2.6
2	2.92
6	4.44
5	3.29
7	4.08
5	2.62
3	3.19
4	3.52
6	3.29
5	4.35
2	3.46
3	2.23
4	3.44
5	3.48
5	2.62
2	3.06
5	3.58
3	4.52
5	2.63
3	2.54
2	2.96
4	2.9
2	3.62
2	3.98
1	3.46
2	3.69
6	3.71
1	2.02
6	3.33
5	3.71
3	2.25
3	4.37
4	2.94
5	2.85
6	5.83
7	4.1
7	5.42
4	3.52
5	3.88
3	3.5
5	3.52
4	2.71
5	3.75
5	2.38
3	4.35
3	2.88
4	3.44
5	3.23
2	3.33
7	3.48
5	3.29
2	3.15
6	3.38
6	3.88
4	3.33
4	2.81
4	3.17
5	2.67
3	3.04
3	3.94
4	4.27
5	4.21
4	3.13
3	2.62
3	2.37
4	3.62
4	2.65
3	3.25
3	3.63
6	4.08
6	2.77
5	3.29
3	4.42
4	3.46
3	3.4
7	3.87
3	3.19
3	3.44
2	3.23
4	3.65
3	3.29
4	4.06
4	3.13
6	3.81
6	3.48
3	2.23
2	2.6
5	3.21
1	2.25
2	2.92
6	4.44
3	2.27
5	3.29
4	2.87
