# Supplementary material for: Sequential biases on subjective judgments: Evidence from face attractiveness and ringtone agreeableness judgment
Source: PLoS One. 2018 Jun 11;13(6):e0198723. doi: 10.1371/journal.pone.0198723 (PMC5995378; doi:10.1371/journal.pone.0198723)
Supplement: S1 Data — (ZIP) [file pone.0198723.s001.zip › all the data/Exp 3/between-subject/68.xlsx]

## Sheet: Sheet1
3	3.52
3	3.25
4	2.67
3	3.04
3	2.71
2	3.33
4	4.52
2	3.13
1	2.54
2	2.02
4	3.23
3	3.29
3	3.33
2	3.44
2	3.62
2	5.42
2	5.83
2	4.06
1	3.21
3	3.75
3	2.88
3	2.9
4	3.65
3	4.1
4	3.71
3	3.23
2	2.27
4	3.71
1	2.25
1	2.37
3	3.13
2	2.38
1	2.81
6	3.87
3	4.42
1	2.85
3	3.94
4	3.63
3	3.98
2	2.87
4	3.69
1	4.37
1	2.96
3	3.29
3	3.88
4	3.17
1	2.25
3	2.63
7	3.33
3	3.88
2	3.15
2	2.65
5	3.5
1	2.62
2	3.81
4	4.21
4	3.4
4	3.58
6	3.48
3	2.94
6	4.27
2	3.46
2	3.06
2	3.38
2	2.77
1	3.62
2	2.6
2	2.92
5	4.44
3	3.29
6	4.08
2	2.62
2	3.19
4	3.52
4	3.29
4	4.35
2	3.46
4	2.23
5	3.44
6	3.48
6	2.88
2	3.46
5	3.87
3	2.25
5	3.58
2	3.52
4	3.21
5	2.94
6	5.83
4	3.15
3	2.81
5	3.4
2	2.71
7	4.27
7	3.48
4	3.29
3	2.6
4	3.23
5	5.42
2	3.46
4	3.44
3	3.17
3	3.29
4	3.88
2	2.27
2	2.9
1	2.37
2	2.62
7	4.08
5	4.06
4	3.88
7	3.48
2	2.85
3	3.13
6	4.44
6	4.21
2	3.23
3	3.62
2	3.25
4	4.35
1	2.62
2	2.38
2	2.96
4	3.33
3	2.65
3	3.44
2	2.23
5	3.5
3	3.62
5	3.13
2	2.77
3	3.06
4	3.75
2	2.54
2	3.19
5	4.42
4	3.63
2	2.02
4	3.81
5	4.52
6	3.98
3	4.37
2	3.04
2	2.92
2	3.33
4	3.52
5	3.71
5	4.1
3	3.29
3	2.63
5	3.65
4	2.67
3	3.69
6	3.33
2	3.29
3	3.38
2	2.25
2	2.87
4	3.94
6	3.71
