# Supplementary material for: Sequential biases on subjective judgments: Evidence from face attractiveness and ringtone agreeableness judgment
Source: PLoS One. 2018 Jun 11;13(6):e0198723. doi: 10.1371/journal.pone.0198723 (PMC5995378; doi:10.1371/journal.pone.0198723)
Supplement: S1 Data — (ZIP) [file pone.0198723.s001.zip › all the data/Exp 3/between-subject/7.xlsx]

## Sheet: Sheet1
2	3.52
1	3.25
2	2.67
2	3.04
3	2.71
2	3.33
5	4.52
3	3.13
3	2.54
1	2.02
2	3.23
2	3.29
3	3.33
4	3.44
3	3.62
6	5.42
4	5.83
2	4.06
2	3.21
4	3.75
1	2.88
1	2.9
5	3.65
6	4.1
4	3.71
3	3.23
2	2.27
3	3.71
1	2.25
1	2.37
5	3.13
3	2.38
3	2.81
5	3.87
4	4.42
1	2.85
7	3.94
4	3.63
4	3.98
2	2.87
2	3.69
3	4.37
3	2.96
4	3.29
2	3.88
2	3.17
3	2.25
2	2.63
4	3.33
3	3.88
3	3.15
2	2.65
2	3.5
2	2.62
4	3.81
6	4.21
5	3.4
4	3.58
4	3.48
2	2.94
5	4.27
4	3.46
3	3.06
3	3.38
2	2.77
5	3.62
4	2.6
2	2.92
6	4.44
4	3.29
5	4.08
2	2.62
2	3.19
7	3.52
3	3.29
2	4.35
3	3.46
2	2.23
4	3.44
3	3.48
6	4.52
5	4.37
3	4.06
5	3.13
2	2.25
3	3.46
3	3.98
3	3.29
3	3.63
2	3.62
4	3.69
4	3.29
4	4.44
3	4.42
2	2.88
3	3.38
2	2.27
2	2.96
1	2.85
3	3.33
3	3.88
2	3.13
2	3.5
4	3.4
3	2.77
6	3.48
4	4.21
2	2.62
1	2.25
4	3.75
3	3.25
2	2.37
3	4.08
4	3.88
3	2.54
2	5.83
3	3.48
5	4.27
3	2.94
1	3.33
2	2.71
5	2.63
2	3.19
7	5.42
4	3.87
7	3.52
3	3.06
3	2.62
3	2.6
6	3.94
4	4.1
3	3.29
2	3.17
2	3.46
2	3.52
2	2.67
4	3.71
2	3.15
1	3.21
3	3.58
2	2.81
1	2.02
3	3.04
4	3.44
3	4.35
2	2.23
1	2.87
1	2.65
2	2.92
4	3.44
3	3.23
4	3.81
4	3.29
2	2.9
3	2.38
4	3.65
2	3.33
4	3.23
3	3.62
2	3.71
