# Supplementary material for: Sequential biases on subjective judgments: Evidence from face attractiveness and ringtone agreeableness judgment
Source: PLoS One. 2018 Jun 11;13(6):e0198723. doi: 10.1371/journal.pone.0198723 (PMC5995378; doi:10.1371/journal.pone.0198723)
Supplement: S1 Data — (ZIP) [file pone.0198723.s001.zip › all the data/Exp 3/within-subject/100í¬í¬2.xlsx]

## Sheet: Sheet1
3	3	3.52	3.25
3	1	3.25	2.67
1	2	2.67	3.04
2	3	3.04	2.71
3	3	2.71	3.33
3	4	3.33	4.52
4	3	4.52	3.13
3	3	3.13	2.54
3	2	2.54	2.02
2	3	2.02	3.23
3	4	3.23	3.29
4	2	3.29	3.33
2	4	3.33	3.44
4	4	3.44	3.62
4	5	3.62	5.42
5	8	5.42	5.83
8	3	5.83	4.06
3	2	4.06	3.21
2	3	3.21	3.75
3	2	3.75	2.88
2	2	2.88	2.9
2	3	2.9	3.65
3	3	3.65	4.1
3	3	4.1	3.71
3	2	3.71	3.23
2	1	3.23	2.27
1	4	2.27	3.71
4	1	3.71	2.25
1	5	2.25	2.37
5	5	2.37	3.13
5	1	3.13	2.38
1	3	2.38	2.81
3	2	2.81	3.87
2	6	3.87	4.42
6	3	4.42	2.85
3	4	2.85	3.94
4	3	3.94	3.63
3	2	3.63	3.98
2	1	3.98	2.87
1	2	2.87	3.69
2	1	3.69	4.37
1	1	4.37	2.96
1	1	2.96	3.29
1	3	3.29	3.88
3	2	3.88	3.17
2	3	3.17	2.25
3	1	2.25	2.63
1	2	2.63	3.33
2	4	3.33	3.88
4	1	3.88	3.15
1	1	3.15	2.65
1	2	2.65	3.5
2	1	3.5	2.62
1	1	2.62	3.81
1	5	3.81	4.21
5	4	4.21	3.4
4	4	3.4	3.58
4	4	3.58	3.48
4	5	3.48	2.94
5	4	2.94	4.27
4	3	4.27	3.46
3	2	3.46	3.06
2	4	3.06	3.38
4	2	3.38	2.77
2	3	2.77	3.62
3	4	3.62	2.6
4	2	2.6	2.92
2	6	2.92	4.44
6	3	4.44	3.29
3	4	3.29	4.08
4	2	4.08	2.62
2	2	2.62	3.19
2	3	3.19	3.52
3	2	3.52	3.29
2	4	3.29	4.35
4	3	4.35	3.46
3	1	3.46	2.23
1	3	2.23	3.44
3	2	3.44	3.48
	2	2.63	3.25
2	2	3.25	3.33
2	3	3.33	3.48
3	5	3.48	4.42
5	5	4.42	3.44
5	6	3.44	3.58
6	4	3.58	3.23
4	1	3.23	2.96
1	3	2.96	2.37
3	4	2.37	3.29
4	2	3.29	3.29
2	8	3.29	5.83
8	4	5.83	3.4
4	2	3.4	3.21
2	2	3.21	3.29
2	2	3.29	4.1
2	4	4.1	5.42
4	4	5.42	3.88
4	2	3.88	3.15
2	1	3.15	4.37
1	2	4.37	3.98
2	2	3.98	3.23
2	1	3.23	3.75
1	3	3.75	2.92
3	1	2.92	2.23
1	2	2.23	3.44
2	3	3.44	3.69
3	1	3.69	2.87
1	4	2.87	3.65
4	5	3.65	3.87
5	4	3.87	2.77
4	3	2.77	3.81
3	1	3.81	2.67
1	3	2.67	4.08
3	3	4.08	2.54
3	3	2.54	3.62
3	4	3.62	4.21
4	3	4.21	3.33
3	4	3.33	3.13
4	3	3.13	4.52
3	1	4.52	2.27
1	5	2.27	3.71
5	3	3.71	2.65
3	1	2.65	2.88
1	3	2.88	3.46
3	2	3.46	4.06
2	4	4.06	3.94
4	4	3.94	4.35
4	5	4.35	3.52
5	3	3.52	2.85
3	3	2.85	3.29
3	2	3.29	2.6
2	1	2.6	2.25
1	4	2.25	3.19
4	4	3.19	2.71
4	1	2.71	2.38
1	2	2.38	2.62
2	3	2.62	3.63
3	4	3.63	3.48
4	4	3.48	2.94
4	2	2.94	2.02
2	2	2.02	3.62
2	1	3.62	3.52
1	4	3.52	3.38
4	2	3.38	3.17
2	1	3.17	3.5
1	3	3.5	3.13
3	3	3.13	2.9
3	5	2.9	3.88
5	1	3.88	4.27
1	3	4.27	3.04
3	2	3.04	2.62
2	2	2.62	2.81
2	3	2.81	3.71
3	4	3.71	4.44
4	3	4.44	3.33
3	2	3.33	3.06
2	3	3.06	2.25
3	4	2.25	3.46
