# Supplementary material for: Sequential biases on subjective judgments: Evidence from face attractiveness and ringtone agreeableness judgment
Source: PLoS One. 2018 Jun 11;13(6):e0198723. doi: 10.1371/journal.pone.0198723 (PMC5995378; doi:10.1371/journal.pone.0198723)
Supplement: S1 Data — (ZIP) [file pone.0198723.s001.zip › all the data/Exp 3/within-subject/30í¬í¬2.xlsx]

## Sheet: Sheet1
3	2	3.52	3.25
2	1	3.25	2.67
1	2	2.67	3.04
2	2	3.04	2.71
2	3	2.71	3.33
3	5	3.33	4.52
5	3	4.52	3.13
3	1	3.13	2.54
1	1	2.54	2.02
1	3	2.02	3.23
3	3	3.23	3.29
3	1	3.29	3.33
1	3	3.33	3.44
3	2	3.44	3.62
2	5	3.62	5.42
5	5	5.42	5.83
5	3	5.83	4.06
3	2	4.06	3.21
2	4	3.21	3.75
4	2	3.75	2.88
2	1	2.88	2.9
1	5	2.9	3.65
5	2	3.65	4.1
2	3	4.1	3.71
3	4	3.71	3.23
4	3	3.23	2.27
3	3	2.27	3.71
3	1	3.71	2.25
1	3	2.25	2.37
3	4	2.37	3.13
4	2	3.13	2.38
2	2	2.38	2.81
2	3	2.81	3.87
3	2	3.87	4.42
2	2	4.42	2.85
2	4	2.85	3.94
4	3	3.94	3.63
3	5	3.63	3.98
5	2	3.98	2.87
2	2	2.87	3.69
2	3	3.69	4.37
3	1	4.37	2.96
1	1	2.96	3.29
1	2	3.29	3.88
2	1	3.88	3.17
1	3	3.17	2.25
3	1	2.25	2.63
1	2	2.63	3.33
2	2	3.33	3.88
2	3	3.88	3.15
3	2	3.15	2.65
2	2	2.65	3.5
2	1	3.5	2.62
1	2	2.62	3.81
2	3	3.81	4.21
3	2	4.21	3.4
2	3	3.4	3.58
3	2	3.58	3.48
2	3	3.48	2.94
3	4	2.94	4.27
4	1	4.27	3.46
1	1	3.46	3.06
1	1	3.06	3.38
1	2	3.38	2.77
2	2	2.77	3.62
2	2	3.62	2.6
2	1	2.6	2.92
1	4	2.92	4.44
4	2	4.44	3.29
2	3	3.29	4.08
3	1	4.08	2.62
1	4	2.62	3.19
4	3	3.19	3.52
3	4	3.52	3.29
4	3	3.29	4.35
3	2	4.35	3.46
2	1	3.46	2.23
1	3	2.23	3.44
3	2	3.44	3.48
3	1	3.19	3.13
1	3	3.13	3.23
3	1	3.23	2.62
1	2	2.62	3.23
2	1	3.23	2.87
1	1	2.87	2.25
1	1	2.25	2.25
1	2	2.25	4.06
2	1	4.06	3.62
1	2	3.62	2.37
2	5	2.37	5.42
5	3	5.42	3.71
3	2	3.71	2.81
2	2	2.81	4.1
2	4	4.1	2.94
4	1	2.94	3.88
1	2	3.88	3.88
2	1	3.88	3.63
1	3	3.63	4.44
3	2	4.44	2.88
2	2	2.88	4.21
2	2	4.21	4.35
2	1	4.35	3.46
1	3	3.46	3.15
3	3	3.15	4.37
3	4	4.37	4.52
4	3	4.52	3.69
3	2	3.69	2.38
2	2	2.38	3.58
2	2	3.58	3.29
2	1	3.29	2.92
1	2	2.92	3.71
2	1	3.71	2.62
1	3	2.62	3.29
3	2	3.29	3.62
2	1	3.62	3.33
1	1	3.33	3.33
1	2	3.33	2.85
2	2	2.85	2.6
2	3	2.6	3.48
3	3	3.48	3.38
3	2	3.38	3.52
2	4	3.52	5.83
4	1	5.83	3.25
1	2	3.25	2.9
2	2	2.9	3.44
2	3	3.44	3.52
3	1	3.52	2.02
1	3	2.02	3.5
3	1	3.5	2.54
1	2	2.54	3.46
2	2	3.46	3.33
2	3	3.33	3.94
3	2	3.94	2.27
2	3	2.27	4.42
3	3	4.42	2.96
3	2	2.96	2.77
2	1	2.77	2.63
1	1	2.63	2.67
1	4	2.67	3.87
4	2	3.87	3.06
2	3	3.06	3.4
3	5	3.4	3.75
5	2	3.75	3.04
2	2	3.04	3.44
2	2	3.44	4.08
2	4	4.08	4.27
4	2	4.27	2.71
2	3	2.71	3.29
3	2	3.29	3.29
2	2	3.29	2.65
2	1	2.65	2.23
1	5	2.23	3.65
5	2	3.65	3.17
2	4	3.17	3.48
4	2	3.48	3.13
2	1	3.13	3.21
1	5	3.21	3.98
5	3	3.98	3.81
