# Supplementary material for: Sequential biases on subjective judgments: Evidence from face attractiveness and ringtone agreeableness judgment
Source: PLoS One. 2018 Jun 11;13(6):e0198723. doi: 10.1371/journal.pone.0198723 (PMC5995378; doi:10.1371/journal.pone.0198723)
Supplement: S1 Data — (ZIP) [file pone.0198723.s001.zip › all the data/Exp 3/within-subject/31í¬í¬2.xlsx]

## Sheet: Sheet1
3	2	3.52	3.25
2	2	3.25	2.67
2	2	2.67	3.04
2	2	3.04	2.71
2	3	2.71	3.33
3	2	3.33	4.52
2	2	4.52	3.13
2	1	3.13	2.54
1	3	2.54	2.02
3	4	2.02	3.23
4	2	3.23	3.29
2	3	3.29	3.33
3	4	3.33	3.44
4	2	3.44	3.62
2	4	3.62	5.42
4	6	5.42	5.83
6	3	5.83	4.06
3	3	4.06	3.21
3	4	3.21	3.75
4	2	3.75	2.88
2	4	2.88	2.9
4	4	2.9	3.65
4	5	3.65	4.1
5	4	4.1	3.71
4	3	3.71	3.23
3	1	3.23	2.27
1	3	2.27	3.71
3	1	3.71	2.25
1	4	2.25	2.37
4	3	2.37	3.13
3	1	3.13	2.38
1	3	2.38	2.81
3	5	2.81	3.87
5	4	3.87	4.42
4	2	4.42	2.85
2	5	2.85	3.94
5	2	3.94	3.63
2	3	3.63	3.98
3	2	3.98	2.87
2	2	2.87	3.69
2	5	3.69	4.37
5	3	4.37	2.96
3	1	2.96	3.29
1	1	3.29	3.88
1	2	3.88	3.17
2	2	3.17	2.25
2	2	2.25	2.63
2	3	2.63	3.33
3	4	3.33	3.88
4	4	3.88	3.15
4	4	3.15	2.65
4	3	2.65	3.5
3	1	3.5	2.62
1	5	2.62	3.81
5	6	3.81	4.21
6	3	4.21	3.4
3	4	3.4	3.58
4	3	3.58	3.48
3	3	3.48	2.94
3	4	2.94	4.27
4	3	4.27	3.46
3	1	3.46	3.06
1	4	3.06	3.38
4	2	3.38	2.77
2	3	2.77	3.62
3	2	3.62	2.6
2	2	2.6	2.92
2	3	2.92	4.44
3	1	4.44	3.29
1	5	3.29	4.08
5	2	4.08	2.62
2	3	2.62	3.19
3	3	3.19	3.52
3	2	3.52	3.29
2	4	3.29	4.35
4	4	4.35	3.46
4	2	3.46	2.23
2	4	2.23	3.44
4	3	3.44	3.48
2	2	2.54	2.77
2	3	2.77	2.94
3	4	2.94	3.81
4	4	3.81	3.65
4	2	3.65	3.29
2	5	3.29	4.21
5	3	4.21	2.96
3	1	2.96	2.02
1	5	2.02	4.27
5	2	4.27	2.92
2	4	2.92	3.23
4	2	3.23	3.69
2	1	3.69	2.27
1	3	2.27	3.98
3	6	3.98	5.83
6	2	5.83	2.23
2	3	2.23	3.13
3	1	3.13	3.29
1	2	3.29	2.87
2	2	2.87	2.71
2	3	2.71	2.81
3	2	2.81	3.62
2	3	3.62	3.88
3	3	3.88	2.67
3	2	2.67	3.46
2	3	3.46	3.48
3	4	3.48	3.58
4	1	3.58	3.88
1	3	3.88	3.71
3	3	3.71	4.44
3	3	4.44	4.06
3	2	4.06	2.85
2	2	2.85	3.17
2	5	3.17	5.42
5	3	5.42	3.33
3	4	3.33	2.65
4	3	2.65	3.19
3	3	3.19	3.29
3	2	3.29	2.62
2	1	2.62	2.9
1	2	2.9	2.88
2	3	2.88	3.21
3	2	3.21	3.04
2	3	3.04	3.52
3	2	3.52	3.29
2	3	3.29	3.44
3	4	3.44	3.94
4	4	3.94	2.37
4	5	2.37	4.37
5	1	4.37	3.06
1	5	3.06	4.42
5	4	4.42	3.87
4	3	3.87	3.48
3	6	3.48	4.35
6	2	4.35	3.5
2	3	3.5	3.44
3	2	3.44	2.25
2	3	2.25	4.52
3	2	4.52	2.63
2	3	2.63	3.46
3	3	3.46	3.52
3	3	3.52	3.63
3	4	3.63	3.62
4	2	3.62	3.33
2	3	3.33	3.33
3	3	3.33	3.4
3	1	3.4	3.13
1	2	3.13	2.25
2	2	2.25	2.62
2	2	2.62	3.25
2	3	3.25	3.38
3	4	3.38	4.08
4	3	4.08	3.75
3	2	3.75	2.6
2	4	2.6	4.1
4	3	4.1	3.71
3	3	3.71	3.23
3	2	3.23	2.38
2	3	2.38	3.15
