# Supplementary material for: Sequential biases on subjective judgments: Evidence from face attractiveness and ringtone agreeableness judgment
Source: PLoS One. 2018 Jun 11;13(6):e0198723. doi: 10.1371/journal.pone.0198723 (PMC5995378; doi:10.1371/journal.pone.0198723)
Supplement: S1 Data — (ZIP) [file pone.0198723.s001.zip › all the data/Exp 3/within-subject/39í¬í¬2.xlsx]

## Sheet: Sheet1
4	3	3.52	3.25
3	4	3.25	2.67
4	2	2.67	3.04
2	2	3.04	2.71
2	3	2.71	3.33
3	3	3.33	4.52
3	3	4.52	3.13
3	3	3.13	2.54
3	2	2.54	2.02
2	3	2.02	3.23
3	2	3.23	3.29
2	4	3.29	3.33
4	3	3.33	3.44
3	4	3.44	3.62
4	3	3.62	5.42
3	4	5.42	5.83
4	4	5.83	4.06
4	3	4.06	3.21
3	3	3.21	3.75
3	3	3.75	2.88
3	2	2.88	2.9
2	4	2.9	3.65
4	2	3.65	4.1
2	3	4.1	3.71
3		3.71	3.23
	3	3.23	2.27
3	3	2.27	3.71
3	2	3.71	2.25
2	2	2.25	2.37
2	2	2.37	3.13
2	2	3.13	2.38
2	2	2.38	2.81
2	4	2.81	3.87
4	3	3.87	4.42
3	3	4.42	2.85
3	2	2.85	3.94
2	3	3.94	3.63
3	3	3.63	3.98
3	2	3.98	2.87
2	3	2.87	3.69
3	3	3.69	4.37
3	2	4.37	2.96
2	3	2.96	3.29
3	3	3.29	3.88
3	3	3.88	3.17
3	2	3.17	2.25
2	1	2.25	2.63
1	2	2.63	3.33
2	3	3.33	3.88
3	3	3.88	3.15
3	3	3.15	2.65
3	4	2.65	3.5
4	2	3.5	2.62
2	3	2.62	3.81
3	3	3.81	4.21
3	3	4.21	3.4
3	3	3.4	3.58
3	4	3.58	3.48
4	3	3.48	2.94
3	6	2.94	4.27
6	3	4.27	3.46
3	3	3.46	3.06
3	3	3.06	3.38
3	3	3.38	2.77
3	3	2.77	3.62
3	1	3.62	2.6
1	2	2.6	2.92
2	3	2.92	4.44
3	1	4.44	3.29
1	3	3.29	4.08
3	3	4.08	2.62
3	3	2.62	3.19
3	2	3.19	3.52
2	2	3.52	3.29
2	3	3.29	4.35
3	2	4.35	3.46
2	2	3.46	2.23
2	2	2.23	3.44
2	2	3.44	3.48
3	3	3.15	3.75
3	2	3.75	2.81
2	3	2.81	3.25
3	3	3.25	3.46
3	4	3.46	5.42
4	2	5.42	3.33
2	2	3.33	2.9
2	4	2.9	4.06
4	4	4.06	3.33
4	4	3.33	2.67
4	1	2.67	3.29
1	4	3.29	3.65
4	2	3.65	2.27
2	2	2.27	3.23
2	2	3.23	3.98
2	2	3.98	3.44
2	3	3.44	3.5
3	2	3.5	2.25
2	2	2.25	3.81
2	3	3.81	3.38
3	2	3.38	2.37
2	2	2.37	3.4
2	2	3.4	3.52
2	2	3.52	3.21
2	3	3.21	3.88
3	4	3.88	4.08
4	3	4.08	4.1
3	4	4.1	4.21
4	3	4.21	2.85
3	3	2.85	2.54
3	2	2.54	2.92
2	3	2.92	3.29
3	3	3.29	2.25
3	3	2.25	3.88
3	2	3.88	3.29
2	3	3.29	3.62
3	1	3.62	3.29
1	4	3.29	3.71
4	2	3.71	2.6
2	3	2.6	3.71
3	5	3.71	3.48
5	3	3.48	3.58
3	3	3.58	4.42
3	2	4.42	3.46
2	3	3.46	2.88
3	3	2.88	3.52
3	6	3.52	4.27
6	2	4.27	2.87
2	2	2.87	2.77
2	3	2.77	4.37
3	3	4.37	3.69
3	3	3.69	2.94
3	3	2.94	3.06
3	2	3.06	2.96
2	2	2.96	2.62
2	3	2.62	3.33
3	3	3.33	3.62
3	1	3.62	2.23
1	3	2.23	3.17
3	3	3.17	2.38
3	4	2.38	3.87
4	2	3.87	3.48
2	3	3.48	3.94
3	3	3.94	3.63
3	3	3.63	3.04
3	3	3.04	3.23
3	3	3.23	3.19
3	3	3.19	2.02
3	3	2.02	3.13
3	3	3.13	4.35
3	4	4.35	2.65
4	2	2.65	3.13
2	2	3.13	2.62
2	3	2.62	5.83
3	1	5.83	2.63
1	2	2.63	4.52
2	4	4.52	4.44
4	1	4.44	2.71
1	2	2.71	3.44
