# Supplementary material for: Sequential biases on subjective judgments: Evidence from face attractiveness and ringtone agreeableness judgment
Source: PLoS One. 2018 Jun 11;13(6):e0198723. doi: 10.1371/journal.pone.0198723 (PMC5995378; doi:10.1371/journal.pone.0198723)
Supplement: S1 Data — (ZIP) [file pone.0198723.s001.zip › all the data/Exp 3/within-subject/40í¬í¬2.xlsx]

## Sheet: Sheet1
3	4	3.52	3.25
4	3	3.25	2.67
3	3	2.67	3.04
3	4	3.04	2.71
4	4	2.71	3.33
4	2	3.33	4.52
2	5	4.52	3.13
5	3	3.13	2.54
3	2	2.54	2.02
2	4	2.02	3.23
4	3	3.23	3.29
3	5	3.29	3.33
5	6	3.33	3.44
6	5	3.44	3.62
5	8	3.62	5.42
8	7	5.42	5.83
7	6	5.83	4.06
6	5	4.06	3.21
5	3	3.21	3.75
3	4	3.75	2.88
4	4	2.88	2.9
4	6	2.9	3.65
6	5	3.65	4.1
5	5	4.1	3.71
5	5	3.71	3.23
5	4	3.23	2.27
4	5	2.27	3.71
5	3	3.71	2.25
3	3	2.25	2.37
3	4	2.37	3.13
4	3	3.13	2.38
3	4	2.38	2.81
4	6	2.81	3.87
6	6	3.87	4.42
6	4	4.42	2.85
4	6	2.85	3.94
6	4	3.94	3.63
4	6	3.63	3.98
6	4	3.98	2.87
4	6	2.87	3.69
6	5	3.69	4.37
5	4	4.37	2.96
4	4	2.96	3.29
4	4	3.29	3.88
4	4	3.88	3.17
4	4	3.17	2.25
4	3	2.25	2.63
3	3	2.63	3.33
3	5	3.33	3.88
5	5	3.88	3.15
5	4	3.15	2.65
4	5	2.65	3.5
5	4	3.5	2.62
4	6	2.62	3.81
6	5	3.81	4.21
5	5	4.21	3.4
5	5	3.4	3.58
5	4	3.58	3.48
4	6	3.48	2.94
6	6	2.94	4.27
6	3	4.27	3.46
3	4	3.46	3.06
4	3	3.06	3.38
3	4	3.38	2.77
4	3	2.77	3.62
3	3	3.62	2.6
3	3	2.6	2.92
3	3	2.92	4.44
3	3	4.44	3.29
3	4	3.29	4.08
4	3	4.08	2.62
3	5	2.62	3.19
5	5	3.19	3.52
5	4	3.52	3.29
4	5	3.29	4.35
5	4	4.35	3.46
4	3	3.46	2.23
3	5	2.23	3.44
5	4	3.44	3.48
5	5	3.46	2.62
5	6	2.62	3.87
6	4	3.87	2.65
4	5	2.65	3.52
5	3	3.52	3.38
3	4	3.38	3.48
4	4	3.48	3.33
4	5	3.33	4.21
5	3	4.21	2.54
3	5	2.54	3.19
5	4	3.19	2.27
4	2	2.27	3.29
2	6	3.29	3.65
6	4	3.65	3.25
4	4	3.25	3.62
4	5	3.62	3.69
5	3	3.69	3.71
3	4	3.71	4.44
4	4	4.44	3.5
4	5	3.5	4.35
5	3	4.35	2.25
3	6	2.25	3.81
6	4	3.81	2.87
4	2	2.87	3.75
2	4	3.75	2.9
4	4	2.9	3.21
4	7	3.21	5.83
7	5	5.83	3.4
5	5	3.4	4.42
5	4	4.42	4.1
4	3	4.1	2.38
3	6	2.38	3.44
6	4	3.44	3.23
4	7	3.23	2.94
7	4	2.94	2.77
4	3	2.77	3.17
3	4	3.17	2.96
4	4	2.96	2.71
4	5	2.71	3.94
5	4	3.94	3.15
4	4	3.15	3.13
4	3	3.13	2.92
3	3	2.92	3.13
3	3	3.13	3.29
3	3	3.29	3.88
3	4	3.88	3.71
4	3	3.71	3.44
3	1	3.44	2.02
1	4	2.02	3.06
4	8	3.06	5.42
8	4	5.42	2.62
4	3	2.62	3.29
3	3	3.29	2.37
3	3	2.37	2.85
3	3	2.85	3.48
3	5	3.48	4.06
5	4	4.06	2.6
4	5	2.6	4.27
5	6	4.27	4.08
6	2	4.08	4.52
2	2	4.52	3.63
2	5	3.63	3.58
5	5	3.58	3.88
5	4	3.88	2.81
4	4	2.81	3.62
4	5	3.62	4.37
5	5	4.37	3.29
5	4	3.29	2.63
4	3	2.63	2.23
3	4	2.23	2.88
4	3	2.88	3.23
3	3	3.23	3.33
3	3	3.33	2.67
3	3	2.67	3.46
3	4	3.46	3.04
4	3	3.04	2.25
3	4	2.25	3.98
4	4	3.98	3.33
4	5	3.33	3.52
