# Supplementary material for: Sequential biases on subjective judgments: Evidence from face attractiveness and ringtone agreeableness judgment
Source: PLoS One. 2018 Jun 11;13(6):e0198723. doi: 10.1371/journal.pone.0198723 (PMC5995378; doi:10.1371/journal.pone.0198723)
Supplement: S1 Data — (ZIP) [file pone.0198723.s001.zip › all the data/Exp 3/within-subject/44í¬í¬2.xlsx]

## Sheet: Sheet1
5	6	3.52	3.25
6	4	3.25	2.67
4	1	2.67	3.04
1	1	3.04	2.71
1	2	2.71	3.33
2	4	3.33	4.52
4	3	4.52	3.13
3	1	3.13	2.54
1	2	2.54	2.02
2	2	2.02	3.23
2	2	3.23	3.29
2	2	3.29	3.33
2	4	3.33	3.44
4	4	3.44	3.62
4	6	3.62	5.42
6	5	5.42	5.83
5	4	5.83	4.06
4	3	4.06	3.21
3	3	3.21	3.75
3	2	3.75	2.88
2	2	2.88	2.9
2	2	2.9	3.65
2	2	3.65	4.1
2	2	4.1	3.71
2	4	3.71	3.23
4	2	3.23	2.27
2	4	2.27	3.71
4	2	3.71	2.25
2	2	2.25	2.37
2	2	2.37	3.13
2	2	3.13	2.38
2	2	2.38	2.81
2	3	2.81	3.87
3	3	3.87	4.42
3	2	4.42	2.85
2	3	2.85	3.94
3	3	3.94	3.63
3	3	3.63	3.98
3	3	3.98	2.87
3	3	2.87	3.69
3	3	3.69	4.37
3	3	4.37	2.96
3	2	2.96	3.29
2	2	3.29	3.88
2	4	3.88	3.17
4	2	3.17	2.25
2	2	2.25	2.63
2	2	2.63	3.33
2	4	3.33	3.88
4	3	3.88	3.15
3	2	3.15	2.65
2	3	2.65	3.5
3	2	3.5	2.62
2	4	2.62	3.81
4	6	3.81	4.21
6	2	4.21	3.4
2	2	3.4	3.58
2	4	3.58	3.48
4	2	3.48	2.94
2	5	2.94	4.27
5	3	4.27	3.46
3	2	3.46	3.06
2	3	3.06	3.38
3	2	3.38	2.77
2	5	2.77	3.62
5	2	3.62	2.6
2	4	2.6	2.92
4	4	2.92	4.44
4	3	4.44	3.29
3	5	3.29	4.08
5	2	4.08	2.62
2	2	2.62	3.19
2	4	3.19	3.52
4	2	3.52	3.29
2	4	3.29	4.35
4	4	4.35	3.46
4	2	3.46	2.23
2	3	2.23	3.44
3	3	3.44	3.48
2	2	2.62	2.71
2	4	2.71	3.4
4	2	3.4	3.33
2	3	3.33	3.98
3	2	3.98	3.33
2	3	3.33	3.29
3	5	3.29	3.38
5	6	3.38	4.21
6	3	4.21	3.21
3	3	3.21	3.65
3	3	3.65	3.19
3	4	3.19	3.44
4	3	3.44	4.1
3	4	4.1	3.71
4	2	3.71	2.27
2	2	2.27	2.77
2	2	2.77	2.92
2	2	2.92	2.9
2	3	2.9	3.25
3	2	3.25	2.38
2	5	2.38	4.08
5	5	4.08	5.42
5	5	5.42	4.52
5	2	4.52	2.85
2	4	2.85	3.94
4	4	3.94	3.88
4	2	3.88	3.13
2	3	3.13	3.52
3	2	3.52	2.02
2	2	2.02	3.29
2	4	3.29	3.15
4	4	3.15	3.52
4	3	3.52	3.13
3	4	3.13	3.87
4	2	3.87	3.29
2	3	3.29	3.46
3	2	3.46	3.5
2	2	3.5	2.81
2	2	2.81	3.06
2	2	3.06	2.88
2	3	2.88	3.63
3	2	3.63	3.23
2	2	3.23	3.58
2	2	3.58	2.62
2	2	2.62	5.83
2	2	5.83	2.25
2	4	2.25	3.44
4	3	3.44	2.96
3	4	2.96	3.17
4	2	3.17	2.6
2	4	2.6	3.46
4	2	3.46	2.94
2	2	2.94	4.37
2	5	4.37	4.35
5	3	4.35	2.37
3	2	2.37	3.88
2	4	3.88	3.62
4	4	3.62	3.62
4	2	3.62	2.25
2	5	2.25	4.27
5	4	4.27	4.42
4	2	4.42	3.33
2	4	3.33	3.81
4	4	3.81	2.67
4	3	2.67	3.48
3	3	3.48	3.71
3	2	3.71	2.54
2	4	2.54	3.69
4	4	3.69	4.44
4	4	4.44	3.23
4	2	3.23	3.04
2	2	3.04	2.87
2	2	2.87	2.65
2	2	2.65	2.23
2	4	2.23	3.48
4	3	3.48	3.29
3	2	3.29	2.63
2	2	2.63	4.06
2	4	4.06	3.75
