# Supplementary material for: Sequential biases on subjective judgments: Evidence from face attractiveness and ringtone agreeableness judgment
Source: PLoS One. 2018 Jun 11;13(6):e0198723. doi: 10.1371/journal.pone.0198723 (PMC5995378; doi:10.1371/journal.pone.0198723)
Supplement: S1 Data — (ZIP) [file pone.0198723.s001.zip › all the data/Exp 3/within-subject/45í¬í¬2.xlsx]

## Sheet: Sheet1
2	2	3.52	3.25
2	1	3.25	2.67
1	1	2.67	3.04
1	2	3.04	2.71
2	1	2.71	3.33
1	1	3.33	4.52
1	1	4.52	3.13
1	1	3.13	2.54
1	1	2.54	2.02
1	1	2.02	3.23
1	1	3.23	3.29
1	4	3.29	3.33
4	2	3.33	3.44
2	3	3.44	3.62
3	8	3.62	5.42
8	2	5.42	5.83
2	4	5.83	4.06
4	3	4.06	3.21
3	2	3.21	3.75
2	2	3.75	2.88
2	1	2.88	2.9
1	2	2.9	3.65
2	1	3.65	4.1
1	4	4.1	3.71
4	2	3.71	3.23
2	1	3.23	2.27
1	6	2.27	3.71
6	1	3.71	2.25
1	1	2.25	2.37
1	2	2.37	3.13
2	2	3.13	2.38
2	1	2.38	2.81
1	1	2.81	3.87
1	4	3.87	4.42
4	2	4.42	2.85
2	6	2.85	3.94
6	2	3.94	3.63
2	4	3.63	3.98
4	3	3.98	2.87
3	3	2.87	3.69
3	1	3.69	4.37
1	1	4.37	2.96
1	2	2.96	3.29
2	3	3.29	3.88
3	1	3.88	3.17
1	1	3.17	2.25
1	2	2.25	2.63
2	3	2.63	3.33
3	1	3.33	3.88
1	3	3.88	3.15
3	2	3.15	2.65
2	2	2.65	3.5
2	1	3.5	2.62
1	4	2.62	3.81
4	2	3.81	4.21
2	3	4.21	3.4
3	2	3.4	3.58
2	1	3.58	3.48
1	2	3.48	2.94
2	8	2.94	4.27
8	2	4.27	3.46
2	1	3.46	3.06
1	4	3.06	3.38
4	2	3.38	2.77
2	1	2.77	3.62
1	1	3.62	2.6
1	1	2.6	2.92
1	4	2.92	4.44
4	2	4.44	3.29
2	2	3.29	4.08
2	1	4.08	2.62
1	2	2.62	3.19
2	2	3.19	3.52
2	4	3.52	3.29
4	2	3.29	4.35
2	1	4.35	3.46
1	1	3.46	2.23
1	1	2.23	3.44
1	3	3.44	3.48
2	1	4.06	2.9
1	2	2.9	3.75
2	1	3.75	3.23
1	2	3.23	3.13
2	1	3.13	3.62
1	1	3.62	3.52
1	4	3.52	3.69
4	1	3.69	2.62
1	4	2.62	3.94
4	1	3.94	3.17
1	1	3.17	3.48
1	1	3.48	3.29
1	1	3.29	2.23
1	1	2.23	2.71
1	1	2.71	2.27
1	2	2.27	3.44
2	2	3.44	3.63
2	3	3.63	2.94
3	1	2.94	2.54
1	1	2.54	2.25
1	4	2.25	3.29
4	2	3.29	3.81
2	8	3.81	3.98
8	8	3.98	4.27
8	5	4.27	3.38
5	2	3.38	3.29
2	1	3.29	4.1
1	3	4.1	4.08
3	8	4.08	3.71
8	2	3.71	2.96
2	2	2.96	3.19
2	3	3.19	3.33
3	5	3.33	4.42
5	1	4.42	2.67
1	1	2.67	3.46
1	1	3.46	2.92
1	4	2.92	3.29
4	1	3.29	2.6
1	2	2.6	3.25
2	3	3.25	4.21
3	2	4.21	2.77
2	1	2.77	3.13
1	1	3.13	2.63
1	2	2.63	3.71
2	3	3.71	2.88
3	1	2.88	2.25
1	3	2.25	3.15
3	3	3.15	3.5
3	1	3.5	3.44
1	2	3.44	4.52
2	2	4.52	3.04
2	2	3.04	3.58
2	2	3.58	2.87
2	2	2.87	3.62
2	5	3.62	4.35
5	1	4.35	2.02
1	1	2.02	3.87
1	1	3.87	3.06
1	5	3.06	3.88
5	2	3.88	3.46
2	3	3.46	3.21
3	2	3.21	2.65
2	8	2.65	5.42
8	4	5.42	5.83
4	3	5.83	2.85
3	1	2.85	2.37
1	5	2.37	4.44
5	1	4.44	2.38
1	1	2.38	2.62
1	2	2.62	3.33
2	1	3.33	4.37
1	3	4.37	3.4
3	3	3.4	3.52
3	1	3.52	3.23
1	2	3.23	2.81
2	2	2.81	3.65
2	1	3.65	3.88
1	2	3.88	3.33
2	3	3.33	3.48
