# Supplementary material for: Sequential biases on subjective judgments: Evidence from face attractiveness and ringtone agreeableness judgment
Source: PLoS One. 2018 Jun 11;13(6):e0198723. doi: 10.1371/journal.pone.0198723 (PMC5995378; doi:10.1371/journal.pone.0198723)
Supplement: S1 Data — (ZIP) [file pone.0198723.s001.zip › all the data/Exp 3/within-subject/47í¬í¬2.xlsx]

## Sheet: Sheet1
7	2	3.52	3.25
2	2	3.25	2.67
2	4	2.67	3.04
4	3	3.04	2.71
3	3	2.71	3.33
3	6	3.33	4.52
6	5	4.52	3.13
5	2	3.13	2.54
2	1	2.54	2.02
1	5	2.02	3.23
5	3	3.23	3.29
3	4	3.29	3.33
4	4	3.33	3.44
4	5	3.44	3.62
5	7	3.62	5.42
7	1	5.42	5.83
1	2	5.83	4.06
2	2	4.06	3.21
2	4	3.21	3.75
4	3	3.75	2.88
3	5	2.88	2.9
5	3	2.9	3.65
3	4	3.65	4.1
4	6	4.1	3.71
6	5	3.71	3.23
5	2	3.23	2.27
2	3	2.27	3.71
3	1	3.71	2.25
1	1	2.25	2.37
1	3	2.37	3.13
3	2	3.13	2.38
2	4	2.38	2.81
4	7	2.81	3.87
7	3	3.87	4.42
3	2	4.42	2.85
2	5	2.85	3.94
5	3	3.94	3.63
3	2	3.63	3.98
2	4	3.98	2.87
4	6	2.87	3.69
6	2	3.69	4.37
2	1	4.37	2.96
1	7	2.96	3.29
7	6	3.29	3.88
6	2	3.88	3.17
2	2	3.17	2.25
2	1	2.25	2.63
1	2	2.63	3.33
2	1	3.33	3.88
1	3	3.88	3.15
3	2	3.15	2.65
2	4	2.65	3.5
4	2	3.5	2.62
2	6	2.62	3.81
6	4	3.81	4.21
4	5	4.21	3.4
5	7	3.4	3.58
7	3	3.58	3.48
3	1	3.48	2.94
1	7	2.94	4.27
7	2	4.27	3.46
2	8	3.46	3.06
8	2	3.06	3.38
2	3	3.38	2.77
3	4	2.77	3.62
4	2	3.62	2.6
2	1	2.6	2.92
1	5	2.92	4.44
5	1	4.44	3.29
1	4	3.29	4.08
4	1	4.08	2.62
1	2	2.62	3.19
2	4	3.19	3.52
4	2	3.52	3.29
2	5	3.29	4.35
5	2	4.35	3.46
2	1	3.46	2.23
1	1	2.23	3.44
1	4	3.44	3.48
6	3	3.63	2.54
3	2	2.54	2.25
2	2	2.25	4.35
2	1	4.35	2.94
1	3	2.94	3.88
3	5	3.88	3.88
5	6	3.88	4.1
6	4	4.1	2.25
4	1	2.25	2.9
1	2	2.9	3.81
2	1	3.81	3.46
1	2	3.46	3.71
2	2	3.71	2.27
2	8	2.27	3.06
8	4	3.06	3.13
4	2	3.13	3.29
2	3	3.29	3.44
3	4	3.44	3.62
4	2	3.62	2.88
2	6	2.88	5.42
6	4	5.42	3.75
4	1	3.75	3.15
1	3	3.15	4.27
3	2	4.27	3.38
2	2	3.38	3.44
2	5	3.44	3.13
5	1	3.13	2.37
1	4	2.37	3.69
4	3	3.69	3.33
3	2	3.33	3.94
2	4	3.94	3.62
4	3	3.62	4.21
3	3	4.21	3.98
3	2	3.98	2.63
2	4	2.63	3.25
4	1	3.25	2.02
1	1	2.02	3.48
1	4	3.48	2.87
4	2	2.87	5.83
2	4	5.83	3.58
4	2	3.58	2.62
2	5	2.62	3.52
5	2	3.52	2.67
2	1	2.67	3.71
1	1	3.71	2.23
1	4	2.23	4.08
4	2	4.08	3.4
2	2	3.4	2.92
2	3	2.92	2.38
3	6	2.38	3.65
6	2	3.65	3.21
2	2	3.21	2.65
2	3	2.65	3.04
3	1	3.04	3.29
1	2	3.29	4.06
2	7	4.06	4.52
7	4	4.52	3.19
4	4	3.19	3.23
4	3	3.23	3.46
3	2	3.46	3.33
2	4	3.33	2.6
4	2	2.6	3.29
2	2	3.29	2.81
2	4	2.81	2.77
4	5	2.77	4.42
5	2	4.42	3.17
2	3	3.17	2.85
3	4	2.85	3.5
4	2	3.5	2.62
2	3	2.62	3.48
3	5	3.48	3.52
5	5	3.52	4.44
5	4	4.44	3.33
4	4	3.33	3.23
4	5	3.23	3.29
5	2	3.29	2.71
2	1	2.71	2.96
1	6	2.96	3.87
6	3	3.87	4.37
