# Supplementary material for: Sequential biases on subjective judgments: Evidence from face attractiveness and ringtone agreeableness judgment
Source: PLoS One. 2018 Jun 11;13(6):e0198723. doi: 10.1371/journal.pone.0198723 (PMC5995378; doi:10.1371/journal.pone.0198723)
Supplement: S1 Data — (ZIP) [file pone.0198723.s001.zip › all the data/Exp 3/within-subject/48í¬í¬2.xlsx]

## Sheet: Sheet1
3	5	3.52	3.25
5	1	3.25	2.67
1	1	2.67	3.04
1	5	3.04	2.71
5	2	2.71	3.33
2	4	3.33	4.52
4	2	4.52	3.13
2	1	3.13	2.54
1	1	2.54	2.02
1	3	2.02	3.23
3	3	3.23	3.29
3	5	3.29	3.33
5	3	3.33	3.44
3	2	3.44	3.62
2	8	3.62	5.42
8	5	5.42	5.83
5	4	5.83	4.06
4	1	4.06	3.21
1	3	3.21	3.75
3	3	3.75	2.88
3	2	2.88	2.9
2	6	2.9	3.65
6	5	3.65	4.1
5	5	4.1	3.71
5	2	3.71	3.23
2	3	3.23	2.27
3	2	2.27	3.71
2	1	3.71	2.25
1	1	2.25	2.37
1	2	2.37	3.13
2	1	3.13	2.38
1	3	2.38	2.81
3	5	2.81	3.87
5	3	3.87	4.42
3	1	4.42	2.85
1	5	2.85	3.94
5	2	3.94	3.63
2	3	3.63	3.98
3	3	3.98	2.87
3	3	2.87	3.69
3	4	3.69	4.37
4	2	4.37	2.96
2	1	2.96	3.29
1	5	3.29	3.88
5	2	3.88	3.17
2	1	3.17	2.25
1	2	2.25	2.63
2	3	2.63	3.33
3	3	3.33	3.88
3	2	3.88	3.15
2	1	3.15	2.65
1	3	2.65	3.5
3	1	3.5	2.62
1	4	2.62	3.81
4	2	3.81	4.21
2	1	4.21	3.4
1	2	3.4	3.58
2	4	3.58	3.48
4	3	3.48	2.94
3	4	2.94	4.27
4	1	4.27	3.46
1	1	3.46	3.06
1	1	3.06	3.38
1	4	3.38	2.77
4	2	2.77	3.62
2	1	3.62	2.6
1	2	2.6	2.92
2	4	2.92	4.44
4	2	4.44	3.29
2	2	3.29	4.08
2	1	4.08	2.62
1	3	2.62	3.19
3	3	3.19	3.52
3	3	3.52	3.29
3	3	3.29	4.35
3	1	4.35	3.46
1	1	3.46	2.23
1	3	2.23	3.44
3	3	3.44	3.48
2	3	3.17	4.35
3	4	4.35	3.65
4	3	3.65	3.71
3	1	3.71	2.65
1	2	2.65	2.94
2	1	2.94	3.21
1	1	3.21	2.02
1	2	2.02	3.06
2	3	3.06	3.29
3	3	3.29	3.48
3	3	3.48	3.98
3	3	3.98	3.52
3	3	3.52	4.06
3	3	4.06	2.63
3	1	2.63	3.62
1	1	3.62	2.25
1	3	2.25	4.37
3	3	4.37	4.1
3	4	4.1	4.27
4	3	4.27	4.08
3	3	4.08	3.25
3	3	3.25	2.67
3	3	2.67	3.19
3	2	3.19	3.38
2	2	3.38	3.58
2	2	3.58	2.27
2	1	2.27	2.87
1	1	2.87	3.13
1	1	3.13	3.46
1	3	3.46	3.29
3	1	3.29	2.37
1	3	2.37	2.81
3	2	2.81	3.33
2	1	3.33	2.6
1	3	2.6	3.4
3	1	3.4	3.04
1	2	3.04	3.88
2	1	3.88	3.46
1	3	3.46	3.23
3	3	3.23	5.83
3	3	5.83	3.29
3	3	3.29	3.44
3	3	3.44	3.5
3	1	3.5	2.23
1	3	2.23	3.94
3	3	3.94	3.48
3	3	3.48	3.62
3	2	3.62	3.15
2	2	3.15	2.85
2	2	2.85	2.88
2	4	2.88	3.33
4	3	3.33	3.23
3	3	3.23	2.96
3	2	2.96	2.92
2	1	2.92	2.25
1	1	2.25	2.38
1	5	2.38	5.42
5	3	5.42	3.81
3	3	3.81	4.42
3	4	4.42	3.88
4	3	3.88	3.75
3	2	3.75	2.71
2	1	2.71	2.62
1	3	2.62	4.21
3	3	4.21	3.52
3	2	3.52	3.13
2	3	3.13	2.77
3	3	2.77	3.71
3	3	3.71	4.44
3	1	4.44	3.29
1	2	3.29	2.9
2	1	2.9	2.62
1	3	2.62	3.63
3	3	3.63	4.52
3	2	4.52	3.69
2	3	3.69	3.33
3	4	3.33	3.87
4	3	3.87	3.44
3	1	3.44	2.54
