# Supplementary material for: Sequential biases on subjective judgments: Evidence from face attractiveness and ringtone agreeableness judgment
Source: PLoS One. 2018 Jun 11;13(6):e0198723. doi: 10.1371/journal.pone.0198723 (PMC5995378; doi:10.1371/journal.pone.0198723)
Supplement: S1 Data — (ZIP) [file pone.0198723.s001.zip › all the data/Exp 3/within-subject/49í¬í¬2.xlsx]

## Sheet: Sheet1
8	5	3.52	3.25
5	5	3.25	2.67
5	1	2.67	3.04
1	2	3.04	2.71
2	8	2.71	3.33
8	6	3.33	4.52
6	2	4.52	3.13
2	1	3.13	2.54
1	5	2.54	2.02
5	6	2.02	3.23
6	3	3.23	3.29
3	4	3.29	3.33
4	8	3.33	3.44
8	2	3.44	3.62
2	4	3.62	5.42
4	8	5.42	5.83
8	8	5.83	4.06
8	4	4.06	3.21
4	3	3.21	3.75
3	2	3.75	2.88
2	2	2.88	2.9
2	6	2.9	3.65
6	6	3.65	4.1
6	5	4.1	3.71
5	3	3.71	3.23
3	2	3.23	2.27
2	4	2.27	3.71
4	5	3.71	2.25
5	1	2.25	2.37
1	2	2.37	3.13
2	1	3.13	2.38
1	3	2.38	2.81
3	5	2.81	3.87
5	6	3.87	4.42
6	3	4.42	2.85
3	5	2.85	3.94
5	4	3.94	3.63
4	6	3.63	3.98
6	2	3.98	2.87
2	7	2.87	3.69
7	2	3.69	4.37
2	5	4.37	2.96
5	6	2.96	3.29
6	5	3.29	3.88
5	3	3.88	3.17
3	1	3.17	2.25
1	7	2.25	2.63
7	6	2.63	3.33
6	2	3.33	3.88
2	5	3.88	3.15
5	4	3.15	2.65
4	8	2.65	3.5
8	2	3.5	2.62
2	5	2.62	3.81
5	8	3.81	4.21
8	5	4.21	3.4
5	5	3.4	3.58
5	4	3.58	3.48
4	3	3.48	2.94
3	6	2.94	4.27
6	6	4.27	3.46
6	5	3.46	3.06
5	3	3.06	3.38
3	2	3.38	2.77
2	2	2.77	3.62
2	1	3.62	2.6
1	2	2.6	2.92
2	6	2.92	4.44
6	2	4.44	3.29
2	6	3.29	4.08
6	2	4.08	2.62
2	6	2.62	3.19
6	2	3.19	3.52
2	2	3.52	3.29
2	6	3.29	4.35
6	2	4.35	3.46
2	1	3.46	2.23
1	1	2.23	3.44
1	2	3.44	3.48
5	8	3.46	5.83
8	8	5.83	3.33
8	2	3.33	3.44
2	4	3.44	2.02
4	3	2.02	3.13
3	2	3.13	3.62
2	2	3.62	3.29
2	5	3.29	3.06
5	2	3.06	3.52
2	5	3.52	2.65
5	7	2.65	4.35
7	5	4.35	3.75
5	5	3.75	3.98
5	5	3.98	3.71
5	1	3.71	2.27
1	2	2.27	3.88
2	5	3.88	4.27
5	2	4.27	2.81
2	4	2.81	4.37
4	8	4.37	4.21
8	2	4.21	2.9
2	5	2.9	3.52
5	6	3.52	3.5
6	8	3.5	4.44
8	6	4.44	4.1
6	2	4.1	2.71
2	4	2.71	4.08
4	2	4.08	2.77
2	4	2.77	3.58
4	4	3.58	3.29
4	1	3.29	2.38
1	5	2.38	4.42
5	2	4.42	3.17
2	1	3.17	2.25
1	1	2.25	2.62
1	2	2.62	2.25
2	2	2.25	3.04
2	2	3.04	2.85
2	6	2.85	5.42
6	5	5.42	3.63
5	2	3.63	2.92
2	4	2.92	3.81
4	2	3.81	3.25
2	2	3.25	3.62
2	4	3.62	3.87
4	5	3.87	3.65
5	2	3.65	2.6
2	7	2.6	3.33
7	3	3.33	3.33
3	2	3.33	3.23
2	2	3.23	2.88
2	3	2.88	2.62
3	1	2.62	2.37
1	2	2.37	3.71
2	2	3.71	2.94
2	2	2.94	3.38
2	2	3.38	3.21
2	2	3.21	3.29
2	5	3.29	3.44
5	4	3.44	3.94
4	6	3.94	3.69
6	2	3.69	3.48
2	7	3.48	4.06
7	5	4.06	3.88
5	3	3.88	2.63
3	3	2.63	3.4
3	2	3.4	2.67
2	2	2.67	2.96
2	4	2.96	3.29
4	4	3.29	3.19
4	2	3.19	3.48
2	6	3.48	3.13
6	2	3.13	2.23
2	2	2.23	3.46
2	6	3.46	4.52
6	5	4.52	3.23
5	2	3.23	2.54
2	2	2.54	2.87
2	2	2.87	3.15
