# Supplementary material for: Sequential biases on subjective judgments: Evidence from face attractiveness and ringtone agreeableness judgment
Source: PLoS One. 2018 Jun 11;13(6):e0198723. doi: 10.1371/journal.pone.0198723 (PMC5995378; doi:10.1371/journal.pone.0198723)
Supplement: S1 Data — (ZIP) [file pone.0198723.s001.zip › all the data/Exp 3/within-subject/52í¬í¬2.xlsx]

## Sheet: Sheet1
3	2	3.52	3.25
2	3	3.25	2.67
3	4	2.67	3.04
4	5	3.04	2.71
5	4	2.71	3.33
4	6	3.33	4.52
6	5	4.52	3.13
5	4	3.13	2.54
4	2	2.54	2.02
2	6	2.02	3.23
6	4	3.23	3.29
4	6	3.29	3.33
6	4	3.33	3.44
4	5	3.44	3.62
5	4	3.62	5.42
4	5	5.42	5.83
5	6	5.83	4.06
6	3	4.06	3.21
3	4	3.21	3.75
4	4	3.75	2.88
4	2	2.88	2.9
2	6	2.9	3.65
6	4	3.65	4.1
4	4	4.1	3.71
4	3	3.71	3.23
3	2	3.23	2.27
2	3	2.27	3.71
3	1	3.71	2.25
1	2	2.25	2.37
2	3	2.37	3.13
3	3	3.13	2.38
3	2	2.38	2.81
2	5	2.81	3.87
5	7	3.87	4.42
7	4	4.42	2.85
4	5	2.85	3.94
5	4	3.94	3.63
4	4	3.63	3.98
4	3	3.98	2.87
3	5	2.87	3.69
5	6	3.69	4.37
6	5	4.37	2.96
5	3	2.96	3.29
3	5	3.29	3.88
5	4	3.88	3.17
4	3	3.17	2.25
3	3	2.25	2.63
3	4	2.63	3.33
4	4	3.33	3.88
4	3	3.88	3.15
3	3	3.15	2.65
3	6	2.65	3.5
6	4	3.5	2.62
4	5	2.62	3.81
5	4	3.81	4.21
4	5	4.21	3.4
5	3	3.4	3.58
3	4	3.58	3.48
4	4	3.48	2.94
4	5	2.94	4.27
5	3	4.27	3.46
3	4	3.46	3.06
4	4	3.06	3.38
4	3	3.38	2.77
3	4	2.77	3.62
4	3	3.62	2.6
3	3	2.6	2.92
3	5	2.92	4.44
5	4	4.44	3.29
4	5	3.29	4.08
5	3	4.08	2.62
3	5	2.62	3.19
5	4	3.19	3.52
4	3	3.52	3.29
3	4	3.29	4.35
4	3	4.35	3.46
3	3	3.46	2.23
3	3	2.23	3.44
3	4	3.44	3.48
4	3	2.37	2.71
3	4	2.71	3.44
4	4	3.44	3.15
4	4	3.15	3.06
4	5	3.06	3.87
5	3	3.87	4.44
3	4	4.44	3.46
4	4	3.46	2.38
4	6	2.38	5.42
6	4	5.42	3.13
4	3	3.13	2.67
3	3	2.67	3.62
3	5	3.62	3.33
5	3	3.33	3.69
3	4	3.69	3.88
4	3	3.88	3.29
3	3	3.29	2.85
3	3	2.85	3.19
3	4	3.19	2.96
4	4	2.96	3.48
4	3	3.48	2.54
3	3	2.54	3.17
3	4	3.17	2.6
4	5	2.6	3.71
5	4	3.71	2.94
4	5	2.94	4.27
5	3	4.27	2.92
3	4	2.92	3.52
4	4	3.52	3.23
4	3	3.23	2.65
3	5	2.65	4.37
5	4	4.37	5.83
4	4	5.83	2.62
4	3	2.62	3.94
3	4	3.94	3.4
4	5	3.4	4.08
5	4	4.08	3.5
4	4	3.5	3.25
4	3	3.25	3.58
3	4	3.58	3.63
4	4	3.63	3.23
4	3	3.23	3.29
3	2	3.29	2.25
2	3	2.25	3.29
3	6	3.29	4.42
6	5	4.42	3.81
5	4	3.81	3.98
4	4	3.98	3.38
4	3	3.38	2.27
3	4	2.27	3.71
4	3	3.71	2.88
3	4	2.88	2.62
4	4	2.62	3.13
4	4	3.13	3.04
4	5	3.04	3.29
5	2	3.29	2.02
2	4	2.02	3.33
4	3	3.33	2.87
3	4	2.87	3.65
4	3	3.65	3.44
3	4	3.44	3.75
4	2	3.75	3.48
2	4	3.48	3.62
4	5	3.62	4.52
5	3	4.52	2.9
3	3	2.9	3.88
3	2	3.88	2.25
2	4	2.25	4.06
4	3	4.06	3.21
3	2	3.21	3.46
2	3	3.46	3.33
3	4	3.33	4.21
4	4	4.21	4.35
4	3	4.35	4.1
3	3	4.1	2.81
3	4	2.81	2.77
4	3	2.77	2.23
3	4	2.23	3.52
4	3	3.52	2.63
