# Supplementary material for: Sequential biases on subjective judgments: Evidence from face attractiveness and ringtone agreeableness judgment
Source: PLoS One. 2018 Jun 11;13(6):e0198723. doi: 10.1371/journal.pone.0198723 (PMC5995378; doi:10.1371/journal.pone.0198723)
Supplement: S1 Data — (ZIP) [file pone.0198723.s001.zip › all the data/Exp 3/within-subject/53í¬í¬2.xlsx]

## Sheet: Sheet1
3	3	3.52	3.25
3	2	3.25	2.67
2	2	2.67	3.04
2	2	3.04	2.71
2	3	2.71	3.33
3	4	3.33	4.52
4	3	4.52	3.13
3	2	3.13	2.54
2	2	2.54	2.02
2	2	2.02	3.23
2	3	3.23	3.29
3	2	3.29	3.33
2	3	3.33	3.44
3	2	3.44	3.62
2	4	3.62	5.42
4	4	5.42	5.83
4	2	5.83	4.06
2	1	4.06	3.21
1	2	3.21	3.75
2	2	3.75	2.88
2	2	2.88	2.9
2	3	2.9	3.65
3	2	3.65	4.1
2	3	4.1	3.71
3	2	3.71	3.23
2	1	3.23	2.27
1	2	2.27	3.71
2	1	3.71	2.25
1	2	2.25	2.37
2	2	2.37	3.13
2	1	3.13	2.38
1	2	2.38	2.81
2	3	2.81	3.87
3	3	3.87	4.42
3	1	4.42	2.85
1	2	2.85	3.94
2	2	3.94	3.63
2	2	3.63	3.98
2	2	3.98	2.87
2	2	2.87	3.69
2	1	3.69	4.37
1	2	4.37	2.96
2	2	2.96	3.29
2	2	3.29	3.88
2	2	3.88	3.17
2	1	3.17	2.25
1	2	2.25	2.63
2	2	2.63	3.33
2	3	3.33	3.88
3	2	3.88	3.15
2	1	3.15	2.65
1	2	2.65	3.5
2	2	3.5	2.62
2	3	2.62	3.81
3	3	3.81	4.21
3	2	4.21	3.4
2	3	3.4	3.58
3	2	3.58	3.48
2	3	3.48	2.94
3	4	2.94	4.27
4	3	4.27	3.46
3	2	3.46	3.06
2	2	3.06	3.38
2	2	3.38	2.77
2	3	2.77	3.62
3	3	3.62	2.6
3	2	2.6	2.92
2	4	2.92	4.44
4	3	4.44	3.29
3	4	3.29	4.08
4	2	4.08	2.62
2	3	2.62	3.19
3	3	3.19	3.52
3	2	3.52	3.29
2	4	3.29	4.35
4	2	4.35	3.46
2	1	3.46	2.23
1	2	2.23	3.44
2	2	3.44	3.48
2	3	2.87	3.29
3	2	3.29	3.48
2	1	3.48	2.88
1	2	2.88	3.69
2	2	3.69	2.67
2	2	2.67	2.6
2	2	2.6	3.58
2	3	3.58	3.46
3	2	3.46	4.06
2	3	4.06	3.87
3	4	3.87	5.83
4	2	5.83	2.62
2	3	2.62	3.13
3	2	3.13	3.94
2	2	3.94	3.06
2	1	3.06	2.85
1	2	2.85	2.71
2	2	2.71	3.5
2	2	3.5	2.65
2	2	2.65	2.77
2	2	2.77	3.46
2	2	3.46	3.33
2	2	3.33	3.29
2	3	3.29	4.21
3	2	4.21	2.25
2	2	2.25	3.29
2	3	3.29	3.29
3	2	3.29	2.9
2	1	2.9	2.27
1	3	2.27	3.88
3	1	3.88	2.02
1	1	2.02	2.38
1	2	2.38	2.25
2	3	2.25	4.44
3	3	4.44	3.71
3	3	3.71	4.1
3	2	4.1	3.21
2	3	3.21	3.44
3	2	3.44	3.63
2	2	3.63	3.04
2	2	3.04	3.98
2	2	3.98	3.81
2	2	3.81	3.62
2	3	3.62	3.62
3	2	3.62	3.15
2	2	3.15	3.52
2	3	3.52	3.75
3	4	3.75	4.27
4	2	4.27	3.38
2	1	3.38	2.23
1	4	2.23	3.65
4	2	3.65	3.44
2	3	3.44	3.13
3	3	3.13	4.08
3	4	4.08	5.42
4	2	5.42	3.23
2	2	3.23	3.33
2	2	3.33	2.94
2	3	2.94	3.52
3	2	3.52	4.37
2	4	4.37	4.35
4	2	4.35	3.4
2	2	3.4	2.54
2	2	2.54	3.33
2	2	3.33	4.42
2	2	4.42	2.92
2	2	2.92	2.63
2	2	2.63	2.62
2	2	2.62	2.37
2	3	2.37	3.19
3	2	3.19	3.17
2	2	3.17	3.23
2	2	3.23	3.71
2	2	3.71	2.96
2	2	2.96	3.48
2	4	3.48	4.52
4	3	4.52	2.81
3	2	2.81	3.88
2	2	3.88	3.25
