# Supplementary material for: Sequential biases on subjective judgments: Evidence from face attractiveness and ringtone agreeableness judgment
Source: PLoS One. 2018 Jun 11;13(6):e0198723. doi: 10.1371/journal.pone.0198723 (PMC5995378; doi:10.1371/journal.pone.0198723)
Supplement: S1 Data — (ZIP) [file pone.0198723.s001.zip › all the data/Exp 3/within-subject/55í¬í¬2.xlsx]

## Sheet: Sheet1
3	5	3.52	3.25
5	1	3.25	2.67
1	2	2.67	3.04
2	2	3.04	2.71
2	2	2.71	3.33
2	5	3.33	4.52
5	2	4.52	3.13
2	3	3.13	2.54
3	2	2.54	2.02
2	2	2.02	3.23
2	2	3.23	3.29
2	7	3.29	3.33
7	6	3.33	3.44
6	7	3.44	3.62
7	8	3.62	5.42
8	4	5.42	5.83
4	3	5.83	4.06
3	1	4.06	3.21
1	6	3.21	3.75
6	6	3.75	2.88
6	3	2.88	2.9
3	2	2.9	3.65
2	2	3.65	4.1
2	6	4.1	3.71
6	5	3.71	3.23
5	1	3.23	2.27
1	3	2.27	3.71
3	2	3.71	2.25
2	2	2.25	2.37
2	1	2.37	3.13
1	2	3.13	2.38
2	2	2.38	2.81
2	7	2.81	3.87
7	4	3.87	4.42
4	1	4.42	2.85
1	2	2.85	3.94
2	3	3.94	3.63
3	3	3.63	3.98
3	2	3.98	2.87
2	2	2.87	3.69
2	2	3.69	4.37
2	4	4.37	2.96
4	2	2.96	3.29
2	5	3.29	3.88
5	1	3.88	3.17
1	1	3.17	2.25
1	2	2.25	2.63
2	3	2.63	3.33
3	4	3.33	3.88
4	3	3.88	3.15
3	3	3.15	2.65
3	3	2.65	3.5
3	1	3.5	2.62
1	5	2.62	3.81
5	3	3.81	4.21
3	3	4.21	3.4
3	1	3.4	3.58
1	3	3.58	3.48
3	1	3.48	2.94
1	8	2.94	4.27
8	2	4.27	3.46
2	2	3.46	3.06
2	2	3.06	3.38
2	1	3.38	2.77
1	2	2.77	3.62
2	2	3.62	2.6
2	3	2.6	2.92
3	8	2.92	4.44
8	1	4.44	3.29
1	4	3.29	4.08
4	2	4.08	2.62
2	2	2.62	3.19
2	2	3.19	3.52
2	3	3.52	3.29
3	3	3.29	4.35
3	1	4.35	3.46
1	1	3.46	2.23
1	3	2.23	3.44
3	3	3.44	3.48
3	3	3.44	4.42
3	3	4.42	5.83
3	2	5.83	2.88
2	1	2.88	2.25
1	2	2.25	3.29
2	1	3.29	2.23
1	3	2.23	2.62
3	1	2.62	3.23
1	2	3.23	3.06
2	2	3.06	3.25
2	3	3.25	3.38
3	2	3.38	2.6
2	2	2.6	3.58
2	2	3.58	2.81
2	4	2.81	3.29
4	2	3.29	2.38
2	2	2.38	4.06
2	2	4.06	2.67
2	2	2.67	2.85
2	2	2.85	2.94
2	3	2.94	3.71
3	3	3.71	4.37
3	2	4.37	3.13
2	2	3.13	3.13
2	2	3.13	3.46
2	1	3.46	2.54
1	1	2.54	2.02
1	7	2.02	3.33
7	6	3.33	3.4
6	8	3.4	3.87
8	3	3.87	2.9
3	5	2.9	2.96
5	2	2.96	3.69
2	3	3.69	3.98
3	1	3.98	2.77
1	3	2.77	3.5
3	3	3.5	3.62
3	2	3.62	3.48
2	2	3.48	3.33
2	3	3.33	3.88
3	2	3.88	3.94
2	3	3.94	4.21
3	2	4.21	3.52
2	3	3.52	3.75
3	1	3.75	2.62
1	1	2.62	2.65
1	7	2.65	4.27
7	1	4.27	3.17
1	4	3.17	3.81
4	3	3.81	3.62
3	2	3.62	3.63
2	3	3.63	2.87
3	2	2.87	3.46
2	2	3.46	3.48
2	2	3.48	3.44
2	6	3.44	4.44
6	4	4.44	4.52
4	3	4.52	3.19
3	4	3.19	3.88
4	3	3.88	4.08
3	1	4.08	3.52
1	2	3.52	4.1
2	1	4.1	3.04
1	1	3.04	3.33
1	2	3.33	3.65
2	1	3.65	3.21
1	1	3.21	2.71
1	2	2.71	3.29
2	2	3.29	2.25
2	2	2.25	2.92
2	2	2.92	2.63
2	8	2.63	5.42
8	1	5.42	2.27
1	2	2.27	3.15
2	3	3.15	3.71
3	3	3.71	2.37
3	1	2.37	3.29
1	3	3.29	4.35
3	3	4.35	3.23
