# Supplementary material for: Sequential biases on subjective judgments: Evidence from face attractiveness and ringtone agreeableness judgment
Source: PLoS One. 2018 Jun 11;13(6):e0198723. doi: 10.1371/journal.pone.0198723 (PMC5995378; doi:10.1371/journal.pone.0198723)
Supplement: S1 Data — (ZIP) [file pone.0198723.s001.zip › all the data/Exp 3/within-subject/56í¬í¬2.xlsx]

## Sheet: Sheet1
5	3	3.52	3.25
3	4	3.25	2.67
4	2	2.67	3.04
2	3	3.04	2.71
3	5	2.71	3.33
5	5	3.33	4.52
5	5	4.52	3.13
5	2	3.13	2.54
2	1	2.54	2.02
1	3	2.02	3.23
3	2	3.23	3.29
2	3	3.29	3.33
3	4	3.33	3.44
4	3	3.44	3.62
3	6	3.62	5.42
6	6	5.42	5.83
6	4	5.83	4.06
4	4	4.06	3.21
4	4	3.21	3.75
4	4	3.75	2.88
4	2	2.88	2.9
2	4	2.9	3.65
4	3	3.65	4.1
3	3	4.1	3.71
3	3	3.71	3.23
3	2	3.23	2.27
2	2	2.27	3.71
2	1	3.71	2.25
1	1	2.25	2.37
1	2	2.37	3.13
2	2	3.13	2.38
2	2	2.38	2.81
2	4	2.81	3.87
4	3	3.87	4.42
3	2	4.42	2.85
2	4	2.85	3.94
4	4	3.94	3.63
4	4	3.63	3.98
4	2	3.98	2.87
2	4	2.87	3.69
4	3	3.69	4.37
3	2	4.37	2.96
2	4	2.96	3.29
4	2	3.29	3.88
2	3	3.88	3.17
3	1	3.17	2.25
1	1	2.25	2.63
1	2	2.63	3.33
2	3	3.33	3.88
3	2	3.88	3.15
2	3	3.15	2.65
3	5	2.65	3.5
5	2	3.5	2.62
2	3	2.62	3.81
3	4	3.81	4.21
4	3	4.21	3.4
3	4	3.4	3.58
4	4	3.58	3.48
4	4	3.48	2.94
4	4	2.94	4.27
4	4	4.27	3.46
4	5	3.46	3.06
5	3	3.06	3.38
3	3	3.38	2.77
3	3	2.77	3.62
3	2	3.62	2.6
2	1	2.6	2.92
1	6	2.92	4.44
6	3	4.44	3.29
3	4	3.29	4.08
4	3	4.08	2.62
3	3	2.62	3.19
3	4	3.19	3.52
4	3	3.52	3.29
3	5	3.29	4.35
5	4	4.35	3.46
4	2	3.46	2.23
2	3	2.23	3.44
3	5	3.44	3.48
6	2	3.5	2.92
2	2	2.92	2.27
2	4	2.27	4.08
4	4	4.08	3.63
4	2	3.63	2.87
2	3	2.87	3.46
3	5	3.46	3.58
5	4	3.58	3.87
4	2	3.87	2.38
2	3	2.38	3.33
3	2	3.33	2.71
2	3	2.71	3.46
3	3	3.46	3.25
3	2	3.25	2.96
2	3	2.96	3.52
3	3	3.52	3.62
3	2	3.62	3.29
2	4	3.29	4.27
4	1	4.27	2.9
1	3	2.9	3.71
3	1	3.71	2.02
1	3	2.02	3.19
3	2	3.19	2.37
2	5	2.37	3.48
5	3	3.48	3.44
3	3	3.44	3.33
3	2	3.33	2.23
2	2	2.23	3.13
2	2	3.13	2.85
2	4	2.85	3.29
4	3	3.29	3.29
3	3	3.29	3.88
3	2	3.88	3.04
2	2	3.04	3.44
2	3	3.44	3.75
3	5	3.75	3.17
5	3	3.17	2.81
3	3	2.81	3.71
3	3	3.71	3.33
3	3	3.33	3.21
3	3	3.21	3.52
3	4	3.52	3.23
4	2	3.23	2.77
2	2	2.77	4.42
2	4	4.42	2.65
4	3	2.65	2.62
3	3	2.62	4.52
3	3	4.52	2.67
3	2	2.67	2.62
2	3	2.62	2.25
3	5	2.25	5.83
5	4	5.83	3.81
4	4	3.81	3.62
4	3	3.62	3.4
3	1	3.4	2.25
1	3	2.25	2.94
3	4	2.94	4.35
4	2	4.35	3.29
2	5	3.29	4.37
5	3	4.37	2.63
3	3	2.63	3.15
3	4	3.15	2.54
4	4	2.54	3.65
4	4	3.65	4.1
4	4	4.1	3.69
4	5	3.69	3.06
5	4	3.06	3.94
4	3	3.94	3.23
3	5	3.23	4.44
5	4	4.44	3.98
4	4	3.98	4.06
4	3	4.06	3.38
3	3	3.38	2.88
3	3	2.88	2.6
3	6	2.6	5.42
6	4	5.42	3.48
4	4	3.48	4.21
4	4	4.21	3.13
4	3	3.13	3.88
