# Supplementary material for: Sequential biases on subjective judgments: Evidence from face attractiveness and ringtone agreeableness judgment
Source: PLoS One. 2018 Jun 11;13(6):e0198723. doi: 10.1371/journal.pone.0198723 (PMC5995378; doi:10.1371/journal.pone.0198723)
Supplement: S1 Data — (ZIP) [file pone.0198723.s001.zip › all the data/Exp 3/within-subject/61í¬í¬2.xlsx]

## Sheet: Sheet1
4		3.52	3.25
	1	3.25	2.67
1	1	2.67	3.04
1	1	3.04	2.71
1	2	2.71	3.33
2	5	3.33	4.52
5	3	4.52	3.13
3	4	3.13	2.54
4	5	2.54	2.02
5	6	2.02	3.23
6	3	3.23	3.29
3	2	3.29	3.33
2	3	3.33	3.44
3	1	3.44	3.62
1	8	3.62	5.42
8	8	5.42	5.83
8	2	5.83	4.06
2	2	4.06	3.21
2	2	3.21	3.75
2	2	3.75	2.88
2	3	2.88	2.9
3	2	2.9	3.65
2	1	3.65	4.1
1	2	4.1	3.71
2	1	3.71	3.23
1	1	3.23	2.27
1	3	2.27	3.71
3	1	3.71	2.25
1	2	2.25	2.37
2	2	2.37	3.13
2	1	3.13	2.38
1	3	2.38	2.81
3	3	2.81	3.87
3	4	3.87	4.42
4	4	4.42	2.85
4	4	2.85	3.94
4	5	3.94	3.63
5	5	3.63	3.98
5	1	3.98	2.87
1	3	2.87	3.69
3	3	3.69	4.37
3	1	4.37	2.96
1	3	2.96	3.29
3	3	3.29	3.88
3	4	3.88	3.17
4	2	3.17	2.25
2	2	2.25	2.63
2	2	2.63	3.33
2	3	3.33	3.88
3	1	3.88	3.15
1	1	3.15	2.65
1	1	2.65	3.5
1	2	3.5	2.62
2	5	2.62	3.81
5	3	3.81	4.21
3	2	4.21	3.4
2	2	3.4	3.58
2	4	3.58	3.48
4	2	3.48	2.94
2	2	2.94	4.27
2	3	4.27	3.46
3	3	3.46	3.06
3	4	3.06	3.38
4	1	3.38	2.77
1	1	2.77	3.62
1	3	3.62	2.6
3	1	2.6	2.92
1	5	2.92	4.44
5	5	4.44	3.29
5	4	3.29	4.08
4	2	4.08	2.62
2	2	2.62	3.19
2	2	3.19	3.52
2	2	3.52	3.29
2	5	3.29	4.35
5	1	4.35	3.46
1	1	3.46	2.23
1	1	2.23	3.44
1	1	3.44	3.48
2	3	3.04	3.29
3	2	3.29	2.67
2	3	2.67	3.29
3	3	3.29	3.58
3	5	3.58	3.98
5	2	3.98	3.33
2	2	3.33	3.88
2	1	3.88	2.65
1	1	2.65	2.6
1	1	2.6	2.92
1	2	2.92	3.62
2	4	3.62	2.02
4	1	2.02	2.85
1	1	2.85	2.9
1	1	2.9	3.87
1	1	3.87	2.77
1	4	2.77	3.94
4	2	3.94	3.48
2	2	3.48	2.54
2	3	2.54	3.88
3	5	3.88	4.35
5	3	4.35	4.52
3	2	4.52	2.62
2	2	2.62	3.19
2	3	3.19	4.08
3	2	4.08	3.52
2	2	3.52	3.33
2	3	3.33	2.62
3	3	2.62	3.52
3	3	3.52	3.25
3	3	3.25	4.06
3	5	4.06	3.23
5	2	3.23	3.13
2	2	3.13	4.37
2	2	4.37	2.71
2	1	2.71	4.21
1	3	4.21	4.44
3	1	4.44	2.27
1	1	2.27	3.5
1	1	3.5	3.62
1	2	3.62	3.29
2	2	3.29	4.27
2	2	4.27	3.46
2	6	3.46	3.71
6	6	3.71	5.83
6	4	5.83	3.71
4	4	3.71	3.63
4	2	3.63	2.38
2	1	2.38	2.23
1	1	2.23	4.1
1	2	4.1	3.65
2	3	3.65	3.06
3	3	3.06	3.81
3	2	3.81	3.33
2	3	3.33	3.17
3	3	3.17	3.44
3	2	3.44	2.88
2	2	2.88	2.37
2	2	2.37	3.48
2	3	3.48	3.46
3	3	3.46	3.69
3	2	3.69	2.87
2	3	2.87	2.63
3	4	2.63	3.29
4	1	3.29	2.94
1	1	2.94	2.96
1	1	2.96	3.23
1	1	3.23	3.15
1	1	3.15	3.75
1	2	3.75	3.44
2	1	3.44	3.21
1	2	3.21	3.13
2	1	3.13	2.25
1	5	2.25	5.42
5	4	5.42	4.42
4	2	4.42	2.81
2	2	2.81	2.25
2	2	2.25	3.4
2	3	3.4	3.38
