# Supplementary material for: Sequential biases on subjective judgments: Evidence from face attractiveness and ringtone agreeableness judgment
Source: PLoS One. 2018 Jun 11;13(6):e0198723. doi: 10.1371/journal.pone.0198723 (PMC5995378; doi:10.1371/journal.pone.0198723)
Supplement: S1 Data — (ZIP) [file pone.0198723.s001.zip › all the data/Exp 3/within-subject/63í¬í¬2.xlsx]

## Sheet: Sheet1
7	5	3.52	3.25
5	4	3.25	2.67
4	6	2.67	3.04
6	3	3.04	2.71
3	6	2.71	3.33
6	8	3.33	4.52
8		4.52	3.13
	5	3.13	2.54
5	2	2.54	2.02
2	4	2.02	3.23
4		3.23	3.29
	5	3.29	3.33
5	4	3.33	3.44
4	5	3.44	3.62
5	6	3.62	5.42
6	6	5.42	5.83
6	6	5.83	4.06
6	4	4.06	3.21
4	4	3.21	3.75
4	4	3.75	2.88
4	2	2.88	2.9
2	4	2.9	3.65
4	3	3.65	4.1
3	4	4.1	3.71
4	4	3.71	3.23
4	2	3.23	2.27
2	2	2.27	3.71
2	1	3.71	2.25
1	1	2.25	2.37
1	3	2.37	3.13
3	3	3.13	2.38
3	4	2.38	2.81
4	5	2.81	3.87
5	5	3.87	4.42
5	5	4.42	2.85
5	7	2.85	3.94
7	3	3.94	3.63
3	4	3.63	3.98
4	3	3.98	2.87
3	5	2.87	3.69
5	3	3.69	4.37
3	3	4.37	2.96
3	6	2.96	3.29
6	5	3.29	3.88
5	6	3.88	3.17
6	3	3.17	2.25
3	2	2.25	2.63
2	4	2.63	3.33
4	4	3.33	3.88
4	5	3.88	3.15
5	2	3.15	2.65
2	2	2.65	3.5
2	1	3.5	2.62
1	4	2.62	3.81
4	6	3.81	4.21
6	4	4.21	3.4
4	4	3.4	3.58
4	3	3.58	3.48
3	3	3.48	2.94
3	2	2.94	4.27
2	4	4.27	3.46
4	6	3.46	3.06
6	4	3.06	3.38
4	3	3.38	2.77
3	4	2.77	3.62
4	1	3.62	2.6
1	2	2.6	2.92
2	3	2.92	4.44
3	4	4.44	3.29
4	4	3.29	4.08
4	3	4.08	2.62
3	6	2.62	3.19
6	4	3.19	3.52
4	3	3.52	3.29
3	7	3.29	4.35
7	7	4.35	3.46
7	2	3.46	2.23
2	2	2.23	3.44
2	3	3.44	3.48
6	6	5.83	3.88
6	4	3.88	3.81
4	4	3.81	2.37
4	3	2.37	2.23
3	3	2.23	3.46
3	6	3.46	3.52
6	2	3.52	2.27
2	6	2.27	3.63
6	3	3.63	2.92
3	2	2.92	2.54
2	6	2.54	3.13
6	5	3.13	3.06
5	4	3.06	3.88
4	3	3.88	2.25
3	7	2.25	3.94
7	2	3.94	2.02
2	2	2.02	2.96
2	3	2.96	3.87
3	3	3.87	3.98
3	3	3.98	2.88
3	3	2.88	3.33
3	3	3.33	2.38
3	4	2.38	3.23
4	4	3.23	3.29
4	4	3.29	2.81
4	3	2.81	4.44
3	4	4.44	3.21
4	3	3.21	3.29
3	2	3.29	3.25
2	6	3.25	4.35
6	4	4.35	3.52
4	3	3.52	3.38
3	3	3.38	2.71
3	2	2.71	3.29
2	3	3.29	4.08
3	4	4.08	3.4
4	4	3.4	2.6
4	4	2.6	3.33
4	3	3.33	5.42
3	3	5.42	2.94
3	4	2.94	2.9
4	3	2.9	3.23
3	5	3.23	4.42
5	5	4.42	4.06
5	6	4.06	3.17
6	3	3.17	3.5
3	5	3.5	4.21
5	2	4.21	2.25
2	3	2.25	3.75
3	4	3.75	3.15
4	4	3.15	2.62
4	5	2.62	3.19
5	5	3.19	3.33
5	5	3.33	3.71
5	4	3.71	3.48
4	3	3.48	3.62
3	4	3.62	3.46
4	4	3.46	4.37
4	5	4.37	3.44
5	2	3.44	4.27
2	3	4.27	2.62
3	2	2.62	2.67
2	2	2.67	3.13
2	3	3.13	3.48
3	4	3.48	2.77
4	4	2.77	3.04
4	4	3.04	4.1
4	3	4.1	3.44
3	3	3.44	2.65
3	2	2.65	2.85
2	3	2.85	3.65
3	3	3.65	2.63
3	4	2.63	2.87
4	6	2.87	4.52
6	4	4.52	3.71
4	3	3.71	3.58
3	3	3.58	3.69
3	5	3.69	3.29
5	4	3.29	3.62
