# Supplementary material for: Sequential biases on subjective judgments: Evidence from face attractiveness and ringtone agreeableness judgment
Source: PLoS One. 2018 Jun 11;13(6):e0198723. doi: 10.1371/journal.pone.0198723 (PMC5995378; doi:10.1371/journal.pone.0198723)
Supplement: S1 Data — (ZIP) [file pone.0198723.s001.zip › all the data/Exp 3/within-subject/69í¬í¬2.xlsx]

## Sheet: Sheet1
3	3	3.52	3.25
3	3	3.25	2.67
3	2	2.67	3.04
2	2	3.04	2.71
2	3	2.71	3.33
3	4	3.33	4.52
4	3	4.52	3.13
3	2	3.13	2.54
2	1	2.54	2.02
1	4	2.02	3.23
4	3	3.23	3.29
3	3	3.29	3.33
3	4	3.33	3.44
4	4	3.44	3.62
4	5	3.62	5.42
5	6	5.42	5.83
6	4	5.83	4.06
4	3	4.06	3.21
3	3	3.21	3.75
3	3	3.75	2.88
3	3	2.88	2.9
3	5	2.9	3.65
5	3	3.65	4.1
3	4	4.1	3.71
4	3	3.71	3.23
3	2	3.23	2.27
2	3	2.27	3.71
3	2	3.71	2.25
2	1	2.25	2.37
1	3	2.37	3.13
3	3	3.13	2.38
3	2	2.38	2.81
2	4	2.81	3.87
4	4	3.87	4.42
4	4	4.42	2.85
4	4	2.85	3.94
4	3	3.94	3.63
3	3	3.63	3.98
3	4	3.98	2.87
4	3	2.87	3.69
3	5	3.69	4.37
5	2	4.37	2.96
2	2	2.96	3.29
2	5	3.29	3.88
5	2	3.88	3.17
2	2	3.17	2.25
2	3	2.25	2.63
3	4	2.63	3.33
4	3	3.33	3.88
3	2	3.88	3.15
2	2	3.15	2.65
2	4	2.65	3.5
4	2	3.5	2.62
2	5	2.62	3.81
5	4	3.81	4.21
4	4	4.21	3.4
4	4	3.4	3.58
4	3	3.58	3.48
3	3	3.48	2.94
3	3	2.94	4.27
3	3	4.27	3.46
3	2	3.46	3.06
2	2	3.06	3.38
2	3	3.38	2.77
3	3	2.77	3.62
3	3	3.62	2.6
3	2	2.6	2.92
2	3	2.92	4.44
3	3	4.44	3.29
3	4	3.29	4.08
4	2	4.08	2.62
2	3	2.62	3.19
3	4	3.19	3.52
4	4	3.52	3.29
4	5	3.29	4.35
5	2	4.35	3.46
2	2	3.46	2.23
2	2	2.23	3.44
2	3	3.44	3.48
3	3	3.13	3.63
3	2	3.63	3.46
2	4	3.46	3.23
4	4	3.23	3.81
4	3	3.81	4.06
3	1	4.06	2.71
1	2	2.71	2.25
2	2	2.25	2.02
2	3	2.02	3.48
3	5	3.48	5.83
5	3	5.83	3.52
3	2	3.52	2.54
2	5	2.54	5.42
5	4	5.42	3.5
4	4	3.5	4.44
4	3	4.44	3.98
3	3	3.98	2.77
3	2	2.77	2.62
2	3	2.62	2.65
3	4	2.65	3.29
4	3	3.29	3.29
3	3	3.29	3.33
3	4	3.33	3.71
4	3	3.71	3.44
3	4	3.44	3.4
4	4	3.4	4.52
4	5	4.52	4.42
5	3	4.42	2.23
3	4	2.23	3.13
4	3	3.13	3.17
3	4	3.17	4.37
4	3	4.37	2.92
3	3	2.92	3.29
3	2	3.29	2.62
2	4	2.62	3.87
4	3	3.87	2.96
3	3	2.96	2.9
3	2	2.9	2.88
2	4	2.88	3.21
4	3	3.21	3.19
3	3	3.19	2.94
3	2	2.94	2.27
2	3	2.27	3.58
3	3	3.58	3.75
3	4	3.75	3.88
4	3	3.88	3.62
3	3	3.62	3.23
3	3	3.23	3.06
3	5	3.06	4.08
5	3	4.08	2.6
3	3	2.6	3.29
3	4	3.29	2.63
4	2	2.63	3.04
2	3	3.04	3.71
3	3	3.71	3.48
3	2	3.48	2.85
2	3	2.85	4.21
3	3	4.21	2.87
3	5	2.87	4.1
5	3	4.1	3.33
3	3	3.33	3.94
3	4	3.94	3.33
4	3	3.33	3.38
3	2	3.38	3.25
2	3	3.25	4.27
3	4	4.27	4.35
4	3	4.35	3.52
3	1	3.52	2.37
1	5	2.37	3.65
5	5	3.65	3.88
5	4	3.88	3.46
4	3	3.46	2.38
3	3	2.38	3.15
3	3	3.15	2.67
3	3	2.67	3.44
3	2	3.44	2.25
2	3	2.25	3.62
3	4	3.62	2.81
4	3	2.81	3.69
