# Supplementary material for: Sequential biases on subjective judgments: Evidence from face attractiveness and ringtone agreeableness judgment
Source: PLoS One. 2018 Jun 11;13(6):e0198723. doi: 10.1371/journal.pone.0198723 (PMC5995378; doi:10.1371/journal.pone.0198723)
Supplement: S1 Data — (ZIP) [file pone.0198723.s001.zip › all the data/Exp 3/within-subject/74í¬í¬2.xlsx]

## Sheet: Sheet1
2	1	3.52	3.25
1	3	3.25	2.67
3	1	2.67	3.04
1	2	3.04	2.71
2	3	2.71	3.33
3	4	3.33	4.52
4	4	4.52	3.13
4	5	3.13	2.54
5	6	2.54	2.02
6	7	2.02	3.23
7	5	3.23	3.29
5	6	3.29	3.33
6	4	3.33	3.44
4	3	3.44	3.62
3	8	3.62	5.42
8	8	5.42	5.83
8	6	5.83	4.06
6	4	4.06	3.21
4	2	3.21	3.75
2	2	3.75	2.88
2	3	2.88	2.9
3	5	2.9	3.65
5	3	3.65	4.1
3	5	4.1	3.71
5	6	3.71	3.23
6	1	3.23	2.27
1	4	2.27	3.71
4	1	3.71	2.25
1	1	2.25	2.37
1	2	2.37	3.13
2	3	3.13	2.38
3	3	2.38	2.81
3	7	2.81	3.87
7	7	3.87	4.42
7	3	4.42	2.85
3	6	2.85	3.94
6	5	3.94	3.63
5	7	3.63	3.98
7	6	3.98	2.87
6	4	2.87	3.69
4	8	3.69	4.37
8	2	4.37	2.96
2	5	2.96	3.29
5	8	3.29	3.88
8	1	3.88	3.17
1	1	3.17	2.25
1	3	2.25	2.63
3	2	2.63	3.33
2	4	3.33	3.88
4	5	3.88	3.15
5	2	3.15	2.65
2	4	2.65	3.5
4	1	3.5	2.62
1	5	2.62	3.81
5	5	3.81	4.21
5	6	4.21	3.4
6	4	3.4	3.58
4	2	3.58	3.48
2	7	3.48	2.94
7	5	2.94	4.27
5	4	4.27	3.46
4	3	3.46	3.06
3	7	3.06	3.38
7	4	3.38	2.77
4	2	2.77	3.62
2	1	3.62	2.6
1	1	2.6	2.92
1	6	2.92	4.44
6	1	4.44	3.29
1	4	3.29	4.08
4	2	4.08	2.62
2	3	2.62	3.19
3	4	3.19	3.52
4	5	3.52	3.29
5	3	3.29	4.35
3	4	4.35	3.46
4	5	3.46	2.23
5	4	2.23	3.44
4	2	3.44	3.48
2	3	3.87	3.52
3	4	3.52	2.65
4	1	2.65	2.25
1	5	2.25	5.83
5	4	5.83	3.46
4	3	3.46	3.06
3	1	3.06	2.62
1	4	2.62	3.19
4	6	3.19	3.94
6	8	3.94	3.88
8	5	3.88	3.4
5	4	3.4	3.62
4	6	3.62	4.35
6	5	4.35	3.63
5	2	3.63	3.15
2	3	3.15	3.62
3	2	3.62	3.23
2	7	3.23	4.42
7	4	4.42	3.13
4	4	3.13	3.23
4	3	3.23	3.71
3	4	3.71	3.29
4	6	3.29	4.27
6	1	4.27	2.25
1	2	2.25	2.63
2	3	2.63	3.48
3	5	3.48	3.71
5	1	3.71	2.85
1	4	2.85	4.08
4	4	4.08	3.13
4	5	3.13	2.23
5	7	2.23	3.38
7	6	3.38	3.65
6	5	3.65	2.94
5	7	2.94	4.44
7	1	4.44	2.27
1	6	2.27	4.37
6	2	4.37	3.33
2	1	3.33	2.62
1	1	2.62	2.88
1	3	2.88	2.77
3	3	2.77	3.33
3	2	3.33	2.96
2	3	2.96	3.48
3	4	3.48	2.87
4	3	2.87	3.44
3	6	3.44	3.98
6	2	3.98	2.67
2	3	2.67	3.17
3	3	3.17	3.58
3	5	3.58	3.5
5	1	3.5	2.38
1	4	2.38	3.21
4	2	3.21	2.71
2	4	2.71	4.21
4	4	4.21	3.46
4	3	3.46	2.92
3	2	2.92	2.81
2	4	2.81	3.81
4	3	3.81	4.52
3	5	4.52	3.75
5	2	3.75	2.02
2	3	2.02	2.54
3	4	2.54	4.06
4	2	4.06	3.29
2	2	3.29	3.29
2	5	3.29	3.69
5	1	3.69	2.37
1	8	2.37	5.42
8	2	5.42	2.6
2	2	2.6	3.25
2	4	3.25	4.1
4	2	4.1	3.52
2	1	3.52	3.33
1	3	3.33	2.9
3	2	2.9	3.44
2	4	3.44	3.29
4	2	3.29	3.04
2	3	3.04	3.88
