# Supplementary material for: Sequential biases on subjective judgments: Evidence from face attractiveness and ringtone agreeableness judgment
Source: PLoS One. 2018 Jun 11;13(6):e0198723. doi: 10.1371/journal.pone.0198723 (PMC5995378; doi:10.1371/journal.pone.0198723)
Supplement: S1 Data — (ZIP) [file pone.0198723.s001.zip › all the data/Exp 3/within-subject/80í¬í¬2.xlsx]

## Sheet: Sheet1
2	2	3.52	3.25
2	1	3.25	2.67
1	1	2.67	3.04
1	2	3.04	2.71
2	2	2.71	3.33
2	5	3.33	4.52
5	3	4.52	3.13
3	1	3.13	2.54
1	1	2.54	2.02
1	3	2.02	3.23
3	2	3.23	3.29
2	3	3.29	3.33
3	2	3.33	3.44
2	4	3.44	3.62
4	7	3.62	5.42
7	5	5.42	5.83
5	3	5.83	4.06
3	3	4.06	3.21
3	3	3.21	3.75
3	1	3.75	2.88
1	1	2.88	2.9
1	3	2.9	3.65
3	4	3.65	4.1
4	4	4.1	3.71
4		3.71	3.23
	1	3.23	2.27
1	3	2.27	3.71
3	1	3.71	2.25
1	2	2.25	2.37
2	5	2.37	3.13
5	1	3.13	2.38
1	3	2.38	2.81
3	8	2.81	3.87
8	3	3.87	4.42
3	1	4.42	2.85
1	3	2.85	3.94
3	4	3.94	3.63
4	4	3.63	3.98
4	3	3.98	2.87
3	2	2.87	3.69
2	2	3.69	4.37
2	1	4.37	2.96
1	2	2.96	3.29
2	2	3.29	3.88
2	2	3.88	3.17
2	1	3.17	2.25
1	1	2.25	2.63
1	1	2.63	3.33
1	5	3.33	3.88
5	3	3.88	3.15
3	2	3.15	2.65
2	4	2.65	3.5
4	1	3.5	2.62
1	2	2.62	3.81
2	3	3.81	4.21
3	3	4.21	3.4
3	3	3.4	3.58
3	1	3.58	3.48
1	2	3.48	2.94
2	2	2.94	4.27
2	2	4.27	3.46
2	4	3.46	3.06
4	4	3.06	3.38
4	1	3.38	2.77
1	2	2.77	3.62
2	2	3.62	2.6
2	1	2.6	2.92
1	4	2.92	4.44
4	3	4.44	3.29
3	5	3.29	4.08
5	2	4.08	2.62
2	2	2.62	3.19
2	5	3.19	3.52
5	5	3.52	3.29
5	2	3.29	4.35
2	1	4.35	3.46
1	1	3.46	2.23
1	1	2.23	3.44
1	1	3.44	3.48
1	3	2.23	3.13
3	2	3.13	3.46
2	2	3.46	3.4
2	3	3.4	3.81
3	4	3.81	3.5
4	2	3.5	3.15
2	2	3.15	3.48
2	2	3.48	5.83
2	1	5.83	2.38
1	3	2.38	3.19
3	4	3.19	3.87
4	3	3.87	3.62
3	1	3.62	3.33
1	1	3.33	3.29
1	1	3.29	2.65
1	1	2.65	3.33
1	2	3.33	2.02
2	2	2.02	3.52
2	1	3.52	2.96
1	2	2.96	4.21
2	2	4.21	4.06
2	1	4.06	3.44
1	3	3.44	3.62
3	3	3.62	4.27
3	2	4.27	3.44
2	1	3.44	3.48
1	1	3.48	2.27
1	1	2.27	3.69
1	2	3.69	3.04
2	3	3.04	2.81
3	1	2.81	2.37
1	1	2.37	3.23
1	1	3.23	3.71
1	1	3.71	3.13
1	1	3.13	2.6
1	2	2.6	3.33
2	1	3.33	2.62
1	2	2.62	3.65
2	1	3.65	2.92
1	3	2.92	3.71
3	2	3.71	2.77
2	3	2.77	3.29
3	3	3.29	3.75
3	3	3.75	3.88
3	3	3.88	3.88
3	7	3.88	5.42
7	2	5.42	3.17
2	3	3.17	4.42
3	3	4.42	4.44
3	4	4.44	3.06
4	1	3.06	2.85
1	1	2.85	2.25
1	1	2.25	2.67
1	4	2.67	3.29
4	3	3.29	2.94
3	3	2.94	4.37
3	3	4.37	4.1
3	3	4.1	3.52
3	1	3.52	2.62
1	1	2.62	2.54
1	3	2.54	4.35
3	3	4.35	3.25
3	4	3.25	3.21
4	4	3.21	3.58
4	1	3.58	2.71
1	2	2.71	3.98
2	3	3.98	3.23
3	1	3.23	2.25
1	3	2.25	3.46
3	1	3.46	2.88
1	4	2.88	3.38
4	3	3.38	2.87
3	2	2.87	3.63
2	3	3.63	3.29
3	1	3.29	2.9
1	2	2.9	3.94
2	4	3.94	4.08
4	4	4.08	4.52
4	1	4.52	2.63
