# Supplementary material for: Sequential biases on subjective judgments: Evidence from face attractiveness and ringtone agreeableness judgment
Source: PLoS One. 2018 Jun 11;13(6):e0198723. doi: 10.1371/journal.pone.0198723 (PMC5995378; doi:10.1371/journal.pone.0198723)
Supplement: S1 Data — (ZIP) [file pone.0198723.s001.zip › all the data/Exp 4/1.xlsx]

## Sheet: Sheet1
4	3.52
4	3.25
3	2.67
3	3.04
2	2.71
5	3.33
6	4.52
6	3.13
3	2.54
2	2.02
4	3.23
5	3.29
5	3.33
7	3.44
5	3.62
6	5.42
6	5.83
6	4.06
5	3.21
4	3.75
3	2.88
5	2.9
6	3.65
7	4.1
4	3.71
5	3.23
2	2.27
5	3.71
1	2.25
4	2.37
5	3.13
3	2.38
3	2.81
4	3.87
7	4.42
3	2.85
7	3.94
4	3.63
4	3.98
2	2.87
5	3.69
6	4.37
3	2.96
4	3.29
4	3.88
3	3.17
2	2.25
4	2.63
4	3.33
4	3.88
4	3.15
5	2.65
5	3.5
2	2.62
3	3.81
5	4.21
5	3.4
6	3.58
2	3.48
5	2.94
4	4.27
3	3.46
3	3.06
4	3.38
1	2.77
5	3.62
1	2.6
1	2.92
6	4.44
2	3.29
4	4.08
2	2.62
3	3.19
2	3.52
3	3.29
5	4.35
3	3.46
1	2.23
3	3.44
3	3.48
6	2.25
5	3.44
3	2.88
4	3.62
2	3.88
3	3.75
1	3.21
2	4.1
4	2.25
2	3.98
2	2.9
6	3.38
4	3.23
3	3.52
2	2.85
1	3.65
4	2.27
3	4.06
3	3.29
6	2.67
5	3.25
4	4.27
4	2.96
5	3.29
2	2.77
3	3.5
4	2.81
5	3.63
4	2.02
5	2.54
4	2.38
2	3.33
3	4.37
2	2.62
6	3.33
2	2.87
2	3.33
2	3.29
4	3.48
4	3.52
6	5.42
1	3.88
6	3.13
2	2.65
1	3.17
3	2.23
3	2.92
3	3.62
3	3.81
4	4.08
4	2.63
5	3.71
3	3.44
2	3.13
2	3.46
2	3.4
2	3.19
3	3.69
5	2.6
3	3.87
2	5.83
4	3.46
4	3.04
1	2.94
4	4.35
2	3.58
3	2.62
1	3.94
5	3.23
4	4.52
3	3.15
1	3.06
1	2.37
4	4.42
4	3.48
2	3.29
4	3.71
3	4.21
5	4.44
4	2.71
