# Supplementary material for: Sequential biases on subjective judgments: Evidence from face attractiveness and ringtone agreeableness judgment
Source: PLoS One. 2018 Jun 11;13(6):e0198723. doi: 10.1371/journal.pone.0198723 (PMC5995378; doi:10.1371/journal.pone.0198723)
Supplement: S1 Data — (ZIP) [file pone.0198723.s001.zip › all the data/Exp 4/12.xlsx]

## Sheet: Sheet1
2	3.52
2	3.25
1	2.67
3	3.04
1	2.71
2	3.33
6	4.52
4	3.13
1	2.54
1	2.02
3	3.23
6	3.29
3	3.33
2	3.44
3	3.62
7	5.42
8	5.83
4	4.06
3	3.21
7	3.75
2	2.88
1	2.9
1	3.65
2	4.1
2	3.71
1	3.23
1	2.27
3	3.71
1	2.25
1	2.37
1	3.13
1	2.38
2	2.81
3	3.87
5	4.42
4	2.85
5	3.94
2	3.63
6	3.98
2	2.87
5	3.69
7	4.37
2	2.96
3	3.29
6	3.88
3	3.17
3	2.25
2	2.63
2	3.33
3	3.88
1	3.15
1	2.65
2	3.5
1	2.62
1	3.81
3	4.21
1	3.4
3	3.58
1	3.48
1	2.94
6	4.27
4	3.46
4	3.06
5	3.38
3	2.77
4	3.62
1	2.6
1	2.92
1	4.44
1	3.29
5	4.08
2	2.62
2	3.19
2	3.52
2	3.29
2	4.35
1	3.46
1	2.23
2	3.44
1	3.48
1	3.23
1	2.71
3	3.29
1	2.67
1	3.23
3	2.81
2	3.48
2	2.02
3	3.17
4	3.62
1	2.92
8	4.42
1	2.9
7	4.35
2	2.23
1	2.25
6	3.71
8	3.81
1	3.21
1	4.44
4	3.13
4	3.58
1	3.44
5	3.94
4	3.69
1	4.06
1	3.25
5	3.38
1	2.96
1	3.04
5	3.62
1	2.65
2	3.33
1	3.63
7	4.27
3	3.33
6	4.08
2	3.15
7	3.98
3	3.87
1	2.62
3	2.63
7	3.88
3	2.87
1	2.54
1	3.88
8	5.42
1	2.25
1	2.37
3	3.29
4	4.1
6	4.21
8	5.83
5	3.71
4	3.29
3	3.65
1	2.94
1	2.38
6	4.52
1	2.27
1	3.29
8	4.37
4	3.52
1	3.13
3	3.19
5	3.75
1	3.46
1	2.88
2	3.44
3	2.77
1	3.4
4	3.5
1	3.52
1	2.6
3	3.06
1	2.62
1	3.46
3	2.85
2	3.48
3	3.33
