# Supplementary material for: Sequential biases on subjective judgments: Evidence from face attractiveness and ringtone agreeableness judgment
Source: PLoS One. 2018 Jun 11;13(6):e0198723. doi: 10.1371/journal.pone.0198723 (PMC5995378; doi:10.1371/journal.pone.0198723)
Supplement: S1 Data — (ZIP) [file pone.0198723.s001.zip › all the data/Exp 4/13.xlsx]

## Sheet: Sheet1
3	3.52
3	3.25
3	2.67
4	3.04
4	2.71
4	3.33
3	4.52
3	3.13
2	2.54
3	2.02
4	3.23
6	3.29
5	3.33
5	3.44
5	3.62
5	5.42
7	5.83
5	4.06
4	3.21
5	3.75
5	2.88
4	2.9
6	3.65
5	4.1
5	3.71
4	3.23
4	2.27
4	3.71
3	2.25
5	2.37
4	3.13
4	2.38
3	2.81
5	3.87
4	4.42
4	2.85
5	3.94
4	3.63
5	3.98
3	2.87
3	3.69
4	4.37
4	2.96
3	3.29
5	3.88
3	3.17
2	2.25
3	2.63
4	3.33
5	3.88
3	3.15
3	2.65
4	3.5
2	2.62
4	3.81
5	4.21
3	3.4
5	3.58
4	3.48
4	2.94
5	4.27
4	3.46
3	3.06
3	3.38
3	2.77
3	3.62
3	2.6
3	2.92
5	4.44
4	3.29
5	4.08
3	2.62
3	3.19
3	3.52
4	3.29
4	4.35
3	3.46
3	2.23
3	3.44
3	3.48
3	2.62
3	3.62
3	3.15
3	2.6
3	3.33
3	2.67
3	3.17
3	3.5
3	3.44
3	3.52
2	2.62
2	2.02
5	3.88
3	2.85
4	3.13
4	3.33
4	3.46
3	2.25
4	3.52
4	3.23
4	3.33
4	2.88
4	3.48
4	3.44
5	3.65
4	4.21
3	3.4
4	3.04
2	3.38
4	3.81
3	3.46
4	4.06
4	3.21
6	5.42
3	2.81
5	4.1
4	3.29
4	2.63
4	3.29
4	2.65
4	2.87
5	3.29
3	2.9
3	3.25
2	2.54
4	3.19
6	3.88
3	2.27
3	3.13
5	3.58
5	3.69
5	3.71
4	2.77
3	2.71
3	3.29
4	4.37
4	3.23
4	3.75
5	3.71
6	5.83
4	2.37
5	4.35
6	3.98
3	2.38
4	4.42
4	4.44
4	3.63
4	3.48
2	2.25
3	2.92
3	3.62
3	2.23
3	2.96
3	3.06
4	4.27
5	4.08
3	2.94
6	3.94
4	3.87
4	4.52
