# Supplementary material for: Sequential biases on subjective judgments: Evidence from face attractiveness and ringtone agreeableness judgment
Source: PLoS One. 2018 Jun 11;13(6):e0198723. doi: 10.1371/journal.pone.0198723 (PMC5995378; doi:10.1371/journal.pone.0198723)
Supplement: S1 Data — (ZIP) [file pone.0198723.s001.zip › all the data/Exp 4/15.xlsx]

## Sheet: Sheet1
2	3.52
2	3.25
4	2.67
2	3.04
2	2.71
6	3.33
3	4.52
2	3.13
2	2.54
1	2.02
4	3.23
3	3.29
3	3.33
3	3.44
4	3.62
4	5.42
5	5.83
3	4.06
2	3.21
3	3.75
2	2.88
2	2.9
5	3.65
2	4.1
2	3.71
2	3.23
3	2.27
3	3.71
1	2.25
1	2.37
1	3.13
1	2.38
1	2.81
6	3.87
4	4.42
3	2.85
5	3.94
3	3.63
4	3.98
2	2.87
2	3.69
6	4.37
3	2.96
3	3.29
2	3.88
2	3.17
1	2.25
5	2.63
4	3.33
2	3.88
2	3.15
2	2.65
2	3.5
1	2.62
6	3.81
5	4.21
3	3.4
2	3.58
7	3.48
2	2.94
4	4.27
2	3.46
5	3.06
2	3.38
2	2.77
5	3.62
2	2.6
2	2.92
5	4.44
5	3.29
3	4.08
1	2.62
2	3.19
3	3.52
4	3.29
4	4.35
2	3.46
2	2.23
2	3.44
2	3.48
1	2.62
6	4.21
7	3.48
2	2.92
2	2.77
2	3.5
4	3.23
3	3.52
2	2.85
6	3.65
2	2.54
1	2.9
1	3.15
3	3.04
1	2.88
1	2.37
2	3.52
4	3.63
3	3.87
4	3.29
4	3.62
2	5.42
2	4.06
2	3.29
3	3.29
1	3.13
1	2.38
3	3.48
5	4.35
2	3.44
1	2.62
6	4.27
6	3.94
5	3.06
3	3.33
2	3.4
3	3.75
2	2.65
2	3.71
2	2.94
6	3.88
2	2.81
3	3.88
1	2.25
5	4.44
2	3.25
2	2.27
3	3.38
2	2.25
4	3.29
2	3.46
4	3.71
2	4.08
2	2.23
2	2.67
7	3.81
2	3.17
2	3.21
2	3.19
2	3.58
3	3.98
1	3.33
4	4.42
1	2.71
2	3.46
5	2.63
2	3.69
2	2.96
3	3.62
5	5.83
3	4.1
1	2.87
1	4.52
1	2.6
5	4.37
2	3.23
1	2.02
2	3.13
4	3.33
2	3.44
