# Supplementary material for: Sequential biases on subjective judgments: Evidence from face attractiveness and ringtone agreeableness judgment
Source: PLoS One. 2018 Jun 11;13(6):e0198723. doi: 10.1371/journal.pone.0198723 (PMC5995378; doi:10.1371/journal.pone.0198723)
Supplement: S1 Data — (ZIP) [file pone.0198723.s001.zip › all the data/Exp 4/16.xlsx]

## Sheet: Sheet1
3	3.52
2	3.25
4	2.67
5	3.04
5	2.71
3	3.33
3	4.52
2	3.13
2	2.54
2	2.02
4	3.23
3	3.29
3	3.33
2	3.44
5	3.62
6	5.42
6	5.83
5	4.06
4	3.21
3	3.75
2	2.88
3	2.9
2	3.65
5	4.1
4	3.71
5	3.23
2	2.27
5	3.71
2	2.25
3	2.37
4	3.13
5	2.38
2	2.81
5	3.87
4	4.42
2	2.85
5	3.94
4	3.63
3	3.98
2	2.87
3	3.69
3	4.37
2	2.96
3	3.29
2	3.88
3	3.17
2	2.25
3	2.63
4	3.33
5	3.88
4	3.15
3	2.65
4	3.5
2	2.62
4	3.81
5	4.21
3	3.4
4	3.58
5	3.48
4	2.94
3	4.27
4	3.46
2	3.06
5	3.38
3	2.77
2	3.62
2	2.6
3	2.92
5	4.44
3	3.29
6	4.08
2	2.62
3	3.19
2	3.52
4	3.29
3	4.35
2	3.46
2	2.23
3	3.44
4	3.48
3	4.06
2	2.94
3	4.35
2	3.17
2	2.67
2	3.75
2	2.25
2	2.38
2	2.27
3	3.44
2	2.77
2	3.44
3	4.08
2	2.6
3	2.63
3	3.69
2	2.9
2	4.1
3	3.15
2	3.29
2	4.27
3	3.48
3	3.29
4	3.29
2	3.29
3	3.62
2	3.33
2	3.63
3	3.04
4	4.42
2	2.92
4	3.38
2	2.65
3	2.37
2	3.52
4	4.21
2	2.25
3	3.71
3	2.62
2	3.46
3	3.23
3	2.81
4	3.33
5	3.48
3	2.87
4	3.87
3	2.88
3	3.88
2	2.96
2	3.13
4	3.94
5	4.44
3	2.62
3	3.98
3	3.19
2	3.52
3	3.58
5	5.83
4	4.37
5	3.13
7	5.42
3	3.62
2	3.88
2	3.33
2	2.71
3	3.25
5	3.81
4	3.71
3	3.23
3	3.4
2	3.46
3	3.5
5	3.21
3	2.85
2	3.06
2	2.02
3	3.65
3	4.52
2	2.23
2	2.54
