# Supplementary material for: Sequential biases on subjective judgments: Evidence from face attractiveness and ringtone agreeableness judgment
Source: PLoS One. 2018 Jun 11;13(6):e0198723. doi: 10.1371/journal.pone.0198723 (PMC5995378; doi:10.1371/journal.pone.0198723)
Supplement: S1 Data — (ZIP) [file pone.0198723.s001.zip › all the data/Exp 4/19.xlsx]

## Sheet: Sheet1
3	3.52
2	3.25
4	2.67
2	3.04
1	2.71
7	3.33
6	4.52
3	3.13
2	2.54
1	2.02
3	3.23
2	3.29
4	3.33
4	3.44
2	3.62
5	5.42
4	5.83
6	4.06
5	3.21
4	3.75
3	2.88
2	2.9
2	3.65
4	4.1
5	3.71
3	3.23
4	2.27
4	3.71
1	2.25
2	2.37
5	3.13
2	2.38
2	2.81
7	3.87
6	4.42
2	2.85
5	3.94
5	3.63
4	3.98
3	2.87
2	3.69
4	4.37
3	2.96
2	3.29
3	3.88
1	3.17
1	2.25
2	2.63
3	3.33
2	3.88
1	3.15
2	2.65
3	3.5
1	2.62
5	3.81
7	4.21
2	3.4
3	3.58
5	3.48
2	2.94
6	4.27
1	3.46
2	3.06
3	3.38
1	2.77
4	3.62
1	2.6
2	2.92
4	4.44
1	3.29
3	4.08
2	2.62
1	3.19
2	3.52
3	3.29
2	4.35
2	3.46
3	2.23
2	3.44
4	3.48
1	2.62
1	2.6
6	4.44
3	3.88
2	2.92
2	2.81
2	2.94
2	3.06
1	3.19
3	3.62
2	3.21
1	2.62
3	3.29
1	2.38
2	2.67
1	2.63
6	3.63
4	3.62
5	3.71
2	3.23
4	3.13
2	3.46
2	3.52
1	2.54
7	5.42
5	3.33
2	3.52
2	2.37
4	4.42
3	3.23
2	2.27
1	4.08
1	3.88
1	3.4
3	3.81
1	3.38
3	4.37
1	2.87
2	3.75
1	3.69
2	4.06
1	3.29
2	3.48
4	4.27
3	3.5
2	3.65
1	2.71
3	3.98
2	2.25
1	2.9
2	3.29
1	3.46
1	2.02
4	4.35
3	3.71
1	4.52
2	3.44
1	2.25
2	2.65
1	5.83
3	3.58
2	3.13
1	2.77
5	3.48
3	2.96
1	2.85
4	3.44
3	3.15
6	4.21
2	3.25
3	4.1
1	3.29
5	3.33
4	3.94
2	2.88
2	3.33
1	3.17
2	3.04
2	2.23
6	3.87
