# Supplementary material for: Sequential biases on subjective judgments: Evidence from face attractiveness and ringtone agreeableness judgment
Source: PLoS One. 2018 Jun 11;13(6):e0198723. doi: 10.1371/journal.pone.0198723 (PMC5995378; doi:10.1371/journal.pone.0198723)
Supplement: S1 Data — (ZIP) [file pone.0198723.s001.zip › all the data/Exp 4/2.xlsx]

## Sheet: Sheet1
3	3.52
4	3.25
3	2.67
2	3.04
2	2.71
2	3.33
4	4.52
3	3.13
1	2.54
1	2.02
2	3.23
2	3.29
1	3.33
2	3.44
3	3.62
4	5.42
4	5.83
3	4.06
1	3.21
1	3.75
2	2.88
1	2.9
2	3.65
2	4.1
1	3.71
1	3.23
1	2.27
2	3.71
1	2.25
1	2.37
1	3.13
1	2.38
1	2.81
5	3.87
2	4.42
1	2.85
2	3.94
3	3.63
2	3.98
1	2.87
1	3.69
2	4.37
1	2.96
2	3.29
1	3.88
2	3.17
1	2.25
3	2.63
3	3.33
4	3.88
2	3.15
1	2.65
2	3.5
1	2.62
1	3.81
3	4.21
2	3.4
2	3.58
3	3.48
3	2.94
3	4.27
2	3.46
3	3.06
2	3.38
1	2.77
2	3.62
1	2.6
1	2.92
3	4.44
1	3.29
4	4.08
1	2.62
1	3.19
2	3.52
1	3.29
3	4.35
3	3.46
1	2.23
2	3.44
2	3.48
3	3.25
2	3.88
2	3.13
3	2.63
4	4.42
1	2.81
3	3.62
1	2.77
4	4.44
4	3.33
3	3.46
5	3.87
1	2.23
3	4.35
2	3.23
4	3.88
3	4.21
2	4.37
1	3.23
3	3.65
2	4.1
2	3.71
1	3.29
1	3.15
1	2.62
2	3.58
1	2.92
3	3.06
1	3.44
2	3.29
3	3.52
1	2.87
1	3.38
1	2.27
2	3.75
2	3.17
4	4.27
2	2.85
1	2.02
3	3.94
2	3.98
2	3.69
1	2.25
2	3.13
2	3.29
4	5.42
2	3.46
3	4.52
1	2.62
1	3.19
4	5.83
2	3.48
2	3.29
2	3.04
3	4.06
4	3.48
1	2.25
2	3.21
2	3.52
2	2.88
1	2.38
1	2.54
2	3.4
1	2.37
2	3.63
1	3.33
2	2.67
1	2.6
2	3.33
2	2.71
3	3.62
1	3.44
3	3.5
2	3.71
4	4.08
	2.9
1	2.96
2	3.81
2	2.94
1	2.65
