# Supplementary material for: Sequential biases on subjective judgments: Evidence from face attractiveness and ringtone agreeableness judgment
Source: PLoS One. 2018 Jun 11;13(6):e0198723. doi: 10.1371/journal.pone.0198723 (PMC5995378; doi:10.1371/journal.pone.0198723)
Supplement: S1 Data — (ZIP) [file pone.0198723.s001.zip › all the data/Exp 4/27.xlsx]

## Sheet: Sheet1
6	3.52
5	3.25
4	2.67
4	3.04
4	2.71
5	3.33
6	4.52
5	3.13
3	2.54
2	2.02
5	3.23
4	3.29
4	3.33
6	3.44
6	3.62
7	5.42
7	5.83
6	4.06
6	3.21
6	3.75
5	2.88
5	2.9
6	3.65
5	4.1
5	3.71
5	3.23
4	2.27
4	3.71
4	2.25
4	2.37
3	3.13
3	2.38
4	2.81
5	3.87
5	4.42
4	2.85
5	3.94
5	3.63
6	3.98
5	2.87
5	3.69
7	4.37
6	2.96
5	3.29
4	3.88
4	3.17
3	2.25
5	2.63
4	3.33
5	3.88
5	3.15
4	2.65
4	3.5
4	2.62
5	3.81
6	4.21
5	3.4
6	3.58
4	3.48
5	2.94
7	4.27
5	3.46
4	3.06
4	3.38
4	2.77
4	3.62
3	2.6
3	2.92
6	4.44
6	3.29
7	4.08
5	2.62
6	3.19
5	3.52
4	3.29
6	4.35
4	3.46
3	2.23
5	3.44
4	3.48
7	4.08
5	2.6
6	4.1
5	3.62
4	4.06
4	3.06
4	3.44
3	3.4
5	3.58
3	3.87
4	3.71
5	3.33
3	2.54
3	2.38
5	2.37
4	2.62
7	5.83
6	3.65
4	3.38
3	2.25
3	3.46
6	2.94
5	2.96
5	3.62
4	3.69
5	3.81
4	2.88
4	3.63
5	2.87
6	3.71
5	2.77
5	3.29
6	3.46
5	3.52
6	4.35
6	3.44
6	4.44
5	4.42
4	3.04
4	3.5
4	2.85
5	3.75
5	3.98
5	2.9
4	2.92
5	4.37
4	3.29
6	4.52
6	4.21
4	3.88
6	3.88
3	3.23
3	2.67
6	3.19
5	3.21
7	5.42
5	3.25
6	3.94
5	3.33
4	2.65
7	4.27
4	3.13
3	2.23
4	2.81
4	3.29
4	3.52
4	3.17
4	2.62
5	3.29
4	2.02
4	2.25
4	3.48
5	3.48
4	3.33
4	3.13
5	3.15
5	2.63
5	3.23
3	2.27
3	2.71
