# Supplementary material for: Sequential biases on subjective judgments: Evidence from face attractiveness and ringtone agreeableness judgment
Source: PLoS One. 2018 Jun 11;13(6):e0198723. doi: 10.1371/journal.pone.0198723 (PMC5995378; doi:10.1371/journal.pone.0198723)
Supplement: S1 Data — (ZIP) [file pone.0198723.s001.zip › all the data/Exp 4/29.xlsx]

## Sheet: Sheet1
3	3.52
3	3.25
2	2.67
2	3.04
1	2.71
1	3.33
1	4.52
2	3.13
2	2.54
2	2.02
4	3.23
3	3.29
4	3.33
4	3.44
5	3.62
2	5.42
2	5.83
1	4.06
1	3.21
2	3.75
2	2.88
3	2.9
4	3.65
2	4.1
1	3.71
1	3.23
2	2.27
3	3.71
3	2.25
1	2.37
2	3.13
4	2.38
5	2.81
2	3.87
1	4.42
1	2.85
2	3.94
1	3.63
3	3.98
4	2.87
2	3.69
2	4.37
1	2.96
4	3.29
1	3.88
1	3.17
3	2.25
3	2.63
2	3.33
5	3.88
4	3.15
3	2.65
6	3.5
2	2.62
3	3.81
2	4.21
3	3.4
4	3.58
1	3.48
1	2.94
1	4.27
2	3.46
2	3.06
1	3.38
2	2.77
1	3.62
1	2.6
2	2.92
2	4.44
2	3.29
2	4.08
3	2.62
1	3.19
3	3.52
3	3.29
5	4.35
2	3.46
1	2.23
2	3.44
1	3.48
3	3.15
1	3.65
2	3.21
3	4.1
2	3.13
3	2.85
1	3.25
1	2.81
4	3.46
1	3.29
2	3.98
1	3.19
1	3.06
2	2.37
1	3.62
3	2.67
2	2.62
1	2.25
2	4.21
1	3.52
2	3.71
1	2.02
2	2.87
1	3.58
1	3.17
3	3.48
2	3.4
1	2.92
1	3.63
2	2.38
1	2.88
1	3.29
1	3.23
2	3.52
4	3.33
1	4.08
1	3.04
2	4.27
1	3.75
1	3.62
1	3.33
3	3.44
2	3.13
1	3.23
1	5.42
1	4.52
2	2.27
1	5.83
1	3.69
1	3.81
3	4.06
2	2.65
1	3.44
2	4.37
1	2.54
3	3.88
5	3.29
3	3.46
2	3.48
4	3.33
3	4.42
1	3.71
1	3.29
2	2.63
3	2.25
1	2.23
1	2.96
2	4.35
2	2.77
1	2.9
2	3.88
2	3.38
1	2.62
1	4.44
2	3.87
1	2.6
2	3.94
1	3.5
2	2.71
1	2.94
1
2
1
2
3
1
3
1
