# Supplementary material for: Sequential biases on subjective judgments: Evidence from face attractiveness and ringtone agreeableness judgment
Source: PLoS One. 2018 Jun 11;13(6):e0198723. doi: 10.1371/journal.pone.0198723 (PMC5995378; doi:10.1371/journal.pone.0198723)
Supplement: S1 Data — (ZIP) [file pone.0198723.s001.zip › all the data/Exp 4/34.xlsx]

## Sheet: Sheet1
3	3.52
1	3.25
4	2.67
3	3.04
5	2.71
2	3.33
4	4.52
3	3.13
1	2.54
1	2.02
2	3.23
3	3.29
4	3.33
3	3.44
4	3.62
4	5.42
7	5.83
3	4.06
2	3.21
5	3.75
3	2.88
2	2.9
7	3.65
5	4.1
5	3.71
2	3.23
1	2.27
4	3.71
1	2.25
1	2.37
2	3.13
2	2.38
1	2.81
4	3.87
1	4.42
5	2.85
2	3.94
2	3.63
4	3.98
4	2.87
2	3.69
3	4.37
4	2.96
3	3.29
5	3.88
3	3.17
2	2.25
3	2.63
3	3.33
2	3.88
1	3.15
4	2.65
3	3.5
2	2.62
7	3.81
7	4.21
4	3.4
4	3.58
3	3.48
3	2.94
4	4.27
2	3.46
2	3.06
2	3.38
1	2.77
1	3.62
1	2.6
2	2.92
6	4.44
3	3.29
7	4.08
4	2.62
3	3.19
4	3.52
3	3.29
4	4.35
2	3.46
4	2.23
4	3.44
3	3.48
2	3.63
4	3.62
2	3.46
3	2.85
2	2.96
3	3.13
2	4.42
6	3.29
3	2.27
2	2.38
5	3.65
5	2.87
2	2.62
2	3.29
4	3.29
3	3.75
2	3.94
2	2.81
2	3.48
1	2.6
5	4.52
3	2.25
5	5.42
5	3.33
4	3.62
4	3.19
7	4.35
5	4.1
3	3.06
3	3.25
2	3.21
3	3.4
3	3.23
3	4.37
4	3.52
1	2.02
1	2.62
3	3.44
8	3.81
5	3.29
3	2.94
3	4.27
2	2.9
1	2.25
4	3.58
4	3.87
4	3.44
5	2.77
7	4.44
3	2.71
5	4.21
4	3.38
2	3.13
2	3.52
3	2.88
2	2.67
7	3.98
2	3.15
1	3.69
2	3.04
3	3.5
3	4.06
8	5.83
2	2.63
3	3.33
3	2.65
7	3.88
2	3.23
4	3.48
3	2.54
1	2.23
1	2.92
2	3.46
5	4.08
4	3.33
1	3.17
1	2.37
4	3.71
2	3.71
3	3.88
