# Supplementary material for: Sequential biases on subjective judgments: Evidence from face attractiveness and ringtone agreeableness judgment
Source: PLoS One. 2018 Jun 11;13(6):e0198723. doi: 10.1371/journal.pone.0198723 (PMC5995378; doi:10.1371/journal.pone.0198723)
Supplement: S1 Data — (ZIP) [file pone.0198723.s001.zip › all the data/Exp 4/35.xlsx]

## Sheet: Sheet1
1	3.52
1	3.25
1	2.67
1	3.04
2	2.71
3	3.33
2	4.52
2	3.13
1	2.54
1	2.02
2	3.23
5	3.29
2	3.33
3	3.44
2	3.62
5	5.42
4	5.83
6	4.06
3	3.21
3	3.75
2	2.88
2	2.9
3	3.65
2	4.1
3	3.71
2	3.23
3	2.27
2	3.71
1	2.25
1	2.37
4	3.13
3	2.38
2	2.81
3	3.87
2	4.42
2	2.85
4	3.94
3	3.63
2	3.98
1	2.87
1	3.69
2	4.37
1	2.96
3	3.29
4	3.88
1	3.17
1	2.25
2	2.63
3	3.33
2	3.88
1	3.15
1	2.65
1	3.5
1	2.62
2	3.81
1	4.21
1	3.4
2	3.58
2	3.48
1	2.94
1	4.27
2	3.46
1	3.06
1	3.38
1	2.77
1	3.62
1	2.6
1	2.92
1	4.44
3	3.29
3	4.08
1	2.62
1	3.19
1	3.52
3	3.29
2	4.35
1	3.46
2	2.23
1	3.44
1	3.48
2	3.71
1	2.77
2	3.13
2	3.15
2	3.38
2	3.19
2	4.06
1	3.63
2	4.1
3	3.94
3	3.29
1	3.52
2	4.21
1	3.17
2	2.25
2	4.37
1	2.62
1	2.87
2	3.87
1	3.06
1	3.04
2	3.25
2	2.27
1	2.6
1	3.44
1	2.9
4	3.65
1	2.67
1	3.52
2	5.83
4	3.88
2	3.44
2	2.94
2	2.81
2	2.92
1	3.46
3	3.29
1	2.37
2	2.96
3	3.48
2	3.62
4	5.42
3	3.75
2	3.48
2	2.38
3	3.13
4	4.52
2	2.62
2	3.46
5	3.71
2	3.4
1	3.21
3	3.33
1	2.85
3	3.29
1	2.02
2	4.42
1	3.23
2	3.33
1	2.65
4	3.29
2	2.63
2	3.23
4	3.81
3	3.62
1	3.69
5	4.44
2	2.54
1	2.88
2	4.27
1	3.88
2	4.08
1	3.5
1	2.25
1	2.71
2	3.33
2	2.23
2	3.58
2	3.98
1	4.35
