# Supplementary material for: Sequential biases on subjective judgments: Evidence from face attractiveness and ringtone agreeableness judgment
Source: PLoS One. 2018 Jun 11;13(6):e0198723. doi: 10.1371/journal.pone.0198723 (PMC5995378; doi:10.1371/journal.pone.0198723)
Supplement: S1 Data — (ZIP) [file pone.0198723.s001.zip › all the data/Exp 4/36.xlsx]

## Sheet: Sheet1
3	3.52
3	3.25
2	2.67
4	3.04
4	2.71
7	3.33
8	4.52
3	3.13
2	2.54
2	2.02
7	3.23
7	3.29
6	3.33
5	3.44
5	3.62
8	5.42
8	5.83
6	4.06
7	3.21
6	3.75
6	2.88
4	2.9
5	3.65
4	4.1
6	3.71
3	3.23
2	2.27
1	3.71
1	2.25
6	2.37
4	3.13
2	2.38
2	2.81
7	3.87
6	4.42
7	2.85
7	3.94
4	3.63
6	3.98
6	2.87
4	3.69
6	4.37
4	2.96
2	3.29
2	3.88
3	3.17
2	2.25
2	2.63
5	3.33
4	3.88
3	3.15
4	2.65
3	3.5
1	2.62
6	3.81
7	4.21
5	3.4
5	3.58
6	3.48
6	2.94
5	4.27
5	3.46
3	3.06
3	3.38
4	2.77
5	3.62
2	2.6
2	2.92
6	4.44
4	3.29
4	4.08
1	2.62
2	3.19
4	3.52
3	3.29
5	4.35
2	3.46
3	2.23
3	3.44
2	3.48
6	3.33
4	2.77
5	3.98
7	3.48
4	2.92
3	2.27
8	5.83
4	3.44
3	3.13
2	3.04
4	3.44
4	3.29
5	3.62
3	3.52
3	3.69
7	5.42
2	2.25
1	2.02
6	4.21
3	2.71
2	3.13
2	3.63
1	2.62
2	2.87
3	3.75
3	2.67
6	3.87
2	2.54
3	3.52
3	3.29
7	2.37
5	3.5
6	3.88
2	3.25
2	3.4
5	3.81
3	4.06
2	3.23
2	3.23
3	3.15
1	3.46
4	3.33
3	2.25
4	4.35
4	3.62
6	4.44
4	3.17
4	3.71
3	2.96
6	3.33
2	2.6
2	3.48
5	4.42
7	4.52
1	2.38
2	3.38
2	2.63
2	2.81
5	3.94
6	4.37
3	3.06
1	2.62
3	2.65
6	4.1
4	3.19
5	2.85
5	4.27
3	2.9
6	3.65
6	3.29
3	3.88
4	3.71
2	2.88
6	2.94
2	2.23
3	3.58
3	3.21
4	4.08
2	3.29
4	3.46
