# Supplementary material for: Sequential biases on subjective judgments: Evidence from face attractiveness and ringtone agreeableness judgment
Source: PLoS One. 2018 Jun 11;13(6):e0198723. doi: 10.1371/journal.pone.0198723 (PMC5995378; doi:10.1371/journal.pone.0198723)
Supplement: S1 Data — (ZIP) [file pone.0198723.s001.zip › all the data/Exp 4/37.xlsx]

## Sheet: Sheet1
5	3.52
3	3.25
4	2.67
2	3.04
3	2.71
2	3.33
4	4.52
2	3.13
1	2.54
2	2.02
3	3.23
1	3.29
6	3.33
7	3.44
5	3.62
8	5.42
7	5.83
6	4.06
5	3.21
8	3.75
3	2.88
2	2.9
4	3.65
3	4.1
4	3.71
2	3.23
1	2.27
4	3.71
5	2.25
1	2.37
1	3.13
2	2.38
5	2.81
4	3.87
3	4.42
1	2.85
2	3.94
1	3.63
6	3.98
7	2.87
5	3.69
5	4.37
4	2.96
3	3.29
2	3.88
1	3.17
1	2.25
2	2.63
1	3.33
1	3.88
6	3.15
4	2.65
5	3.5
1	2.62
7	3.81
6	4.21
5	3.4
4	3.58
2	3.48
1	2.94
8	4.27
6	3.46
5	3.06
2	3.38
1	2.77
6	3.62
1	2.6
1	2.92
2	4.44
1	3.29
5	4.08
2	2.62
3	3.19
5	3.52
2	3.29
1	4.35
4	3.46
1	2.23
3	3.44
5	3.48
5	3.25
6	5.83
5	2.81
2	2.71
3	3.06
1	2.62
4	3.23
5	3.15
1	2.54
3	3.88
1	2.38
5	4.1
1	2.92
2	3.17
3	3.87
4	3.29
1	2.6
8	5.42
1	2.23
5	3.62
6	4.08
2	2.94
5	2.85
1	3.29
1	3.04
4	3.44
6	4.06
5	4.44
6	3.21
3	2.88
4	3.29
5	3.23
2	3.33
5	3.62
6	3.75
7	4.42
3	3.13
6	4.21
2	3.46
2	2.62
4	3.48
5	3.65
6	4.27
2	3.19
5	3.38
7	4.52
4	2.65
3	3.5
2	3.48
5	3.33
6	3.69
2	3.52
5	3.33
1	2.96
4	3.4
5	3.94
6	3.13
4	2.77
7	3.81
2	2.63
3	3.46
2	3.88
4	3.44
4	3.52
4	3.58
2	2.67
1	2.02
3	2.25
4	3.63
2	3.98
3	4.35
6	3.71
4	3.71
2	2.87
1	2.37
1	2.9
2	4.37
1	2.25
1	3.29
3	2.27
