# Supplementary material for: Sequential biases on subjective judgments: Evidence from face attractiveness and ringtone agreeableness judgment
Source: PLoS One. 2018 Jun 11;13(6):e0198723. doi: 10.1371/journal.pone.0198723 (PMC5995378; doi:10.1371/journal.pone.0198723)
Supplement: S1 Data — (ZIP) [file pone.0198723.s001.zip › all the data/Exp 4/38.xlsx]

## Sheet: Sheet1
4	3.52
3	3.25
5	2.67
2	3.04
3	2.71
6	3.33
5	4.52
3	3.13
1	2.54
3	2.02
4	3.23
4	3.29
3	3.33
4	3.44
4	3.62
6	5.42
5	5.83
4	4.06
4	3.21
4	3.75
4	2.88
3	2.9
5	3.65
5	4.1
4	3.71
4	3.23
2	2.27
5	3.71
3	2.25
4	2.37
3	3.13
2	2.38
2	2.81
6	3.87
5	4.42
3	2.85
4	3.94
3	3.63
4	3.98
3	2.87
5	3.69
5	4.37
4	2.96
4	3.29
5	3.88
3	3.17
2	2.25
5	2.63
4	3.33
5	3.88
4	3.15
4	2.65
3	3.5
1	2.62
4	3.81
4	4.21
5	3.4
4	3.58
5	3.48
4	2.94
5	4.27
4	3.46
3	3.06
2	3.38
2	2.77
3	3.62
2	2.6
2	2.92
5	4.44
2	3.29
3	4.08
2	2.62
4	3.19
3	3.52
3	3.29
2	4.35
3	3.46
1	2.23
5	3.44
4	3.48
6	5.83
5	2.96
2	3.04
3	3.48
3	2.87
2	3.62
3	4.21
5	4.37
4	3.65
4	3.81
4	3.69
4	3.33
3	2.25
6	5.42
3	3.29
4	2.92
5	4.44
5	3.4
1	2.23
5	4.42
5	2.94
5	3.15
4	3.48
5	4.52
4	3.98
5	4.08
3	2.71
5	3.5
4	2.9
4	3.25
5	3.23
3	2.88
4	2.62
5	3.21
5	3.33
3	2.65
2	2.38
2	2.6
4	2.63
1	2.02
3	3.38
5	3.52
1	2.25
5	3.46
5	3.94
4	2.37
3	3.71
6	3.87
4	3.88
4	3.23
3	3.33
4	3.19
3	2.67
2	3.29
4	4.35
5	3.88
4	3.29
5	3.62
4	2.81
4	3.17
3	2.77
3	3.46
5	4.27
3	3.44
2	2.27
3	3.06
4	3.52
4	4.06
4	3.63
3	3.58
4	3.71
4	3.44
4	2.85
6	3.75
3	3.29
2	2.62
3	3.13
6	4.1
2	2.54
3	3.13
