# Supplementary material for: Sequential biases on subjective judgments: Evidence from face attractiveness and ringtone agreeableness judgment
Source: PLoS One. 2018 Jun 11;13(6):e0198723. doi: 10.1371/journal.pone.0198723 (PMC5995378; doi:10.1371/journal.pone.0198723)
Supplement: S1 Data — (ZIP) [file pone.0198723.s001.zip › all the data/Exp 4/4.xlsx]

## Sheet: Sheet1
3	3.52
2	3.25
3	2.67
1	3.04
2	2.71
2	3.33
3	4.52
2	3.13
1	2.54
1	2.02
2	3.23
2	3.29
4	3.33
3	3.44
2	3.62
5	5.42
4	5.83
4	4.06
3	3.21
3	3.75
4	2.88
2	2.9
2	3.65
6	4.1
4	3.71
4	3.23
3	2.27
5	3.71
2	2.25
1	2.37
4	3.13
3	2.38
4	2.81
4	3.87
5	4.42
3	2.85
3	3.94
2	3.63
4	3.98
3	2.87
5	3.69
4	4.37
3	2.96
2	3.29
6	3.88
3	3.17
4	2.25
3	2.63
4	3.33
3	3.88
3	3.15
4	2.65
2	3.5
1	2.62
5	3.81
2	4.21
3	3.4
4	3.58
2	3.48
1	2.94
2	4.27
5	3.46
2	3.06
2	3.38
3	2.77
2	3.62
2	2.6
1	2.92
2	4.44
1	3.29
4	4.08
2	2.62
2	3.19
2	3.52
4	3.29
3	4.35
2	3.46
2	2.23
3	3.44
2	3.48
3	3.04
3	3.62
4	3.98
2	2.88
1	2.71
5	4.1
1	3.52
2	3.33
2	3.13
2	2.6
2	2.23
1	3.19
4	4.08
5	4.21
2	3.65
5	5.42
2	4.27
1	2.67
2	3.48
4	3.69
3	3.23
4	3.81
3	3.38
2	3.46
1	3.29
3	3.4
3	2.9
2	2.63
2	3.88
4	3.29
3	2.27
2	4.52
2	5.83
3	3.23
4	3.87
3	4.35
4	4.42
3	3.46
3	3.52
2	3.17
2	3.15
3	2.81
1	3.33
2	3.75
3	3.71
1	2.92
2	2.85
3	2.25
4	2.62
2	2.87
4	3.71
2	3.25
3	3.58
1	2.02
1	2.62
3	3.21
2	2.77
4	3.13
3	3.48
3	2.96
3	3.5
2	3.29
2	3.06
3	3.62
5	3.88
2	3.44
3	3.63
2	3.44
3	4.06
1	2.38
2	3.29
4	4.37
2	2.94
2	3.94
1	2.54
2	2.37
1	2.25
1	2.65
2	4.44
2	3.33
