# Supplementary material for: Sequential biases on subjective judgments: Evidence from face attractiveness and ringtone agreeableness judgment
Source: PLoS One. 2018 Jun 11;13(6):e0198723. doi: 10.1371/journal.pone.0198723 (PMC5995378; doi:10.1371/journal.pone.0198723)
Supplement: S1 Data — (ZIP) [file pone.0198723.s001.zip › all the data/Exp 4/41.xlsx]

## Sheet: Sheet1
3	3.52
2	3.25
3	2.67
3	3.04
2	2.71
2	3.33
4	4.52
2	3.13
1	2.54
1	2.02
4	3.23
3	3.29
3	3.33
4	3.44
4	3.62
1	5.42
4	5.83
4	4.06
3	3.21
2	3.75
2	2.88
2	2.9
4	3.65
4	4.1
2	3.71
2	3.23
2	2.27
3	3.71
1	2.25
1	2.37
4	3.13
3	2.38
2	2.81
5	3.87
3	4.42
1	2.85
3	3.94
4	3.63
2	3.98
1	2.87
1	3.69
5	4.37
4	2.96
1	3.29
5	3.88
1	3.17
1	2.25
1	2.63
5	3.33
6	3.88
4	3.15
3	2.65
3	3.5
1	2.62
5	3.81
3	4.21
4	3.4
5	3.58
3	3.48
1	2.94
6	4.27
4	3.46
2	3.06
1	3.38
1	2.77
4	3.62
2	2.6
1	2.92
4	4.44
3	3.29
5	4.08
1	2.62
2	3.19
2	3.52
1	3.29
5	4.35
1	3.46
1	2.23
1	3.44
3	3.48
1	2.77
3	4.06
1	2.37
2	2.96
2	2.87
1	3.75
1	3.33
1	2.23
2	4.21
5	4.08
2	3.21
1	3.4
1	3.06
4	4.42
2	3.98
3	3.48
3	2.63
4	2.9
2	3.25
1	2.92
2	3.38
2	5.42
1	2.88
1	3.33
4	3.19
4	3.52
4	4.35
1	2.62
3	3.15
2	4.44
3	3.63
1	3.71
2	3.71
4	3.23
3	2.81
2	2.6
1	3.44
1	2.54
5	3.65
5	3.29
6	2.67
2	2.71
5	3.13
7	3.81
6	4.27
4	3.44
7	5.83
2	2.65
1	2.25
1	3.29
2	3.29
4	4.1
3	3.5
4	3.62
2	3.62
6	3.52
2	3.13
1	3.46
6	3.94
1	3.17
2	2.62
2	2.38
4	3.48
7	3.88
3	2.27
2	2.25
4	3.88
1	3.33
2	3.29
2	3.46
2	3.69
1	2.85
3	4.52
3	3.04
5	3.87
2	3.58
1	2.02
2	3.23
3	2.94
5	4.37
