# Supplementary material for: Sequential biases on subjective judgments: Evidence from face attractiveness and ringtone agreeableness judgment
Source: PLoS One. 2018 Jun 11;13(6):e0198723. doi: 10.1371/journal.pone.0198723 (PMC5995378; doi:10.1371/journal.pone.0198723)
Supplement: S1 Data — (ZIP) [file pone.0198723.s001.zip › all the data/Exp 4/5.xlsx]

## Sheet: Sheet1
3	3.52
4	3.25
4	2.67
3	3.04
3	2.71
5	3.33
1	4.52
3	3.13
1	2.54
1	2.02
2	3.23
3	3.29
4	3.33
5	3.44
5	3.62
6	5.42
6	5.83
3	4.06
3	3.21
1	3.75
4	2.88
3	2.9
5	3.65
4	4.1
4	3.71
3	3.23
2	2.27
4	3.71
3	2.25
4	2.37
2	3.13
2	2.38
3	2.81
5	3.87
5	4.42
4	2.85
5	3.94
3	3.63
5	3.98
4	2.87
4	3.69
5	4.37
3	2.96
4	3.29
3	3.88
3	3.17
4	2.25
4	2.63
4	3.33
4	3.88
4	3.15
3	2.65
5	3.5
4	2.62
5	3.81
6	4.21
4	3.4
3	3.58
4	3.48
4	2.94
5	4.27
3	3.46
2	3.06
5	3.38
3	2.77
5	3.62
3	2.6
4	2.92
4	4.44
2	3.29
5	4.08
1	2.62
3	3.19
2	3.52
4	3.29
5	4.35
2	3.46
2	2.23
2	3.44
2	3.48
5	3.4
3	2.62
7	3.52
2	3.29
1	2.38
3	2.65
1	2.92
6	4.42
5	3.33
3	2.6
5	3.15
4	4.1
4	2.77
5	3.69
1	2.62
3	3.44
6	3.65
5	3.23
4	4.35
3	3.71
6	4.06
3	2.23
4	2.27
4	2.88
5	3.29
1	2.81
5	3.63
4	2.94
5	3.33
5	3.38
4	2.67
3	2.9
4	3.5
5	3.48
2	2.02
6	5.42
4	3.04
3	3.88
4	3.33
4	3.88
3	3.21
2	3.44
5	4.08
4	4.21
3	3.23
5	3.98
4	3.58
3	3.29
2	2.54
1	2.71
3	3.62
2	2.87
3	3.81
3	2.25
2	2.96
4	3.94
5	4.37
2	2.25
5	4.27
4	3.17
5	3.62
3	3.46
3	3.48
3	3.06
2	3.46
1	3.19
6	5.83
5	2.63
2	2.37
5	4.44
4	3.75
1	4.52
4	3.13
2	3.13
2	3.52
3	3.29
4	3.25
3	3.71
4	2.85
4	3.87
