# Supplementary material for: Sequential biases on subjective judgments: Evidence from face attractiveness and ringtone agreeableness judgment
Source: PLoS One. 2018 Jun 11;13(6):e0198723. doi: 10.1371/journal.pone.0198723 (PMC5995378; doi:10.1371/journal.pone.0198723)
Supplement: S1 Data — (ZIP) [file pone.0198723.s001.zip › all the data/Exp 4/61.xlsx]

## Sheet: Sheet1
3	3.52
6	3.25
2	2.67
2	3.04
4	2.71
4	3.33
5	4.52
3	3.13
1	2.54
2	2.02
4	3.23
2	3.29
3	3.33
3	3.44
6	3.62
3	5.42
6	5.83
4	4.06
2	3.21
1	3.75
5	2.88
5	2.9
6	3.65
2	4.1
6	3.71
5	3.23
2	2.27
5	3.71
2	2.25
5	2.37
2	3.13
2	2.38
4	2.81
6	3.87
5	4.42
4	2.85
5	3.94
4	3.63
7	3.98
5	2.87
6	3.69
2	4.37
4	2.96
2	3.29
6	3.88
4	3.17
1	2.25
3	2.63
4	3.33
4	3.88
5	3.15
3	2.65
7	3.5
2	2.62
2	3.81
1	4.21
6	3.4
6	3.58
3	3.48
3	2.94
7	4.27
2	3.46
1	3.06
3	3.38
2	2.77
6	3.62
1	2.6
2	2.92
5	4.44
3	3.29
6	4.08
1	2.62
3	3.19
2	3.52
1	3.29
6	4.35
3	3.46
4	2.23
3	3.44
6	3.48
6	3.29
6	4.21
5	3.38
4	3.88
3	3.33
1	2.85
2	3.75
1	2.37
3	2.02
2	2.25
4	2.81
3	3.46
5	3.15
3	2.67
3	2.88
6	3.62
3	3.17
2	2.27
7	3.65
3	2.6
4	2.94
5	4.44
4	2.62
5	3.52
5	5.42
3	3.63
3	2.54
2	2.77
4	3.21
2	3.48
6	4.1
5	3.25
3	3.48
7	3.58
3	2.63
4	3.88
5	3.23
3	3.33
7	4.35
4	2.38
4	2.71
5	3.52
2	3.04
7	4.27
4	2.65
3	3.44
5	2.96
3	3.69
4	3.23
4	2.87
3	3.06
5	3.71
3	3.81
2	3.46
7	3.62
7	4.08
6	4.42
4	3.87
7	3.98
4	2.9
2	3.19
6	5.83
4	3.4
5	4.06
3	2.62
2	2.25
3	4.37
2	2.23
3	3.71
1	3.29
5	3.13
2	3.29
6	3.5
4	3.94
3	3.33
2	2.92
2	3.13
4	3.44
5	3.29
5	4.52
