# Supplementary material for: Sequential biases on subjective judgments: Evidence from face attractiveness and ringtone agreeableness judgment
Source: PLoS One. 2018 Jun 11;13(6):e0198723. doi: 10.1371/journal.pone.0198723 (PMC5995378; doi:10.1371/journal.pone.0198723)
Supplement: S1 Data — (ZIP) [file pone.0198723.s001.zip › all the data/Exp 4/64.xlsx]

## Sheet: Sheet1
5	3.52
4	3.25
6	2.67
4	3.04
5	2.71
7	3.33
6	4.52
6	3.13
4	2.54
4	2.02
4	3.23
3	3.29
4	3.33
5	3.44
6	3.62
5	5.42
7	5.83
6	4.06
4	3.21
6	3.75
6	2.88
4	2.9
4	3.65
5	4.1
5	3.71
6	3.23
6	2.27
7	3.71
4	2.25
3	2.37
3	3.13
2	2.38
2	2.81
7	3.87
6	4.42
6	2.85
6	3.94
4	3.63
5	3.98
5	2.87
4	3.69
7	4.37
4	2.96
3	3.29
2	3.88
3	3.17
5	2.25
3	2.63
5	3.33
6	3.88
6	3.15
3	2.65
5	3.5
4	2.62
5	3.81
7	4.21
5	3.4
4	3.58
3	3.48
5	2.94
8	4.27
6	3.46
3	3.06
5	3.38
3	2.77
5	3.62
4	2.6
4	2.92
7	4.44
5	3.29
6	4.08
3	2.62
4	3.19
4	3.52
5	3.29
4	4.35
5	3.46
3	2.23
7	3.44
6	3.48
7	3.71
6	3.63
5	3.33
2	2.02
6	5.83
4	4.1
5	3.46
4	3.21
3	3.19
3	2.77
4	3.71
4	2.71
5	3.81
5	3.29
4	4.35
3	3.33
6	4.21
5	3.29
7	4.37
4	3.62
6	2.88
5	2.27
5	4.52
6	3.65
3	2.96
4	3.48
6	3.88
5	3.58
5	3.33
4	3.62
3	2.37
5	2.87
5	2.67
2	2.9
2	2.25
7	3.87
4	3.44
3	2.23
3	3.29
5	2.65
5	3.5
7	4.27
6	3.98
5	3.23
6	4.44
4	5.42
3	2.62
4	3.04
3	3.52
3	3.46
4	3.29
3	3.25
5	4.06
5	2.94
4	2.38
5	4.42
3	3.23
5	3.94
4	3.52
4	3.4
4	3.75
3	3.48
5	2.6
3	3.13
5	4.08
3	3.17
4	2.62
5	3.88
4	3.15
6	3.69
2	2.85
3	3.13
2	2.81
4	3.44
3	2.63
3	3.06
2	2.54
4	3.38
4	2.92
5	2.25
