# Supplementary material for: Sequential biases on subjective judgments: Evidence from face attractiveness and ringtone agreeableness judgment
Source: PLoS One. 2018 Jun 11;13(6):e0198723. doi: 10.1371/journal.pone.0198723 (PMC5995378; doi:10.1371/journal.pone.0198723)
Supplement: S1 Data — (ZIP) [file pone.0198723.s001.zip › all the data/Exp 4/66.xlsx]

## Sheet: Sheet1
3	3.52
2	3.25
2	2.67
2	3.04
1	2.71
3	3.33
3	4.52
2	3.13
1	2.54
3	2.02
4	3.23
4	3.29
2	3.33
4	3.44
5	3.62
5	5.42
6	5.83
6	4.06
5	3.21
3	3.75
2	2.88
2	2.9
6	3.65
5	4.1
5	3.71
3	3.23
3	2.27
2	3.71
2	2.25
1	2.37
4	3.13
3	2.38
1	2.81
5	3.87
6	4.42
3	2.85
6	3.94
4	3.63
6	3.98
4	2.87
3	3.69
5	4.37
5	2.96
2	3.29
2	3.88
1	3.17
1	2.25
1	2.63
2	3.33
2	3.88
3	3.15
2	2.65
2	3.5
1	2.62
6	3.81
5	4.21
4	3.4
5	3.58
4	3.48
1	2.94
5	4.27
2	3.46
1	3.06
2	3.38
1	2.77
3	3.62
1	2.6
3	2.92
5	4.44
2	3.29
6	4.08
2	2.62
2	3.19
3	3.52
1	3.29
4	4.35
3	3.46
1	2.23
3	3.44
4	3.48
6	3.81
3	3.29
5	3.65
5	4.27
5	4.35
2	2.62
1	2.38
4	4.1
2	3.17
2	3.13
1	3.33
2	3.15
3	3.33
3	3.29
4	3.98
2	3.21
2	2.88
2	2.9
2	2.65
1	2.81
2	2.02
2	3.44
4	3.52
5	5.83
4	4.21
2	3.46
2	3.87
1	2.71
2	4.37
1	3.62
1	2.6
2	3.63
1	2.94
1	2.23
2	2.67
4	3.94
2	3.46
1	2.37
2	3.19
1	2.25
4	3.88
4	3.75
5	3.44
6	4.08
4	3.48
3	2.92
2	3.38
2	2.85
2	2.63
2	3.13
1	2.27
3	3.71
2	3.04
2	2.87
3	3.58
3	3.48
3	2.96
4	4.52
2	3.33
3	3.69
4	3.62
2	2.25
4	4.42
3	3.4
1	2.54
3	3.23
4	3.5
4	3.88
4	3.29
4	3.29
1	2.77
4	3.52
5	4.44
4	4.06
2	3.23
1	3.25
1	3.06
3	3.71
2	2.62
3	5.42
