# Supplementary material for: Sequential biases on subjective judgments: Evidence from face attractiveness and ringtone agreeableness judgment
Source: PLoS One. 2018 Jun 11;13(6):e0198723. doi: 10.1371/journal.pone.0198723 (PMC5995378; doi:10.1371/journal.pone.0198723)
Supplement: S1 Data — (ZIP) [file pone.0198723.s001.zip › all the data/Exp 4/69.xlsx]

## Sheet: Sheet1
3	3.52
2	3.25
1	2.67
2	3.04
2	2.71
3	3.33
4	4.52
2	3.13
2	2.54
2	2.02
3	3.23
5	3.29
3	3.33
3	3.44
6	3.62
6	5.42
4	5.83
6	4.06
1	3.21
2	3.75
2	2.88
2	2.9
5	3.65
4	4.1
3	3.71
4	3.23
1	2.27
4	3.71
2	2.25
1	2.37
3	3.13
2	2.38
2	2.81
4	3.87
4	4.42
3	2.85
4	3.94
3	3.63
2	3.98
3	2.87
3	3.69
2	4.37
2	2.96
2	3.29
2	3.88
2	3.17
3	2.25
1	2.63
3	3.33
4	3.88
3	3.15
4	2.65
5	3.5
2	2.62
5	3.81
4	4.21
4	3.4
3	3.58
4	3.48
6	2.94
5	4.27
2	3.46
2	3.06
2	3.38
1	2.77
3	3.62
1	2.6
4	2.92
5	4.44
1	3.29
4	4.08
2	2.62
3	3.19
2	3.52
4	3.29
3	4.35
2	3.46
3	2.23
2	3.44
4	3.48
4	3.38
4	3.69
1	2.37
5	3.52
2	3.52
5	4.08
2	2.96
1	3.17
2	3.58
5	4.42
3	2.25
2	2.71
2	2.67
6	5.42
4	4.21
2	3.46
3	3.88
3	3.88
3	3.23
4	4.06
4	3.4
2	2.23
3	3.33
4	4.44
2	4.35
1	2.54
6	4.27
3	3.15
3	3.48
6	2.94
4	2.65
2	3.98
2	3.63
2	3.04
3	3.21
1	2.27
3	3.33
4	3.5
1	2.63
2	3.33
4	2.77
2	2.88
6	3.65
2	3.06
1	3.29
3	3.29
5	3.87
2	3.81
1	2.38
4	5.83
5	2.87
2	2.6
4	4.1
3	3.75
2	2.02
2	3.13
1	2.62
3	3.44
3	3.13
3	3.29
3	3.62
4	3.71
6	4.52
2	4.37
2	3.44
2	3.23
3	3.48
3	3.29
2	3.46
2	2.9
2	2.25
4	3.19
3	3.71
4	3.62
3	2.85
3	3.94
2	3.25
2	2.92
1	2.62
2	2.81
