# Supplementary material for: Sequential biases on subjective judgments: Evidence from face attractiveness and ringtone agreeableness judgment
Source: PLoS One. 2018 Jun 11;13(6):e0198723. doi: 10.1371/journal.pone.0198723 (PMC5995378; doi:10.1371/journal.pone.0198723)
Supplement: S1 Data — (ZIP) [file pone.0198723.s001.zip › all the data/Exp 4/70.xlsx]

## Sheet: Sheet1
4	3.52
2	3.25
2	2.67
3	3.04
3	2.71
1	3.33
4	4.52
2	3.13
2	2.54
2	2.02
1	3.23
1	3.29
2	3.33
2	3.44
3	3.62
3	5.42
5	5.83
2	4.06
3	3.21
1	3.75
1	2.88
1	2.9
3	3.65
2	4.1
2	3.71
1	3.23
1	2.27
4	3.71
1	2.25
2	2.37
1	3.13
1	2.38
2	2.81
4	3.87
1	4.42
2	2.85
3	3.94
2	3.63
4	3.98
2	2.87
5	3.69
3	4.37
3	2.96
4	3.29
4	3.88
2	3.17
2	2.25
3	2.63
3	3.33
3	3.88
2	3.15
2	2.65
2	3.5
3	2.62
4	3.81
5	4.21
2	3.4
4	3.58
3	3.48
1	2.94
5	4.27
4	3.46
2	3.06
3	3.38
2	2.77
4	3.62
1	2.6
1	2.92
3	4.44
3	3.29
4	4.08
2	2.62
2	3.19
2	3.52
1	3.29
5	4.35
3	3.46
1	2.23
2	3.44
1	3.48
3	3.98
4	3.06
2	2.77
2	2.81
1	3.48
4	2.54
3	2.02
3	3.75
4	3.65
4	3.62
3	3.13
5	3.81
2	3.4
2	2.62
3	3.13
2	3.71
1	2.25
2	4.42
4	3.52
3	2.85
3	4.37
2	3.46
2	2.96
1	2.94
2	2.88
3	2.37
1	2.38
3	4.1
3	3.29
2	2.25
3	3.15
2	3.19
1	2.27
1	2.6
5	4.44
1	3.29
4	2.87
3	3.71
2	2.23
4	3.58
6	4.27
2	3.29
2	3.33
3	3.04
5	3.88
3	4.06
3	2.65
4	3.38
3	3.23
4	4.52
3	3.44
4	3.29
5	4.35
2	3.25
4	3.69
2	2.67
3	3.52
4	3.88
2	3.5
2	3.63
4	3.62
2	2.92
5	5.42
2	2.9
5	3.87
4	4.08
5	4.21
3	3.21
4	3.33
1	2.71
4	3.48
3	3.23
2	2.62
1	3.46
6	5.83
4	2.63
2	3.94
3	3.44
1	3.33
2	3.17
