# Supplementary material for: Sequential biases on subjective judgments: Evidence from face attractiveness and ringtone agreeableness judgment
Source: PLoS One. 2018 Jun 11;13(6):e0198723. doi: 10.1371/journal.pone.0198723 (PMC5995378; doi:10.1371/journal.pone.0198723)
Supplement: S1 Data — (ZIP) [file pone.0198723.s001.zip › all the data/Exp 4/72.xlsx]

## Sheet: Sheet1
2	3.52
2	3.25
5	2.67
2	3.04
2	2.71
7	3.33
3	4.52
1	3.13
2	2.54
2	2.02
3	3.23
4	3.29
6	3.33
2	3.44
7	3.62
5	5.42
4	5.83
3	4.06
6	3.21
2	3.75
1	2.88
3	2.9
8	3.65
4	4.1
6	3.71
5	3.23
1	2.27
2	3.71
1	2.25
1	2.37
2	3.13
4	2.38
2	2.81
6	3.87
4	4.42
2	2.85
7	3.94
3	3.63
2	3.98
2	2.87
4	3.69
7	4.37
1	2.96
6	3.29
3	3.88
4	3.17
1	2.25
4	2.63
5	3.33
3	3.88
6	3.15
4	2.65
7	3.5
1	2.62
5	3.81
2	4.21
8	3.4
6	3.58
2	3.48
6	2.94
3	4.27
2	3.46
3	3.06
3	3.38
5	2.77
5	3.62
1	2.6
2	2.92
7	4.44
3	3.29
8	4.08
1	2.62
4	3.19
7	3.52
1	3.29
2	4.35
2	3.46
4	2.23
3	3.44
6	3.48
3	3.17
1	2.25
6	3.19
2	3.44
3	3.87
4	3.06
8	3.29
6	3.38
4	3.15
5	3.48
7	4.37
1	2.62
5	4.42
2	3.29
4	3.33
2	3.52
6	4.08
2	3.04
1	2.54
8	3.58
6	3.62
8	3.94
3	3.75
2	2.9
1	3.25
5	3.62
5	4.35
4	3.44
7	3.69
1	2.37
8	4.06
6	3.88
2	2.87
6	2.65
4	3.63
4	3.29
8	3.65
7	3.4
3	2.63
1	3.13
3	3.52
5	2.88
1	3.46
8	3.21
6	3.23
8	3.71
8	3.33
1	2.77
2	2.38
1	2.23
6	3.88
2	2.85
1	3.23
3	3.13
1	2.62
4	2.81
4	3.46
7	3.5
3	3.33
2	2.96
1	2.02
2	2.27
5	4.44
5	5.83
3	2.92
6	4.1
4	3.71
2	2.71
8	3.48
2	2.67
6	4.21
2	2.25
6	4.27
6	3.98
6	3.81
7	2.94
4	4.52
8	5.42
7	3.29
1	2.6
