# Supplementary material for: Sequential biases on subjective judgments: Evidence from face attractiveness and ringtone agreeableness judgment
Source: PLoS One. 2018 Jun 11;13(6):e0198723. doi: 10.1371/journal.pone.0198723 (PMC5995378; doi:10.1371/journal.pone.0198723)
Supplement: S1 Data — (ZIP) [file pone.0198723.s001.zip › all the data/Exp 4/73.xlsx]

## Sheet: Sheet1
5	3.52
4	3.25
5	2.67
3	3.04
4	2.71
5	3.33
3	4.52
3	3.13
2	2.54
2	2.02
3	3.23
2	3.29
5	3.33
4	3.44
3	3.62
4	5.42
6	5.83
6	4.06
5	3.21
3	3.75
3	2.88
5	2.9
4	3.65
6	4.1
4	3.71
4	3.23
2	2.27
4	3.71
3	2.25
3	2.37
2	3.13
3	2.38
2	2.81
4	3.87
3	4.42
2	2.85
5	3.94
4	3.63
4	3.98
4	2.87
4	3.69
4	4.37
3	2.96
2	3.29
2	3.88
3	3.17
3	2.25
3	2.63
4	3.33
5	3.88
5	3.15
2	2.65
3	3.5
2	2.62
4	3.81
4	4.21
4	3.4
5	3.58
3	3.48
4	2.94
6	4.27
5	3.46
2	3.06
4	3.38
3	2.77
5	3.62
4	2.6
4	2.92
6	4.44
5	3.29
5	4.08
2	2.62
5	3.19
5	3.52
3	3.29
5	4.35
4	3.46
2	2.23
5	3.44
4	3.48
4	2.77
6	4.37
4	3.88
3	2.02
6	5.83
4	3.33
4	4.35
2	3.06
3	2.67
5	4.08
2	2.62
4	3.33
4	3.29
4	3.04
3	2.62
5	3.81
5	3.98
5	3.29
2	3.88
4	3.13
3	2.92
6	3.71
2	2.23
5	2.37
4	3.58
3	3.25
5	3.46
5	3.38
4	2.25
6	3.21
5	5.42
3	2.27
3	2.38
5	4.42
4	3.46
4	2.63
6	3.23
4	2.94
5	3.75
4	3.52
4	3.4
5	4.21
4	3.29
3	2.65
5	3.44
5	3.19
6	3.87
2	2.54
5	4.52
6	3.15
4	2.96
4	3.44
6	2.88
2	3.17
6	3.94
4	3.48
5	3.23
6	3.65
4	4.1
4	2.81
5	3.63
4	2.25
5	2.71
7	4.27
6	4.06
4	3.69
6	3.52
5	3.71
6	4.44
4	3.48
5	3.33
4	2.85
5	3.62
4	2.9
5	3.62
4	3.29
4	3.13
5	2.6
4	2.87
5	3.5
