# Supplementary material for: Sequential biases on subjective judgments: Evidence from face attractiveness and ringtone agreeableness judgment
Source: PLoS One. 2018 Jun 11;13(6):e0198723. doi: 10.1371/journal.pone.0198723 (PMC5995378; doi:10.1371/journal.pone.0198723)
Supplement: S1 Data — (ZIP) [file pone.0198723.s001.zip › all the data/Exp 4/74.xlsx]

## Sheet: Sheet1
4	3.52
5	3.25
5	2.67
4	3.04
6	2.71
4	3.33
7	4.52
5	3.13
2	2.54
2	2.02
7	3.23
4	3.29
4	3.33
6	3.44
4	3.62
6	5.42
8	5.83
6	4.06
4	3.21
3	3.75
5	2.88
4	2.9
2	3.65
3	4.1
5	3.71
4	3.23
2	2.27
6	3.71
2	2.25
1	2.37
1	3.13
2	2.38
1	2.81
3	3.87
4	4.42
2	2.85
3	3.94
2	3.63
6	3.98
4	2.87
5	3.69
4	4.37
3	2.96
1	3.29
3	3.88
1	3.17
1	2.25
4	2.63
4	3.33
5	3.88
3	3.15
2	2.65
1	3.5
1	2.62
7	3.81
5	4.21
1	3.4
2	3.58
4	3.48
1	2.94
2	4.27
1	3.46
1	3.06
1	3.38
3	2.77
5	3.62
1	2.6
1	2.92
2	4.44
3	3.29
3	4.08
1	2.62
1	3.19
1	3.52
1	3.29
2	4.35
2	3.46
1	2.23
1	3.44
2	3.48
3	3.23
3	3.29
2	3.33
3	5.42
2	3.15
3	4.08
1	3.58
1	2.88
1	2.27
1	2.54
1	3.52
1	2.25
3	3.69
2	3.52
1	3.33
1	2.94
1	2.71
5	3.71
2	2.96
1	2.62
2	3.29
2	3.38
2	3.62
1	2.77
2	2.65
1	2.25
1	3.13
4	4.27
3	3.63
1	3.48
1	2.23
2	3.48
2	4.44
2	4.1
1	3.46
4	3.23
1	3.44
3	2.9
1	2.38
5	3.81
2	4.37
1	3.13
1	4.06
1	2.37
4	2.63
2	2.87
4	3.88
2	3.65
4	4.52
2	4.35
3	3.75
2	3.21
6	3.98
1	2.81
1	2.6
2	3.46
1	3.06
1	3.19
1	2.02
1	2.67
1	3.29
3	3.44
1	3.33
5	3.04
1	3.4
7	5.83
2	3.25
2	3.29
5	3.87
2	2.92
1	3.17
4	4.42
2	3.94
2	3.88
5	4.21
2	2.62
6	3.62
1	3.5
2	2.85
2	3.71
