# Supplementary material for: Sequential biases on subjective judgments: Evidence from face attractiveness and ringtone agreeableness judgment
Source: PLoS One. 2018 Jun 11;13(6):e0198723. doi: 10.1371/journal.pone.0198723 (PMC5995378; doi:10.1371/journal.pone.0198723)
Supplement: S1 Data — (ZIP) [file pone.0198723.s001.zip › all the data/Exp 4/8.xlsx]

## Sheet: Sheet1
2	3.52
1	3.25
1	2.67
2	3.04
1	2.71
1	3.33
5	4.52
2	3.13
1	2.54
1	2.02
1	3.23
2	3.29
2	3.33
5	3.44
1	3.62
6	5.42
6	5.83
1	4.06
1	3.21
2	3.75
1	2.88
1	2.9
3	3.65
2	4.1
1	3.71
4	3.23
1	2.27
1	3.71
1	2.25
1	2.37
2	3.13
1	2.38
4	2.81
2	3.87
1	4.42
1	2.85
5	3.94
1	3.63
3	3.98
1	2.87
2	3.69
2	4.37
1	2.96
1	3.29
1	3.88
2	3.17
1	2.25
3	2.63
3	3.33
1	3.88
1	3.15
1	2.65
2	3.5
1	2.62
3	3.81
3	4.21
3	3.4
1	3.58
2	3.48
1	2.94
7	4.27
2	3.46
2	3.06
1	3.38
1	2.77
3	3.62
1	2.6
2	2.92
5	4.44
1	3.29
3	4.08
1	2.62
3	3.19
1	3.52
1	3.29
6	4.35
5	3.46
1	2.23
2	3.44
2	3.48
1	3.75
1	2.92
3	3.81
6	4.44
1	3.17
3	3.46
1	2.71
1	2.27
1	3.71
5	4.52
1	2.23
2	4.06
1	2.54
2	3.62
1	3.04
1	3.23
1	3.38
3	2.63
3	4.1
1	3.48
4	3.23
3	3.71
6	5.83
1	2.87
1	3.33
2	3.58
1	3.29
5	4.21
1	3.62
4	4.08
1	3.48
1	2.25
7	4.35
4	2.81
1	2.38
3	3.33
1	3.29
2	3.13
1	2.65
1	2.6
2	2.62
1	2.67
1	3.29
3	2.77
1	3.15
3	3.88
4	3.46
2	4.42
1	2.96
2	3.65
1	3.13
1	2.37
1	3.88
2	3.44
1	3.06
5	3.87
1	2.9
1	3.25
1	3.21
1	3.33
2	3.19
2	3.5
4	3.44
1	2.85
1	2.94
3	3.29
1	3.63
1	2.25
2	4.37
1	2.02
2	3.98
3	3.52
1	2.88
3	5.42
3	3.94
2	3.69
1	3.4
1	2.62
1	3.52
6	4.27
