# Supplementary material for: Sequential biases on subjective judgments: Evidence from face attractiveness and ringtone agreeableness judgment
Source: PLoS One. 2018 Jun 11;13(6):e0198723. doi: 10.1371/journal.pone.0198723 (PMC5995378; doi:10.1371/journal.pone.0198723)
Supplement: S1 Data — (ZIP) [file pone.0198723.s001.zip › all the data/Exp 4/9.xlsx]

## Sheet: Sheet1
4	3.52
3	3.25
4	2.67
3	3.04
2	2.71
2	3.33
3	4.52
2	3.13
1	2.54
1	2.02
4	3.23
3	3.29
3	3.33
3	3.44
4	3.62
4	5.42
6	5.83
4	4.06
3	3.21
5	3.75
3	2.88
5	2.9
3	3.65
4	4.1
4	3.71
3	3.23
2	2.27
3	3.71
1	2.25
1	2.37
5	3.13
4	2.38
3	2.81
6	3.87
6	4.42
3	2.85
6	3.94
6	3.63
6	3.98
4	2.87
4	3.69
5	4.37
4	2.96
3	3.29
3	3.88
2	3.17
2	2.25
3	2.63
5	3.33
4	3.88
2	3.15
4	2.65
3	3.5
3	2.62
5	3.81
4	4.21
2	3.4
4	3.58
3	3.48
2	2.94
4	4.27
5	3.46
3	3.06
2	3.38
2	2.77
4	3.62
4	2.6
3	2.92
5	4.44
3	3.29
4	4.08
3	2.62
1	3.19
1	3.52
2	3.29
5	4.35
3	3.46
2	2.23
4	3.44
6	3.48
5	4.08
3	3.75
3	3.04
4	3.23
3	3.17
3	4.1
3	3.88
4	2.25
4	2.94
3	3.98
2	2.38
3	2.37
2	4.06
3	3.48
2	2.77
2	4.52
5	3.88
4	3.62
3	3.46
3	3.13
2	3.4
3	3.44
3	2.71
2	2.81
5	3.44
6	4.37
5	3.62
3	3.5
2	2.87
5	3.71
3	2.27
5	3.46
4	3.94
2	3.29
2	3.19
3	3.87
3	3.33
3	3.06
4	3.69
2	2.54
6	4.21
5	2.62
6	2.6
4	2.85
7	4.35
2	2.67
2	3.29
3	3.33
6	3.29
5	3.48
4	3.33
4	3.13
6	3.23
3	2.62
6	3.52
7	5.83
2	3.15
3	3.21
1	2.25
1	2.23
3	3.52
2	2.02
4	3.71
5	5.42
3	2.92
5	3.29
4	4.42
4	4.27
4	3.81
3	3.38
5	3.58
3	3.65
3	2.63
4	4.44
5	3.63
4	3.25
2	2.96
3	2.88
2	2.9
2	2.65
