# Supplementary material for: Sequential biases on subjective judgments: Evidence from face attractiveness and ringtone agreeableness judgment
Source: PLoS One. 2018 Jun 11;13(6):e0198723. doi: 10.1371/journal.pone.0198723 (PMC5995378; doi:10.1371/journal.pone.0198723)
Supplement: S1 Data — (ZIP) [file pone.0198723.s001.zip › all the data/Exp 5/201.xlsx]

## Sheet: 钟家凤
4	5	5.42	6.36364		4	4	5.42	5.83		4	4	5.42	5.83		5	4	6.36364	4.32143		4	5	5.42	6.36364		5	4	6.36364	5.83
5	4	6.36364	5.83		5	4	6.36364	4.32143		4	1	5.83	3.71		4	3	4.32143	4.12727		4	4	5.83	4.32143		4	1	4.32143	3.71
4	4	5.83	4.32143		4	1	5.83	3.71		1	1	3.71	2.37		3	2	4.12727	2.26415		1	3	3.71	4.12727		3	1	4.12727	2.37
4	1	4.32143	3.71		4	3	4.32143	4.12727		1	1	2.37	3.62		2	3	2.26415	4.41071		1	2	2.37	2.26415		2	1	2.26415	3.62
1	3	3.71	4.12727		1	1	3.71	2.37		1	1	3.62	2.27		3	2	4.41071	2.25		1	3	3.62	4.41071		3	1	4.41071	2.27
3	1	4.12727	2.37		3	2	4.12727	2.26415		1	2	2.27	3.33		2	1	2.25	2.69643		1	2	2.27	2.25		2	2	2.25	3.33
1	2	2.37	2.26415		1	1	2.37	3.62		2	2	3.33	3.63		1	2	2.69643	3.57143		2	1	3.33	2.69643		1	2	2.69643	3.63
2	1	2.26415	3.62		2	3	2.26415	4.41071		2	1	3.63	2.54		2	5	3.57143	5.87273		2	2	3.63	3.57143		2	1	3.57143	2.54
1	3	3.62	4.41071		1	1	3.62	2.27		1	2	2.54	3.29		5	6	5.87273	5.52727		1	5	2.54	5.87273		5	2	5.87273	3.29
3	1	4.41071	2.27		3	2	4.41071	2.25		2	4	3.29	3.23		6	1	5.52727	3.75		2	6	3.29	5.52727		6	4	5.52727	3.23
1	2	2.27	2.25		1	2	2.27	3.33		4	5	3.23	4.42		1	3	3.75	3.28571		4	1	3.23	3.75		1	5	3.75	4.42
2	2	2.25	3.33		2	1	2.25	2.69643		5	2	4.42	3.33		3	4	3.28571	5.57143		5	3	4.42	3.28571		3	2	3.28571	3.33
2	1	3.33	2.69643		2	2	3.33	3.63		2	3	3.33	3.25		4	4	5.57143	4.57143		2	4	3.33	5.57143		4	3	5.57143	3.25
1	2	2.69643	3.63		1	2	2.69643	3.57143		3	3	3.25	3.04		4	1	4.57143	3.70909		3	4	3.25	4.57143		4	3	4.57143	3.04
2	2	3.63	3.57143		2	1	3.63	2.54		3	1	3.04	2.25		1	1	3.70909	3.71429		3	1	3.04	3.70909		1	1	3.70909	2.25
2	1	3.57143	2.54		2	5	3.57143	5.87273		1	3	2.25	2.88		1	2	3.71429	3.05455		1	1	2.25	3.71429		1	3	3.71429	2.88
1	5	2.54	5.87273		1	2	2.54	3.29		3	1	2.88	2.67		2	3	3.05455	3.58182		3	2	2.88	3.05455		2	1	3.05455	2.67
5	2	5.87273	3.29		5	6	5.87273	5.52727		1	1	2.67	2.38		3	6	3.58182	5.96429		1	3	2.67	3.58182		3	1	3.58182	2.38
2	6	3.29	5.52727		2	4	3.29	3.23		1	2	2.38	3.52		6	3	5.96429	3.78571		1	6	2.38	5.96429		6	2	5.96429	3.52
6	4	5.52727	3.23		6	1	5.52727	3.75		2	5	3.52	3.21		3	5	3.78571	4.41818		2	3	3.52	3.78571		3	5	3.78571	3.21
4	1	3.23	3.75		4	5	3.23	4.42		5	3	3.21	2.85		5	5	4.41818	4.21818		5	5	3.21	4.41818		5	3	4.41818	2.85
1	5	3.75	4.42		1	3	3.75	3.28571		3	4	2.85	3.65		5	5	4.21818	5.87037		3	5	2.85	4.21818		5	4	4.21818	3.65
5	3	4.42	3.28571		5	2	4.42	3.33		4	6	3.65	3.87		5	3	5.87037	4.35714		4	5	3.65	5.87037		5	6	5.87037	3.87
3	2	3.28571	3.33		3	4	3.28571	5.57143		6	4	3.87	4.52		3	2	4.35714	4.83636		6	3	3.87	4.35714		3	4	4.35714	4.52
2	4	3.33	5.57143		2	3	3.33	3.25		4	1	4.52	2.71		2	1	4.83636	2.61111		4	2	4.52	4.83636		2	1	4.83636	2.71
4	3	5.57143	3.25		4	4	5.57143	4.57143		1	2	2.71	3.23		1	2	2.61111	4.28571		1	1	2.71	2.61111		1	2	2.61111	3.23
3	4	3.25	4.57143		3	3	3.25	3.04		2	4	3.23	3.71		2	1	4.28571	3.96429		2	2	3.23	4.28571		2	4	4.28571	3.71
4	3	4.57143	3.04		4	1	4.57143	3.70909		4	1	3.71	2.81		1	1	3.96429	4		4	1	3.71	3.96429		1	1	3.96429	2.81
3	1	3.04	3.70909		3	1	3.04	2.25		1	3	2.81	4.06		1	1	4	2.78571		1	1	2.81	4		1	3	4	4.06
1	1	3.70909	2.25		1	1	3.70909	3.71429		3	1	4.06	3.13		1	2	2.78571	4.07143		3	1	4.06	2.78571		1	1	2.78571	3.13
1	1	2.25	3.71429		1	3	2.25	2.88		1	3	3.13	3.75		2	1	4.07143	2.19643		1	2	3.13	4.07143		2	3	4.07143	3.75
1	3	3.71429	2.88		1	2	3.71429	3.05455		3	1	3.75	2.02		1	2	2.19643	4.30357		3	1	3.75	2.19643		1	1	2.19643	2.02
3	2	2.88	3.05455		3	1	2.88	2.67		1	4	2.02	3.98		2	5	4.30357	4.03636		1	2	2.02	4.30357		2	4	4.30357	3.98
2	1	3.05455	2.67		2	3	3.05455	3.58182		4	3	3.98	4.1		5	3	4.03636	3.875		4	5	3.98	4.03636		5	3	4.03636	4.1
1	3	2.67	3.58182		1	1	2.67	2.38		3	1	4.1	3.44		3	1	3.875	4.06122		3	3	4.1	3.875		3	1	3.875	3.44
3	1	3.58182	2.38		3	6	3.58182	5.96429		1	3	3.44	3.94		1	7	4.06122	6		1	1	3.44	4.06122		1	3	4.06122	3.94
1	6	2.38	5.96429		1	2	2.38	3.52		3	1	3.94	2.9		7	6	6	5.125		3	7	3.94	6		7	1	6	2.9
6	2	5.96429	3.52		6	3	5.96429	3.78571		1	1	2.9	3.13		6	5	5.125	6		1	6	2.9	5.125		6	1	5.125	3.13
2	3	3.52	3.78571		2	5	3.52	3.21		1	3	3.13	2.87		5	3	6	5.01786		1	5	3.13	6		5	3	6	2.87
3	5	3.78571	3.21		3	5	3.78571	4.41818		3	4	2.87	4.27		0	2	0	3.05455		3	3	2.87	5.01786		3	4	5.01786	4.27
5	5	3.21	4.41818		5	3	3.21	2.85		4	2	4.27	3.62		2	5	3.05455	5.125		4	2	4.27	3.05455		2	2	3.05455	3.62
5	3	4.41818	2.85		5	5	4.41818	4.21818		2	4	3.62	4.44		5	2	5.125	4.41071		2	5	3.62	5.125		5	4	5.125	4.44
3	5	2.85	4.21818		3	4	2.85	3.65		4	1	4.44	2.23		2	1	4.41071	2.69643		4	2	4.44	4.41071		2	1	4.41071	2.23
5	4	4.21818	3.65		5	5	4.21818	5.87037		1	5	2.23	4.21		1	6	2.69643	5.87037		1	1	2.23	2.69643		1	5	2.69643	4.21
4	5	3.65	5.87037		4	6	3.65	3.87		5	2	4.21	3.46		6	5	5.87037	6		5	6	4.21	5.87037		6	2	5.87037	3.46
5	6	5.87037	3.87		5	3	5.87037	4.35714		2	1	3.46	2.92		5	1	6	3.875		2	5	3.46	6		5	1	6	2.92
6	3	3.87	4.35714		6	4	3.87	4.52		1	2	2.92	2.25		1	2	3.875	4.30357		1	1	2.92	3.875		1	2	3.875	2.25
3	4	4.35714	4.52		3	2	4.35714	4.83636		2	1	2.25	2.96		2	2	4.30357	4.83636		2	2	2.25	4.30357		2	1	4.30357	2.96
4	2	4.52	4.83636		4	1	4.52	2.71		1	3	2.96	3.48		2	3	4.83636	4.21818		1	2	2.96	4.83636		2	3	4.83636	3.48
2	1	4.83636	2.71		2	1	4.83636	2.61111		3	3	3.48	3.69		3	3	4.21818	4.41818		3	3	3.48	4.21818		3	3	4.21818	3.69
1	1	2.71	2.61111		1	2	2.71	3.23		3	2	3.69	3.44		3	1	4.41818	2.26415		3	3	3.69	4.41818		3	2	4.41818	3.44
1	2	2.61111	3.23		1	2	2.61111	4.28571		2	3	3.44	4.35		1	2	2.26415	3.28571		2	1	3.44	2.26415		1	3	2.26415	4.35
2	2	3.23	4.28571		2	4	3.23	3.71		3	1	4.35	2.77		2	1	3.28571	2.19643		3	2	4.35	3.28571		2	1	3.28571	2.77
2	4	4.28571	3.71		2	1	4.28571	3.96429		1	5	2.77	3.48		1	1	2.19643	2.61111		1	1	2.77	2.19643		1	5	2.19643	3.48
4	1	3.71	3.96429		4	1	3.71	2.81		5	5	3.48	4.37		1	2	2.61111	4.32143		5	1	3.48	2.61111		1	5	2.61111	4.37
1	1	3.96429	2.81		1	1	3.96429	4		5	4	4.37	3.29		2	2	4.32143	4.35714		5	2	4.37	4.32143		2	4	4.32143	3.29
1	1	2.81	4		1	3	2.81	4.06		4	4	3.29	3.5		2	2	4.35714	3.96429		4	2	3.29	4.35714		2	4	4.35714	3.5
1	3	4	4.06		1	1	4	2.78571		4	4	3.5	3.88		2	1	3.96429	5.57143		4	2	3.5	3.96429		2	4	3.96429	3.88
3	1	4.06	2.78571		3	1	4.06	3.13		4	4	3.88	3.58		1	1	5.57143	3.57143		4	1	3.88	5.57143		1	4	5.57143	3.58
1	1	2.78571	3.13		1	2	2.78571	4.07143		4	3	3.58	2.65		1	2	3.57143	5.01786		4	1	3.58	3.57143		1	3	3.57143	2.65
1	2	3.13	4.07143		1	3	3.13	3.75		3	3	2.65	2.63		2	1	5.01786	4		3	2	2.65	5.01786		2	3	5.01786	2.63
2	3	4.07143	3.75		2	1	4.07143	2.19643		3	2	2.63	3.46		1	7	4	5.96429		3	1	2.63	4		1	2	4	3.46
3	1	3.75	2.19643		3	1	3.75	2.02		2	5	3.46	4.08		7	2	5.96429	3.71429		2	7	3.46	5.96429		7	5	5.96429	4.08
1	1	2.19643	2.02		1	2	2.19643	4.30357		5	3	4.08	3.33		2	3	3.71429	4.28571		5	2	4.08	3.71429		2	3	3.71429	3.33
1	2	2.02	4.30357		1	4	2.02	3.98		3	4	3.33	3.81		3	5	4.28571	5.87273		3	3	3.33	4.28571		3	4	4.28571	3.81
2	4	4.30357	3.98		2	5	4.30357	4.03636		4	2	3.81	2.62		5	1	5.87273	2.78571		4	5	3.81	5.87273		5	2	5.87273	2.62
4	5	3.98	4.03636		4	3	3.98	4.1		2	5	2.62	2.94		1	2	2.78571	4.07143		2	1	2.62	2.78571		1	5	2.78571	2.94
5	3	4.03636	4.1		5	3	4.03636	3.875		5	4	2.94	3.38		2	4	4.07143	4.12727		5	2	2.94	4.07143		2	4	4.07143	3.38
3	3	4.1	3.875		3	1	4.1	3.44		4	4	3.38	3.88		4	3	4.12727	4.57143		4	4	3.38	4.12727		4	4	4.12727	3.88
3	1	3.875	3.44		3	1	3.875	4.06122		4	3	3.88	3.29		3	2	4.57143	3.58182		4	3	3.88	4.57143		3	3	4.57143	3.29
1	1	3.44	4.06122		1	3	3.44	3.94		3	3	3.29	2.6		2	1	3.58182	3.70909		3	2	3.29	3.58182		2	3	3.58182	2.6
1	3	4.06122	3.94		1	7	4.06122	6		3	1	2.6	3.15		1	1	3.70909	4.06122		3	1	2.6	3.70909		1	1	3.70909	3.15
3	7	3.94	6		3	1	3.94	2.9		1	2	3.15	3.52		1	6	4.06122	6.36364		1	1	3.15	4.06122		1	2	4.06122	3.52
7	1	6	2.9		7	6	6	5.125		2	4	3.52	3.19		6	4	6.36364	4.03636		2	6	3.52	6.36364		6	4	6.36364	3.19
1	6	2.9	5.125		1	1	2.9	3.13		4	2	3.19	3.29		4	3	4.03636	3.78571		4	4	3.19	4.03636		4	2	4.03636	3.29
6	1	5.125	3.13		6	5	5.125	6		2	1	3.29	3.06		3	6	3.78571	6		2	3	3.29	3.78571		3	1	3.78571	3.06
1	5	3.13	6		1	3	3.13	2.87		1	3	3.06	2.62		6	5	6	5.52727		1	6	3.06	6		6	3	6	2.62
5	3	6	2.87		5	3	6	5.01786		3	4	2.62	3.4		5	4	5.52727	3.75		3	5	2.62	5.52727		5	4	5.52727	3.4
3	3	2.87	5.01786		3	4	2.87	4.27		4	3	3.4	3.17		4	2	3.75	2.25		4	4	3.4	3.75		4	3	3.75	3.17
										3		3.17			2		2.25			3	2	3.17	2.25		2		2.25
4	2	4.27	3.05455
2	2	3.05455	3.62		2	5	3.05455	5.125
2	5	3.62	5.125		2	4	3.62	4.44
5	4	5.125	4.44		5	2	5.125	4.41071
4	2	4.44	4.41071		4	1	4.44	2.23
2	1	4.41071	2.23		2	1	4.41071	2.69643
1	1	2.23	2.69643		1	5	2.23	4.21
1	5	2.69643	4.21		1	6	2.69643	5.87037
5	6	4.21	5.87037		5	2	4.21	3.46
6	2	5.87037	3.46		6	5	5.87037	6
2	5	3.46	6		2	1	3.46	2.92
5	1	6	2.92		5	1	6	3.875
1	1	2.92	3.875		1	2	2.92	2.25
1	2	3.875	2.25		1	2	3.875	4.30357
2	2	2.25	4.30357		2	1	2.25	2.96
2	1	4.30357	2.96		2	2	4.30357	4.83636
1	2	2.96	4.83636		1	3	2.96	3.48
2	3	4.83636	3.48		2	3	4.83636	4.21818
3	3	3.48	4.21818		3	3	3.48	3.69
3	3	4.21818	3.69		3	3	4.21818	4.41818
3	3	3.69	4.41818		3	2	3.69	3.44
3	2	4.41818	3.44		3	1	4.41818	2.26415
2	1	3.44	2.26415		2	3	3.44	4.35
1	3	2.26415	4.35		1	2	2.26415	3.28571
3	2	4.35	3.28571		3	1	4.35	2.77
2	1	3.28571	2.77		2	1	3.28571	2.19643
1	1	2.77	2.19643		1	5	2.77	3.48
1	5	2.19643	3.48		1	1	2.19643	2.61111
5	1	3.48	2.61111		5	5	3.48	4.37
1	5	2.61111	4.37		1	2	2.61111	4.32143
5	2	4.37	4.32143		5	4	4.37	3.29
2	4	4.32143	3.29		2	2	4.32143	4.35714
4	2	3.29	4.35714		4	4	3.29	3.5
2	4	4.35714	3.5		2	2	4.35714	3.96429
4	2	3.5	3.96429		4	4	3.5	3.88
2	4	3.96429	3.88		2	1	3.96429	5.57143
4	1	3.88	5.57143		4	4	3.88	3.58
1	4	5.57143	3.58		1	1	5.57143	3.57143
4	1	3.58	3.57143		4	3	3.58	2.65
1	3	3.57143	2.65		1	2	3.57143	5.01786
3	2	2.65	5.01786		3	3	2.65	2.63
2	3	5.01786	2.63		2	1	5.01786	4
3	1	2.63	4		3	2	2.63	3.46
1	2	4	3.46		1	7	4	5.96429
2	7	3.46	5.96429		2	5	3.46	4.08
7	5	5.96429	4.08		7	2	5.96429	3.71429
5	2	4.08	3.71429		5	3	4.08	3.33
2	3	3.71429	3.33		2	3	3.71429	4.28571
3	3	3.33	4.28571		3	4	3.33	3.81
3	4	4.28571	3.81		3	5	4.28571	5.87273
4	5	3.81	5.87273		4	2	3.81	2.62
5	2	5.87273	2.62		5	1	5.87273	2.78571
2	1	2.62	2.78571		2	5	2.62	2.94
1	5	2.78571	2.94		1	2	2.78571	4.07143
5	2	2.94	4.07143		5	4	2.94	3.38
2	4	4.07143	3.38		2	4	4.07143	4.12727
4	4	3.38	4.12727		4	4	3.38	3.88
4	4	4.12727	3.88		4	3	4.12727	4.57143
4	3	3.88	4.57143		4	3	3.88	3.29
3	3	4.57143	3.29		3	2	4.57143	3.58182
3	2	3.29	3.58182		3	3	3.29	2.6
2	3	3.58182	2.6		2	1	3.58182	3.70909
3	1	2.6	3.70909		3	1	2.6	3.15
1	1	3.70909	3.15		1	1	3.70909	4.06122
1	1	3.15	4.06122		1	2	3.15	3.52
1	2	4.06122	3.52		1	6	4.06122	6.36364
2	6	3.52	6.36364		2	4	3.52	3.19
6	4	6.36364	3.19		6	4	6.36364	4.03636
4	4	3.19	4.03636		4	2	3.19	3.29
4	2	4.03636	3.29		4	3	4.03636	3.78571
2	3	3.29	3.78571		2	1	3.29	3.06
3	1	3.78571	3.06		3	6	3.78571	6
1	6	3.06	6		1	3	3.06	2.62
6	3	6	2.62		6	5	6	5.52727
3	5	2.62	5.52727		3	4	2.62	3.4
5	4	5.52727	3.4		5	4	5.52727	3.75
4	4	3.4	3.75		4	3	3.4	3.17
4	3	3.75	3.17		4	2	3.75	2.25
3	2	3.17	2.25		3		3.17
2		2.25			2		2.25
