# Supplementary material for: Sequential biases on subjective judgments: Evidence from face attractiveness and ringtone agreeableness judgment
Source: PLoS One. 2018 Jun 11;13(6):e0198723. doi: 10.1371/journal.pone.0198723 (PMC5995378; doi:10.1371/journal.pone.0198723)
Supplement: S1 Data — (ZIP) [file pone.0198723.s001.zip › all the data/Exp 5/202.xlsx]

## Sheet: Sheet1
3	4	3.71	6		3	4	3.71	3.94		3	4	3.71	3.94		4	5	6	4.41818		3	4	3.71	6		4	4	6	3.94
4	4	6	3.94		4	5	6	4.41818		4	3	3.94	3.13		5	3	4.41818	4.03636		4	5	3.94	4.41818		5	3	4.41818	3.13
4	5	3.94	4.41818		4	3	3.94	3.13		3	2	3.13	2.81		3	3	4.03636	3.70909		3	3	3.13	4.03636		3	2	4.03636	2.81
5	3	4.41818	3.13		5	3	4.41818	4.03636		2	4	2.81	4.52		3	2	3.70909	3.71429		2	3	2.81	3.70909		3	4	3.70909	4.52
3	3	3.13	4.03636		3	2	3.13	2.81		4	3	4.52	4.42		2	5	3.71429	4.07143		4	2	4.52	3.71429		2	3	3.71429	4.42
3	2	4.03636	2.81		3	3	4.03636	3.70909		3	4	4.42	3.33		5	6	4.07143	5.87273		3	5	4.42	4.07143		5	4	4.07143	3.33
2	3	2.81	3.70909		2	4	2.81	4.52		4	3	3.33	3.75		6	5	5.87273	3.58182		4	6	3.33	5.87273		6	3	5.87273	3.75
3	4	3.70909	4.52		3	2	3.70909	3.71429		3	2	3.75	2.71		5	2	3.58182	3.57143		3	5	3.75	3.58182		5	2	3.58182	2.71
4	2	4.52	3.71429		4	3	4.52	4.42		2	5	2.71	3.87		2	6	3.57143	6.36364		2	2	2.71	3.57143		2	5	3.57143	3.87
2	3	3.71429	4.42		2	5	3.71429	4.07143		5	5	3.87	4.1		6	3	6.36364	3.75		5	6	3.87	6.36364		6	5	6.36364	4.1
3	5	4.42	4.07143		3	4	4.42	3.33		5	2	4.1	2.9		3	1	3.75	2.78571		5	3	4.1	3.75		3	2	3.75	2.9
5	4	4.07143	3.33		5	6	4.07143	5.87273		2	4	2.9	3.98		1	3	2.78571	4.28571		2	1	2.9	2.78571		1	4	2.78571	3.98
4	6	3.33	5.87273		4	3	3.33	3.75		4	4	3.98	3.13		3	7	4.28571	5.57143		4	3	3.98	4.28571		3	4	4.28571	3.13
6	3	5.87273	3.75		6	5	5.87273	3.58182		4	4	3.13	3.25		7	5	5.57143	3.96429		4	7	3.13	5.57143		7	4	5.57143	3.25
3	5	3.75	3.58182		3	2	3.75	2.71		4	3	3.25	3.44		5	3	3.96429	5.87037		4	5	3.25	3.96429		5	3	3.96429	3.44
5	2	3.58182	2.71		5	2	3.58182	3.57143		3	3	3.44	2.88		3	3	5.87037	3.28571		3	3	3.44	5.87037		3	3	5.87037	2.88
2	2	2.71	3.57143		2	5	2.71	3.87		3	4	2.88	3.63		3	4	3.28571	4.06122		3	3	2.88	3.28571		3	4	3.28571	3.63
2	5	3.57143	3.87		2	6	3.57143	6.36364		4	3	3.63	4.06		4	4	4.06122	5.01786		4	4	3.63	4.06122		4	3	4.06122	4.06
5	6	3.87	6.36364		5	5	3.87	4.1		3	5	4.06	2.38		4	6	5.01786	5.96429		3	4	4.06	5.01786		4	5	5.01786	2.38
6	5	6.36364	4.1		6	3	6.36364	3.75		5	4	2.38	3.33		6	2	5.96429	2.61111		5	6	2.38	5.96429		6	4	5.96429	3.33
5	3	4.1	3.75		5	2	4.1	2.9		4	3	3.33	2.37		2	3	2.61111	3.05455		4	2	3.33	2.61111		2	3	2.61111	2.37
3	2	3.75	2.9		3	1	3.75	2.78571		3	4	2.37	3.23		3	5	3.05455	4.83636		3	3	2.37	3.05455		3	4	3.05455	3.23
2	1	2.9	2.78571		2	4	2.9	3.98		4	3	3.23	2.87		5	4	4.83636	5.52727		4	5	3.23	4.83636		5	3	4.83636	2.87
1	4	2.78571	3.98		1	3	2.78571	4.28571		3	2	2.87	3.29		4	2	5.52727	2.25		3	4	2.87	5.52727		4	2	5.52727	3.29
4	3	3.98	4.28571		4	4	3.98	3.13		2	1	3.29	2.54		2	4	2.25	4.57143		2	2	3.29	2.25		2	1	2.25	2.54
3	4	4.28571	3.13		3	7	4.28571	5.57143		1	3	2.54	5.42		4	3	4.57143	3.875		1	4	2.54	4.57143		4	3	4.57143	5.42
4	7	3.13	5.57143		4	4	3.13	3.25		3	3	5.42	3.71		3	2	3.875	2.26415		3	3	5.42	3.875		3	3	3.875	3.71
7	4	5.57143	3.25		7	5	5.57143	3.96429		3	3	3.71	2.25		2	2	2.26415	4.12727		3	2	3.71	2.26415		2	3	2.26415	2.25
4	5	3.25	3.96429		4	3	3.25	3.44		3	4	2.25	3.62		2	3	4.12727	2.69643		3	2	2.25	4.12727		2	4	4.12727	3.62
5	3	3.96429	3.44		5	3	3.96429	5.87037		4	4	3.62	3.52		3	3	2.69643	3.78571		4	3	3.62	2.69643		3	4	2.69643	3.52
3	3	3.44	5.87037		3	3	3.44	2.88		4	2	3.52	2.27		3	3	3.78571	4.41071		4	3	3.52	3.78571		3	2	3.78571	2.27
3	3	5.87037	2.88		3	3	5.87037	3.28571		2	2	2.27	2.85		3	3	4.41071	4.32143		2	3	2.27	4.41071		3	2	4.41071	2.85
3	3	2.88	3.28571		3	4	2.88	3.63		2	3	2.85	3.04		3	5	4.32143	6		2	3	2.85	4.32143		3	3	4.32143	3.04
3	4	3.28571	3.63		3	4	3.28571	4.06122		3	3	3.04	2.02		5	3	6	2.19643		3	5	3.04	6		5	3	6	2.02
4	4	3.63	4.06122		4	3	3.63	4.06		3	3	2.02	3.23		3	3	2.19643	4		3	3	2.02	2.19643		3	3	2.19643	3.23
4	3	4.06122	4.06		4	4	4.06122	5.01786		3	4	3.23	3.21		3	6	4	4.21818		3	3	3.23	4		3	4	4	3.21
3	4	4.06	5.01786		3	5	4.06	2.38		4	4	3.21	5.83		6	4	4.21818	4.35714		4	6	3.21	4.21818		6	4	4.21818	5.83
4	5	5.01786	2.38		4	6	5.01786	5.96429		4	3	5.83	2.67		4	2	4.35714	5.125		4	4	5.83	4.35714		4	3	4.35714	2.67
5	6	2.38	5.96429		5	4	2.38	3.33		3	4	2.67	3.65		2	1	5.125	4.30357		3	2	2.67	5.125		2	4	5.125	3.65
6	4	5.96429	3.33		6	2	5.96429	2.61111		4	4	3.65	4.35		0	4	0	3.05455		4	0	3.65	0		0	4	0	4.35
4	2	3.33	2.61111		4	3	3.33	2.37		4	4	4.35	3.81		4	2	3.05455	2.61111		4	4	4.35	3.05455		4	4	3.05455	3.81
2	3	2.61111	2.37		2	3	2.61111	3.05455		4	5	3.81	3.29		2	4	2.61111	5.01786		4	2	3.81	2.61111		2	5	2.61111	3.29
3	3	2.37	3.05455		3	4	2.37	3.23		5	4	3.29	2.6		4	4	5.01786	5.87037		5	4	3.29	5.01786		4	4	5.01786	2.6
3	4	3.05455	3.23		3	5	3.05455	4.83636		4	3	2.6	2.96		4	3	5.87037	4.28571		4	4	2.6	5.87037		4	3	5.87037	2.96
4	5	3.23	4.83636		4	3	3.23	2.87		3	4	2.96	2.62		3	5	4.28571	4.57143		3	3	2.96	4.28571		3	4	4.28571	2.62
5	3	4.83636	2.87		5	4	4.83636	5.52727		4	2	2.62	3.29		5	4	4.57143	3.57143		4	5	2.62	4.57143		5	2	4.57143	3.29
3	4	2.87	5.52727		3	2	2.87	3.29		2	4	3.29	2.65		4	4	3.57143	4		2	4	3.29	3.57143		4	4	3.57143	2.65
4	2	5.52727	3.29		4	2	5.52727	2.25		4	4	2.65	3.46		4	5	4	4.35714		4	4	2.65	4		4	4	4	3.46
2	2	3.29	2.25		2	1	3.29	2.54		4	5	3.46	4.27		5	4	4.35714	3.70909		4	5	3.46	4.35714		5	5	4.35714	4.27
2	1	2.25	2.54		2	4	2.25	4.57143		5	4	4.27	3.52		4	4	3.70909	3.28571		5	4	4.27	3.70909		4	4	3.70909	3.52
1	4	2.54	4.57143		1	3	2.54	5.42		4	4	3.52	3.62		4	5	3.28571	6		4	4	3.52	3.28571		4	4	3.28571	3.62
4	3	4.57143	5.42		4	3	4.57143	3.875		4	5	3.62	3.19		5	6	6	4.41818		4	5	3.62	6		5	5	6	3.19
3	3	5.42	3.875		3	3	5.42	3.71		5	5	3.19	3.17		6	1	4.41818	4.30357		5	6	3.19	4.41818		6	5	4.41818	3.17
3	3	3.875	3.71		3	2	3.875	2.26415		5	5	3.17	3.48		1	4	4.30357	2.25		5	1	3.17	4.30357		1	5	4.30357	3.48
3	2	3.71	2.26415		3	3	3.71	2.25		5	7	3.48	4.37		4	2	2.25	2.78571		5	4	3.48	2.25		4	7	2.25	4.37
2	3	2.26415	2.25		2	2	2.26415	4.12727		7	4	4.37	2.77		2	2	2.78571	5.125		7	2	4.37	2.78571		2	4	2.78571	2.77
3	2	2.25	4.12727		3	4	2.25	3.62		4	4	2.77	3.29		2	6	5.125	3.58182		4	2	2.77	5.125		2	4	5.125	3.29
2	4	4.12727	3.62		2	3	4.12727	2.69643		4	5	3.29	3.58		6	6	3.58182	5.57143		4	6	3.29	3.58182		6	5	3.58182	3.58
4	3	3.62	2.69643		4	4	3.62	3.52		5	4	3.58	3.44		6	6	5.57143	5.87273		5	6	3.58	5.57143		6	4	5.57143	3.44
3	4	2.69643	3.52		3	3	2.69643	3.78571		4	5	3.44	3.48		6	2	5.87273	2.19643		4	6	3.44	5.87273		6	5	5.87273	3.48
4	3	3.52	3.78571		4	2	3.52	2.27		5	4	3.48	2.92		2	5	2.19643	3.96429		5	2	3.48	2.19643		2	4	2.19643	2.92
3	2	3.78571	2.27		3	3	3.78571	4.41071		4	6	2.92	4.21		5	6	3.96429	4.21818		4	5	2.92	3.96429		5	6	3.96429	4.21
2	3	2.27	4.41071		2	2	2.27	2.85		6	6	4.21	3.88		6	5	4.21818	4.41071		6	6	4.21	4.21818		6	6	4.21818	3.88
3	2	4.41071	2.85		3	3	4.41071	4.32143		6	4	3.88	2.62		5	4	4.41071	5.52727		6	5	3.88	4.41071		5	4	4.41071	2.62
2	3	2.85	4.32143		2	3	2.85	3.04		4	5	2.62	3.06		4	3	5.52727	2.26415		4	4	2.62	5.52727		4	5	5.52727	3.06
3	3	4.32143	3.04		3	5	4.32143	6		5	3	3.06	2.23		3	5	2.26415	3.75		5	3	3.06	2.26415		3	3	2.26415	2.23
3	5	3.04	6		3	3	3.04	2.02		3	6	2.23	3.5		5	5	3.75	4.83636		3	5	2.23	3.75		5	6	3.75	3.5
5	3	6	2.02		5	3	6	2.19643		6	4	3.5	3.46		5	5	4.83636	4.07143		6	5	3.5	4.83636		5	4	4.83636	3.46
3	3	2.02	2.19643		3	3	2.02	3.23		4	5	3.46	3.33		5	6	4.07143	6		4	5	3.46	4.07143		5	5	4.07143	3.33
3	3	2.19643	3.23		3	3	2.19643	4		5	5	3.33	4.44		6	3	6	4.12727		5	6	3.33	6		6	5	6	4.44
3	3	3.23	4		3	4	3.23	3.21		5	4	4.44	3.88		3	2	4.12727	3.71429		5	3	4.44	4.12727		3	4	4.12727	3.88
3	4	4	3.21		3	6	4	4.21818		4	6	3.88	3.69		2	3	3.71429	4.03636		4	2	3.88	3.71429		2	6	3.71429	3.69
4	6	3.21	4.21818		4	4	3.21	5.83		6	4	3.69	4.08		3	4	4.03636	3.78571		6	3	3.69	4.03636		3	4	4.03636	4.08
6	4	4.21818	5.83		6	4	4.21818	4.35714		4	5	4.08	2.63		4	7	3.78571	5.96429		4	4	4.08	3.78571		4	5	3.78571	2.63
4	4	5.83	4.35714		4	3	5.83	2.67		5	5	2.63	2.94		7	7	5.96429	6.36364		5	7	2.63	5.96429		7	5	5.96429	2.94
4	3	4.35714	2.67		4	2	4.35714	5.125		5	5	2.94	3.15		7	5	6.36364	4.32143		5	7	2.94	6.36364		7	5	6.36364	3.15
3	2	2.67	5.125		3	4	2.67	3.65		5	2	3.15	2.25		5	3	4.32143	3.875		5	5	3.15	4.32143		5	2	4.32143	2.25
2	4	5.125	3.65		2	1	5.125	4.30357		2	5	2.25	3.4		3	5	3.875	4.06122		2	3	2.25	3.875		3	5	3.875	3.4
4	1	3.65	4.30357							5	5	3.4	3.38		5	6	4.06122	2.69643		5	5	3.4	4.06122		5	5	4.06122	3.38
										5		3.38			6		2.69643			5	6	3.38	2.69643		6		2.69643
4	4	4.35	3.05455		4	4	4.35	3.81
4	4	3.05455	3.81		4	2	3.05455	2.61111
4	2	3.81	2.61111		4	5	3.81	3.29
2	5	2.61111	3.29		2	4	2.61111	5.01786
5	4	3.29	5.01786		5	4	3.29	2.6
4	4	5.01786	2.6		4	4	5.01786	5.87037
4	4	2.6	5.87037		4	3	2.6	2.96
4	3	5.87037	2.96		4	3	5.87037	4.28571
3	3	2.96	4.28571		3	4	2.96	2.62
3	4	4.28571	2.62		3	5	4.28571	4.57143
4	5	2.62	4.57143		4	2	2.62	3.29
5	2	4.57143	3.29		5	4	4.57143	3.57143
2	4	3.29	3.57143		2	4	3.29	2.65
4	4	3.57143	2.65		4	4	3.57143	4
4	4	2.65	4		4	4	2.65	3.46
4	4	4	3.46		4	5	4	4.35714
4	5	3.46	4.35714		4	5	3.46	4.27
5	5	4.35714	4.27		5	4	4.35714	3.70909
5	4	4.27	3.70909		5	4	4.27	3.52
4	4	3.70909	3.52		4	4	3.70909	3.28571
4	4	3.52	3.28571		4	4	3.52	3.62
4	4	3.28571	3.62		4	5	3.28571	6
4	5	3.62	6		4	5	3.62	3.19
5	5	6	3.19		5	6	6	4.41818
5	6	3.19	4.41818		5	5	3.19	3.17
6	5	4.41818	3.17		6	1	4.41818	4.30357
5	1	3.17	4.30357		5	5	3.17	3.48
1	5	4.30357	3.48		1	4	4.30357	2.25
5	4	3.48	2.25		5	7	3.48	4.37
4	7	2.25	4.37		4	2	2.25	2.78571
7	2	4.37	2.78571		7	4	4.37	2.77
2	4	2.78571	2.77		2	2	2.78571	5.125
4	2	2.77	5.125		4	4	2.77	3.29
2	4	5.125	3.29		2	6	5.125	3.58182
4	6	3.29	3.58182		4	5	3.29	3.58
6	5	3.58182	3.58		6	6	3.58182	5.57143
5	6	3.58	5.57143		5	4	3.58	3.44
6	4	5.57143	3.44		6	6	5.57143	5.87273
4	6	3.44	5.87273		4	5	3.44	3.48
6	5	5.87273	3.48		6	2	5.87273	2.19643
5	2	3.48	2.19643		5	4	3.48	2.92
2	4	2.19643	2.92		2	5	2.19643	3.96429
4	5	2.92	3.96429		4	6	2.92	4.21
5	6	3.96429	4.21		5	6	3.96429	4.21818
6	6	4.21	4.21818		6	6	4.21	3.88
6	6	4.21818	3.88		6	5	4.21818	4.41071
6	5	3.88	4.41071		6	4	3.88	2.62
5	4	4.41071	2.62		5	4	4.41071	5.52727
4	4	2.62	5.52727		4	5	2.62	3.06
4	5	5.52727	3.06		4	3	5.52727	2.26415
5	3	3.06	2.26415		5	3	3.06	2.23
3	3	2.26415	2.23		3	5	2.26415	3.75
3	5	2.23	3.75		3	6	2.23	3.5
5	6	3.75	3.5		5	5	3.75	4.83636
6	5	3.5	4.83636		6	4	3.5	3.46
5	4	4.83636	3.46		5	5	4.83636	4.07143
4	5	3.46	4.07143		4	5	3.46	3.33
5	5	4.07143	3.33		5	6	4.07143	6
5	6	3.33	6		5	5	3.33	4.44
6	5	6	4.44		6	3	6	4.12727
5	3	4.44	4.12727		5	4	4.44	3.88
3	4	4.12727	3.88		3	2	4.12727	3.71429
4	2	3.88	3.71429		4	6	3.88	3.69
2	6	3.71429	3.69		2	3	3.71429	4.03636
6	3	3.69	4.03636		6	4	3.69	4.08
3	4	4.03636	4.08		3	4	4.03636	3.78571
4	4	4.08	3.78571		4	5	4.08	2.63
4	5	3.78571	2.63		4	7	3.78571	5.96429
5	7	2.63	5.96429		5	5	2.63	2.94
7	5	5.96429	2.94		7	7	5.96429	6.36364
5	7	2.94	6.36364		5	5	2.94	3.15
7	5	6.36364	3.15		7	5	6.36364	4.32143
5	5	3.15	4.32143		5	2	3.15	2.25
5	2	4.32143	2.25		5	3	4.32143	3.875
2	3	2.25	3.875		2	5	2.25	3.4
3	5	3.875	3.4		3	5	3.875	4.06122
5	5	3.4	4.06122		5	5	3.4	3.38
5	5	4.06122	3.38		5	6	4.06122	2.69643
5	6	3.38	2.69643		5		3.38
6		2.69643			6		2.69643
