# Supplementary material for: Sequential biases on subjective judgments: Evidence from face attractiveness and ringtone agreeableness judgment
Source: PLoS One. 2018 Jun 11;13(6):e0198723. doi: 10.1371/journal.pone.0198723 (PMC5995378; doi:10.1371/journal.pone.0198723)
Supplement: S1 Data — (ZIP) [file pone.0198723.s001.zip › all the data/Exp 5/203.xlsx]

## Sheet: Sheet1
2	7	2.25	5.57143		2	2	2.25	3.23		2	2	2.25	3.23		7	4	5.57143	3.96429		2	7	2.25	5.57143		7	2	5.57143	3.23
7	2	5.57143	3.23		7	4	5.57143	3.96429		2	3	3.23	3.29		4	3	3.96429	4.32143		2	4	3.23	3.96429		4	3	3.96429	3.29
2	4	3.23	3.96429		2	3	3.23	3.29		3	2	3.29	3.98		3	5	4.32143	5.96429		3	3	3.29	4.32143		3	2	4.32143	3.98
4	3	3.96429	3.29		4	3	3.96429	4.32143		2	4	3.98	4.1		5	5	5.96429	5.87037		2	5	3.98	5.96429		5	4	5.96429	4.1
3	3	3.29	4.32143		3	2	3.29	3.98		4	3	4.1	2.88		5	4	5.87037	2.78571		4	5	4.1	5.87037		5	3	5.87037	2.88
3	2	4.32143	3.98		3	5	4.32143	5.96429		3	1	2.88	4.52		4	2	2.78571	4.41818		3	4	2.88	2.78571		4	1	2.78571	4.52
2	5	3.98	5.96429		2	4	3.98	4.1		1	1	4.52	3.52		2	2	4.41818	3.78571		1	2	4.52	4.41818		2	1	4.41818	3.52
5	4	5.96429	4.1		5	5	5.96429	5.87037		1	4	3.52	3.65		2	4	3.78571	4.28571		1	2	3.52	3.78571		2	4	3.78571	3.65
4	5	4.1	5.87037		4	3	4.1	2.88		4	2	3.65	3.21		4	1	4.28571	4.07143		4	4	3.65	4.28571		4	2	4.28571	3.21
5	3	5.87037	2.88		5	4	5.87037	2.78571		2	3	3.21	3.62		1	6	4.07143	6.36364		2	1	3.21	4.07143		1	3	4.07143	3.62
3	4	2.88	2.78571		3	1	2.88	4.52		3	1	3.62	2.02		6	1	6.36364	3.70909		3	6	3.62	6.36364		6	1	6.36364	2.02
4	1	2.78571	4.52		4	2	2.78571	4.41818		1	1	2.02	3.94		1	4	3.70909	3.75		1	1	2.02	3.70909		1	1	3.70909	3.94
1	2	4.52	4.41818		1	1	4.52	3.52		1	1	3.94	3.44		4	1	3.75	4.03636		1	4	3.94	3.75		4	1	3.75	3.44
2	1	4.41818	3.52		2	2	4.41818	3.78571		1	2	3.44	3.23		1	1	4.03636	4.57143		1	1	3.44	4.03636		1	2	4.03636	3.23
1	2	3.52	3.78571		1	4	3.52	3.65		2	1	3.23	3.25		1	5	4.57143	5.87273		2	1	3.23	4.57143		1	1	4.57143	3.25
2	4	3.78571	3.65		2	4	3.78571	4.28571		1	1	3.25	3.13		5	1	5.87273	2.61111		1	5	3.25	5.87273		5	1	5.87273	3.13
4	4	3.65	4.28571		4	2	3.65	3.21		1	1	3.13	2.38		1	2	2.61111	4.35714		1	1	3.13	2.61111		1	1	2.61111	2.38
4	2	4.28571	3.21		4	1	4.28571	4.07143		1	1	2.38	2.85		2	1	4.35714	5.01786		1	2	2.38	4.35714		2	1	4.35714	2.85
2	1	3.21	4.07143		2	3	3.21	3.62		1	2	2.85	3.75		1	3	5.01786	4.21818		1	1	2.85	5.01786		1	2	5.01786	3.75
1	3	4.07143	3.62		1	6	4.07143	6.36364		2	1	3.75	2.81		3	1	4.21818	4.06122		2	3	3.75	4.21818		3	1	4.21818	2.81
3	6	3.62	6.36364		3	1	3.62	2.02		1	1	2.81	2.54		1	1	4.06122	3.05455		1	1	2.81	4.06122		1	1	4.06122	2.54
6	1	6.36364	2.02		6	1	6.36364	3.70909		1	1	2.54	2.71		1	1	3.05455	4		1	1	2.54	3.05455		1	1	3.05455	2.71
1	1	2.02	3.70909		1	1	2.02	3.94		1	1	2.71	2.27		1	2	4	3.28571		1	1	2.71	4		1	1	4	2.27
1	1	3.70909	3.94		1	4	3.70909	3.75		1	1	2.27	2.67		2	2	3.28571	2.26415		1	2	2.27	3.28571		2	1	3.28571	2.67
1	4	3.94	3.75		1	1	3.94	3.44		1	2	2.67	3.71		2	4	2.26415	6		1	2	2.67	2.26415		2	2	2.26415	3.71
4	1	3.75	3.44		4	1	3.75	4.03636		2	4	3.71	5.42		4	5	6	4.83636		2	4	3.71	6		4	4	6	5.42
1	1	3.44	4.03636		1	2	3.44	3.23		4	2	5.42	2.9		5	4	4.83636	5.52727		4	5	5.42	4.83636		5	2	4.83636	2.9
1	2	4.03636	3.23		1	1	4.03636	4.57143		2	2	2.9	3.33		4	2	5.52727	3.57143		2	4	2.9	5.52727		4	2	5.52727	3.33
2	1	3.23	4.57143		2	1	3.23	3.25		2	3	3.33	3.71		2	4	3.57143	4.30357		2	2	3.33	3.57143		2	3	3.57143	3.71
1	1	4.57143	3.25		1	5	4.57143	5.87273		3	2	3.71	3.33		4	3	4.30357	3.875		3	4	3.71	4.30357		4	2	4.30357	3.33
1	5	3.25	5.87273		1	1	3.25	3.13		2	4	3.33	5.83		3	3	3.875	2.25		2	3	3.33	3.875		3	4	3.875	5.83
5	1	5.87273	3.13		5	1	5.87273	2.61111		4	2	5.83	4.42		3	2	2.25	2.19643		4	3	5.83	2.25		3	2	2.25	4.42
1	1	3.13	2.61111		1	1	3.13	2.38		2	1	4.42	3.13		2	4	2.19643	4.12727		2	2	4.42	2.19643		2	1	2.19643	3.13
1	1	2.61111	2.38		1	2	2.61111	4.35714		1	2	3.13	3.63		4	1	4.12727	3.58182		1	4	3.13	4.12727		4	2	4.12727	3.63
1	2	2.38	4.35714		1	1	2.38	2.85		2	1	3.63	3.04		1	1	3.58182	3.71429		2	1	3.63	3.58182		1	1	3.58182	3.04
2	1	4.35714	2.85		2	1	4.35714	5.01786		1	4	3.04	4.06		1	6	3.71429	5.125		1	1	3.04	3.71429		1	4	3.71429	4.06
1	1	2.85	5.01786		1	2	2.85	3.75		4	4	4.06	3.87		6	4	5.125	4.41071		4	6	4.06	5.125		6	4	5.125	3.87
1	2	5.01786	3.75		1	3	5.01786	4.21818		4	1	3.87	2.37		4	5	4.41071	6		4	4	3.87	4.41071		4	1	4.41071	2.37
2	3	3.75	4.21818		2	1	3.75	2.81		1	1	2.37	2.87		5	1	6	2.69643		1	5	2.37	6		5	1	6	2.87
3	1	4.21818	2.81		3	1	4.21818	4.06122		1	2	2.87	3.52		0	3	0	3.78571		1	0	2.87	0		0	2	0	3.52
1	1	2.81	4.06122		1	1	2.81	2.54		2	2	3.52	3.46		3	4	3.78571	4.83636		2	3	3.52	3.78571		3	2	3.78571	3.46
1	1	4.06122	2.54		1	1	4.06122	3.05455		2	1	3.46	3.29		4	1	4.83636	4.57143		2	4	3.46	4.83636		4	1	4.83636	3.29
1	1	2.54	3.05455		1	1	2.54	2.71		1	2	3.29	3.62		1	3	4.57143	2.25		1	1	3.29	4.57143		1	2	4.57143	3.62
1	1	3.05455	2.71		1	1	3.05455	4		2	1	3.62	3.5		3	4	2.25	3.75		2	3	3.62	2.25		3	1	2.25	3.5
1	1	2.71	4		1	1	2.71	2.27		1	1	3.5	2.6		4	3	3.75	4.41818		1	4	3.5	3.75		4	1	3.75	2.6
1	1	4	2.27		1	2	4	3.28571		1	1	2.6	3.15		3	2	4.41818	3.58182		1	3	2.6	4.41818		3	1	4.41818	3.15
1	2	2.27	3.28571		1	1	2.27	2.67		1	1	3.15	3.69		2	2	3.58182	3.57143		1	2	3.15	3.58182		2	1	3.58182	3.69
2	1	3.28571	2.67		2	2	3.28571	2.26415		1	2	3.69	3.38		2	4	3.57143	5.125		1	2	3.69	3.57143		2	2	3.57143	3.38
1	2	2.67	2.26415		1	2	2.67	3.71		2	1	3.38	2.65		4	6	5.125	6.36364		2	4	3.38	5.125		4	1	5.125	2.65
2	2	2.26415	3.71		2	4	2.26415	6		1	1	2.65	3.29		6	3	6.36364	4.21818		1	6	2.65	6.36364		6	1	6.36364	3.29
2	4	3.71	6		2	4	3.71	5.42		1	3	3.29	2.63		3	6	4.21818	5.57143		1	3	3.29	4.21818		3	3	4.21818	2.63
4	4	6	5.42		4	5	6	4.83636		3	3	2.63	3.81		6	3	5.57143	4.06122		3	6	2.63	5.57143		6	3	5.57143	3.81
4	5	5.42	4.83636		4	2	5.42	2.9		3	1	3.81	3.46		3	1	4.06122	2.19643		3	3	3.81	4.06122		3	1	4.06122	3.46
5	2	4.83636	2.9		5	4	4.83636	5.52727		1	1	3.46	2.62		1	1	2.19643	4		1	1	3.46	2.19643		1	1	2.19643	2.62
2	4	2.9	5.52727		2	2	2.9	3.33		1	2	2.62	3.19		1	4	4	5.52727		1	1	2.62	4		1	2	4	3.19
4	2	5.52727	3.33		4	2	5.52727	3.57143		2	1	3.19	2.96		4	5	5.52727	6		2	4	3.19	5.52727		4	1	5.52727	2.96
2	2	3.33	3.57143		2	3	3.33	3.71		1	1	2.96	2.23		5	1	6	2.78571		1	5	2.96	6		5	1	6	2.23
2	3	3.57143	3.71		2	4	3.57143	4.30357		1	1	2.23	3.33		1	2	2.78571	3.70909		1	1	2.23	2.78571		1	1	2.78571	3.33
3	4	3.71	4.30357		3	2	3.71	3.33		1	1	3.33	3.29		2	1	3.70909	3.71429		1	2	3.33	3.70909		2	1	3.70909	3.29
4	2	4.30357	3.33		4	3	4.30357	3.875		1	1	3.29	3.48		1	5	3.71429	5.87037		1	1	3.29	3.71429		1	1	3.71429	3.48
2	3	3.33	3.875		2	4	3.33	5.83		1	1	3.48	3.44		5	2	5.87037	5.01786		1	5	3.48	5.87037		5	1	5.87037	3.44
3	4	3.875	5.83		3	3	3.875	2.25		1	4	3.44	4.27		2	2	5.01786	4.30357		1	2	3.44	5.01786		2	4	5.01786	4.27
4	3	5.83	2.25		4	2	5.83	4.42		4	1	4.27	3.17		2	1	4.30357	3.96429		4	2	4.27	4.30357		2	1	4.30357	3.17
3	2	2.25	4.42		3	2	2.25	2.19643		1	2	3.17	4.35		1	1	3.96429	4.07143		1	1	3.17	3.96429		1	2	3.96429	4.35
2	2	4.42	2.19643		2	1	4.42	3.13		2	5	4.35	3.88		1	6	4.07143	3.875		2	1	4.35	4.07143		1	5	4.07143	3.88
2	1	2.19643	3.13		2	4	2.19643	4.12727		5	5	3.88	4.44		6	4	3.875	3.28571		5	6	3.88	3.875		6	5	3.875	4.44
1	4	3.13	4.12727		1	2	3.13	3.63		5	4	4.44	3.58		4	3	3.28571	3.05455		5	4	4.44	3.28571		4	4	3.28571	3.58
4	2	4.12727	3.63		4	1	4.12727	3.58182		4	1	3.58	2.94		3	1	3.05455	2.69643		4	3	3.58	3.05455		3	1	3.05455	2.94
2	1	3.63	3.58182		2	1	3.63	3.04		1	1	2.94	3.48		1	2	2.69643	4.12727		1	1	2.94	2.69643		1	1	2.69643	3.48
1	1	3.58182	3.04		1	1	3.58182	3.71429		1	4	3.48	4.21		2	6	4.12727	5.96429		1	2	3.48	4.12727		2	4	4.12727	4.21
1	1	3.04	3.71429		1	4	3.04	4.06		4	1	4.21	2.92		6	1	5.96429	2.26415		4	6	4.21	5.96429		6	1	5.96429	2.92
1	4	3.71429	4.06		1	6	3.71429	5.125		1	2	2.92	4.08		1	3	2.26415	4.28571		1	1	2.92	2.26415		1	2	2.26415	4.08
4	6	4.06	5.125		4	4	4.06	3.87		2	1	4.08	2.62		3	2	4.28571	4.03636		2	3	4.08	4.28571		3	1	4.28571	2.62
6	4	5.125	3.87		6	4	5.125	4.41071		1	1	2.62	2.25		2	1	4.03636	2.61111		1	2	2.62	4.03636		2	1	4.03636	2.25
4	4	3.87	4.41071		4	1	3.87	2.37		1	1	2.25	2.77		1	2	2.61111	6		1	1	2.25	2.61111		1	1	2.61111	2.77
4	1	4.41071	2.37		4	5	4.41071	6		1	1	2.77	3.06		2	1	6	4.41071		1	2	2.77	6		2	1	6	3.06
1	5	2.37	6		1	1	2.37	2.87		1	1	3.06	3.88		1	5	4.41071	5.87273		1	1	3.06	4.41071		1	1	4.41071	3.88
5	1	6	2.87		5	1	6	2.69643		1	3	3.88	4.37		5	3	5.87273	4.32143		1	5	3.88	5.87273		5	3	5.87273	4.37
1	1	2.87	2.69643							3	1	4.37	3.4		3	2	4.32143	4.35714		3	3	4.37	4.32143		3	1	4.32143	3.4
										1		3.4			2		4.35714			1	2	3.4	4.35714		2		4.35714
2	3	3.52	3.78571		2	2	3.52	3.46
3	2	3.78571	3.46		3	4	3.78571	4.83636
2	4	3.46	4.83636		2	1	3.46	3.29
4	1	4.83636	3.29		4	1	4.83636	4.57143
1	1	3.29	4.57143		1	2	3.29	3.62
1	2	4.57143	3.62		1	3	4.57143	2.25
2	3	3.62	2.25		2	1	3.62	3.5
3	1	2.25	3.5		3	4	2.25	3.75
1	4	3.5	3.75		1	1	3.5	2.6
4	1	3.75	2.6		4	3	3.75	4.41818
1	3	2.6	4.41818		1	1	2.6	3.15
3	1	4.41818	3.15		3	2	4.41818	3.58182
1	2	3.15	3.58182		1	1	3.15	3.69
2	1	3.58182	3.69		2	2	3.58182	3.57143
1	2	3.69	3.57143		1	2	3.69	3.38
2	2	3.57143	3.38		2	4	3.57143	5.125
2	4	3.38	5.125		2	1	3.38	2.65
4	1	5.125	2.65		4	6	5.125	6.36364
1	6	2.65	6.36364		1	1	2.65	3.29
6	1	6.36364	3.29		6	3	6.36364	4.21818
1	3	3.29	4.21818		1	3	3.29	2.63
3	3	4.21818	2.63		3	6	4.21818	5.57143
3	6	2.63	5.57143		3	3	2.63	3.81
6	3	5.57143	3.81		6	3	5.57143	4.06122
3	3	3.81	4.06122		3	1	3.81	3.46
3	1	4.06122	3.46		3	1	4.06122	2.19643
1	1	3.46	2.19643		1	1	3.46	2.62
1	1	2.19643	2.62		1	1	2.19643	4
1	1	2.62	4		1	2	2.62	3.19
1	2	4	3.19		1	4	4	5.52727
2	4	3.19	5.52727		2	1	3.19	2.96
4	1	5.52727	2.96		4	5	5.52727	6
1	5	2.96	6		1	1	2.96	2.23
5	1	6	2.23		5	1	6	2.78571
1	1	2.23	2.78571		1	1	2.23	3.33
1	1	2.78571	3.33		1	2	2.78571	3.70909
1	2	3.33	3.70909		1	1	3.33	3.29
2	1	3.70909	3.29		2	1	3.70909	3.71429
1	1	3.29	3.71429		1	1	3.29	3.48
1	1	3.71429	3.48		1	5	3.71429	5.87037
1	5	3.48	5.87037		1	1	3.48	3.44
5	1	5.87037	3.44		5	2	5.87037	5.01786
1	2	3.44	5.01786		1	4	3.44	4.27
2	4	5.01786	4.27		2	2	5.01786	4.30357
4	2	4.27	4.30357		4	1	4.27	3.17
2	1	4.30357	3.17		2	1	4.30357	3.96429
1	1	3.17	3.96429		1	2	3.17	4.35
1	2	3.96429	4.35		1	1	3.96429	4.07143
2	1	4.35	4.07143		2	5	4.35	3.88
1	5	4.07143	3.88		1	6	4.07143	3.875
5	6	3.88	3.875		5	5	3.88	4.44
6	5	3.875	4.44		6	4	3.875	3.28571
5	4	4.44	3.28571		5	4	4.44	3.58
4	4	3.28571	3.58		4	3	3.28571	3.05455
4	3	3.58	3.05455		4	1	3.58	2.94
3	1	3.05455	2.94		3	1	3.05455	2.69643
1	1	2.94	2.69643		1	1	2.94	3.48
1	1	2.69643	3.48		1	2	2.69643	4.12727
1	2	3.48	4.12727		1	4	3.48	4.21
2	4	4.12727	4.21		2	6	4.12727	5.96429
4	6	4.21	5.96429		4	1	4.21	2.92
6	1	5.96429	2.92		6	1	5.96429	2.26415
1	1	2.92	2.26415		1	2	2.92	4.08
1	2	2.26415	4.08		1	3	2.26415	4.28571
2	3	4.08	4.28571		2	1	4.08	2.62
3	1	4.28571	2.62		3	2	4.28571	4.03636
1	2	2.62	4.03636		1	1	2.62	2.25
2	1	4.03636	2.25		2	1	4.03636	2.61111
1	1	2.25	2.61111		1	1	2.25	2.77
1	1	2.61111	2.77		1	2	2.61111	6
1	2	2.77	6		1	1	2.77	3.06
2	1	6	3.06		2	1	6	4.41071
1	1	3.06	4.41071		1	1	3.06	3.88
1	1	4.41071	3.88		1	5	4.41071	5.87273
1	5	3.88	5.87273		1	3	3.88	4.37
5	3	5.87273	4.37		5	3	5.87273	4.32143
3	3	4.37	4.32143		3	1	4.37	3.4
3	1	4.32143	3.4		3	2	4.32143	4.35714
1	2	3.4	4.35714		1		3.4
2		4.35714			2		4.35714
