# Supplementary material for: Sequential biases on subjective judgments: Evidence from face attractiveness and ringtone agreeableness judgment
Source: PLoS One. 2018 Jun 11;13(6):e0198723. doi: 10.1371/journal.pone.0198723 (PMC5995378; doi:10.1371/journal.pone.0198723)
Supplement: S1 Data — (ZIP) [file pone.0198723.s001.zip › all the data/Exp 5/501.xlsx]

## Sheet: 交替
3	2	3.87	2.2		3	1	3.87	2.81		3	1	3.87	2.81		2	2	2.2	4.04		3	2	3.87	2.2		2	1	2.2	2.81
2	1	2.2	2.81		2	2	2.2	4.04		1	4	2.81	2.67		2	3	4.04	2.79		1	2	2.81	4.04		2	4	4.04	2.67
1	2	2.81	4.04		1	4	2.81	2.67		4	4	2.67	3.63		3	2	2.79	4.32		4	3	2.67	2.79		3	4	2.79	3.63
2	4	4.04	2.67		2	3	4.04	2.79		4	4	3.63	3.04		2	4	4.32	3.88		4	2	3.63	4.32		2	4	4.32	3.04
4	3	2.67	2.79		4	4	2.67	3.63		4	3	3.04	4.1		4	3	3.88	3.75		4	4	3.04	3.88		4	3	3.88	4.1
3	4	2.79	3.63		3	2	2.79	4.32		3	1	4.1	2.87		3	1	3.75	4.07		3	3	4.1	3.75		3	1	3.75	2.87
4	2	3.63	4.32		4	4	3.63	3.04		1	1	2.87	3.94		1	5	4.07	3.71		1	1	2.87	4.07		1	1	4.07	3.94
2	4	4.32	3.04		2	4	4.32	3.88		1	2	3.94	3.29		5	7	3.71	4.36		1	5	3.94	3.71		5	2	3.71	3.29
4	4	3.04	3.88		4	3	3.04	4.1		2	5	3.29	3.71		7	6	4.36	5.13		2	7	3.29	4.36		7	5	4.36	3.71
4	3	3.88	4.1		4	3	3.88	3.75		5	3	3.71	3.65		6	2	5.13	2.25		5	6	3.71	5.13		6	3	5.13	3.65
3	3	4.1	3.75		3	1	4.1	2.87		3	1	3.65	3.44		2	3	2.25	6		3	2	3.65	2.25		2	1	2.25	3.44
3	1	3.75	2.87		3	1	3.75	4.07		1	1	3.44	2.88		3	2	6	4.06		1	3	3.44	6		3	1	6	2.88
1	1	2.87	4.07		1	1	2.87	3.94		1	1	2.88	3.33		2	8	4.06	5.53		1	2	2.88	4.06		2	1	4.06	3.33
1	1	4.07	3.94		1	5	4.07	3.71		1	4	3.33	4.42		8	4	5.53	5.87		1	8	3.33	5.53		8	4	5.53	4.42
1	5	3.94	3.71		1	2	3.94	3.29		4	3	4.42	3.13		4	4	5.87	3.57		4	4	4.42	5.87		4	3	5.87	3.13
5	2	3.71	3.29		5	7	3.71	4.36		3	3	3.13	3.98		4	6	3.57	5.57		3	4	3.13	3.57		4	3	3.57	3.98
2	7	3.29	4.36		2	5	3.29	3.71		3	3	3.98	3.75		6	4	5.57	4.29		3	6	3.98	5.57		6	3	5.57	3.75
7	5	4.36	3.71		7	6	4.36	5.13		3	1	3.75	3.52		4	6	4.29	2.61		3	4	3.75	4.29		4	1	4.29	3.52
5	6	3.71	5.13		5	3	3.71	3.65		1	3	3.52	2.9		6	4	2.61	3.96		1	6	3.52	2.61		6	3	2.61	2.9
6	3	5.13	3.65		6	2	5.13	2.25		3	1	2.9	4.06		4	4	3.96	4.57		3	4	2.9	3.96		4	1	3.96	4.06
3	2	3.65	2.25		3	1	3.65	3.44		1	1	4.06	2.85		4	6	4.57	4.41		1	4	4.06	4.57		4	1	4.57	2.85
2	1	2.25	3.44		2	3	2.25	6		1	1	2.85	5.83		6	3	4.41	4.22		1	6	2.85	4.41		6	1	4.41	5.83
1	3	3.44	6		1	1	3.44	2.88		1	1	5.83	3.23		3	3	4.22	4		1	3	5.83	4.22		3	1	4.22	3.23
3	1	6	2.88		3	2	6	4.06		1	2	3.23	3.71		3	1	4	4.84		1	3	3.23	4		3	2	4	3.71
1	2	2.88	4.06		1	1	2.88	3.33		2	1	3.71	2.38		1	3	4.84	3.05		2	1	3.71	4.84		1	1	4.84	2.38
2	1	4.06	3.33		2	8	4.06	5.53		1	1	2.38	3.62		3	7	3.05	5.87		1	3	2.38	3.05		3	1	3.05	3.62
1	8	3.33	5.53		1	4	3.33	4.42		1	2	3.62	3.25		7	5	5.87	2.7		1	7	3.62	5.87		7	2	5.87	3.25
8	4	5.53	4.42		8	4	5.53	5.87		2	1	3.25	3.13		5	4	2.7	3.71		2	5	3.25	2.7		5	1	2.7	3.13
4	4	4.42	5.87		4	3	4.42	3.13		1	1	3.13	3.21		4	4	3.71	5.02		1	4	3.13	3.71		4	1	3.71	3.21
4	3	5.87	3.13		4	4	5.87	3.57		1	1	3.21	2.71		4	5	5.02	6		1	4	3.21	5.02		4	1	5.02	2.71
3	4	3.13	3.57		3	3	3.13	3.98		1	1	2.71	3.23		5	5	6	3.79		1	5	2.71	6		5	1	6	3.23
4	3	3.57	3.98		4	6	3.57	5.57		1	1	3.23	2.02		5	3	3.79	3.58		1	5	3.23	3.79		5	1	3.79	2.02
3	6	3.98	5.57		3	3	3.98	3.75		1	3	2.02	2.54		3	7	3.58	5.96		1	3	2.02	3.58		3	3	3.58	2.54
6	3	5.57	3.75		6	4	5.57	4.29		3	3	2.54	4.52		7	6	5.96	4.3		3	7	2.54	5.96		7	3	5.96	4.52
3	4	3.75	4.29		3	1	3.75	3.52		3	1	4.52	2.37		6	1	4.3	2.26		3	6	4.52	4.3		6	1	4.3	2.37
4	1	4.29	3.52		4	6	4.29	2.61		1	1	2.37	2.25		1	7	2.26	4.42		1	1	2.37	2.26		1	1	2.26	2.25
1	6	3.52	2.61		1	3	3.52	2.9		1	5	2.25	5.42		7	4	4.42	6.36		1	7	2.25	4.42		7	5	4.42	5.42
6	3	2.61	2.9		6	4	2.61	3.96		5	1	5.42	3.33		4	1	6.36	3.29		5	4	5.42	6.36		4	1	6.36	3.33
3	4	2.9	3.96		3	1	2.9	4.06		1	1	3.33	2.27		1	3	3.29	4.13		1	1	3.33	3.29		1	1	3.29	2.27
4	1	3.96	4.06		4	4	3.96	4.57		1	2	2.27	4.44		3	4	4.13	5.13		1	3	2.27	4.13		3	2	4.13	4.44
1	4	4.06	4.57		1	1	4.06	2.85		2	1	4.44	3.46		4	1	5.13	3.96		2	4	4.44	5.13		4	1	5.13	3.46
4	1	4.57	2.85		4	6	4.57	4.41		1	3	3.46	2.6		1	3	3.96	2.61		1	1	3.46	3.96		1	3	3.96	2.6
1	6	2.85	4.41		1	1	2.85	5.83		3	1	2.6	3.06		3	1	2.61	3.05		3	3	2.6	2.61		3	1	2.61	3.06
6	1	4.41	5.83		6	3	4.41	4.22		1	1	3.06	3.88		1	1	3.05	4		1	1	3.06	3.05		1	1	3.05	3.88
1	3	5.83	4.22		1	1	5.83	3.23		1	1	3.88	3.15		1	2	4	3.58		1	1	3.88	4		1	1	4	3.15
3	1	4.22	3.23		3	3	4.22	4		1	1	3.15	3.44		2	3	3.58	3.29		1	2	3.15	3.58		2	1	3.58	3.44
1	3	3.23	4		1	2	3.23	3.71		1	1	3.44	3.48		3	1	3.29	2.26		1	3	3.44	3.29		3	1	3.29	3.48
3	2	4	3.71		3	1	4	4.84		1	1	3.48	2.96		1	4	2.26	6.36		1	1	3.48	2.26		1	1	2.26	2.96
2	1	3.71	4.84		2	1	3.71	2.38		1	3	2.96	3.5		4	3	6.36	4.22		1	4	2.96	6.36		4	3	6.36	3.5
1	1	4.84	2.38		1	3	4.84	3.05		3	3	3.5	4.27		3	6	4.22	5.53		3	3	3.5	4.22		3	3	4.22	4.27
1	3	2.38	3.05		1	1	2.38	3.62		3	1	4.27	4.08		6	3	5.53	4.29		3	6	4.27	5.53		6	1	5.53	4.08
3	1	3.05	3.62		3	7	3.05	5.87		1	1	4.08	3.19		3	2	4.29	3.88		1	3	4.08	4.29		3	1	4.29	3.19
1	7	3.62	5.87		1	2	3.62	3.25		1	1	3.19	3.88		2	2	3.88	3.79		1	2	3.19	3.88		2	1	3.88	3.88
7	2	5.87	3.25		7	5	5.87	2.7		1	3	3.88	3.58		2	4	3.79	3.71		1	2	3.88	3.79		2	3	3.79	3.58
2	5	3.25	2.7		2	1	3.25	3.13		3	1	3.58	4.37		4	4	3.71	4.36		3	4	3.58	3.71		4	1	3.71	4.37
5	1	2.7	3.13		5	4	2.7	3.71		1	2	4.37	4.35		4	3	4.36	3.71		1	4	4.37	4.36		4	2	4.36	4.35
1	4	3.13	3.71		1	1	3.13	3.21		2	1	4.35	3.29		3	6	3.71	5.87		2	3	4.35	3.71		3	1	3.71	3.29
4	1	3.71	3.21		4	4	3.71	5.02		1	1	3.29	3.46		6	5	5.87	5.96		1	6	3.29	5.87		6	1	5.87	3.46
1	4	3.21	5.02		1	1	3.21	2.71		1	1	3.46	2.63		5	3	5.96	3.57		1	5	3.46	5.96		5	1	5.96	2.63
4	1	5.02	2.71		4	5	5.02	6		1	1	2.63	2.92		3	3	3.57	5.02		1	3	2.63	3.57		3	1	3.57	2.92
1	5	2.71	6		1	1	2.71	3.23		1	2	2.92	3.69		3	2	5.02	4.32		1	3	2.92	5.02		3	2	5.02	3.69
5	1	6	3.23		5	5	6	3.79		2	1	3.69	2.94		2	2	4.32	4.04		2	2	3.69	4.32		2	1	4.32	2.94
1	5	3.23	3.79		1	1	3.23	2.02		1	1	2.94	2.77		2	6	4.04	5.57		1	2	2.94	4.04		2	1	4.04	2.77
5	1	3.79	2.02		5	3	3.79	3.58		1	1	2.77	2.65		6	1	5.57	4.07		1	6	2.77	5.57		6	1	5.57	2.65
1	3	2.02	3.58		1	3	2.02	2.54		1	1	2.65	2.62		1	4	4.07	4.42		1	1	2.65	4.07		1	1	4.07	2.62
3	3	3.58	2.54		3	7	3.58	5.96		1	1	2.62	3.38		4	6	4.42	4.3		1	4	2.62	4.42		4	1	4.42	3.38
3	7	2.54	5.96		3	3	2.54	4.52		1	1	3.38	3.29		6	3	4.3	6		1	6	3.38	4.3		6	1	4.3	3.29
7	3	5.96	4.52		7	6	5.96	4.3		1	1	3.29	3.17		3	1	6	2.79		1	3	3.29	6		3	1	6	3.17
3	6	4.52	4.3		3	1	4.52	2.37		1	1	3.17	3.62		1	1	2.79	4.57		1	1	3.17	2.79		1	1	2.79	3.62
6	1	4.3	2.37		6	1	4.3	2.26		1	1	3.62	3.81		1	1	4.57	2.2		1	1	3.62	4.57		1	1	4.57	3.81
1	1	2.37	2.26		1	1	2.37	2.25		1	1	3.81	2.23		1	4	2.2	2.7		1	1	3.81	2.2		1	1	2.2	2.23
1	1	2.26	2.25		1	7	2.26	4.42		1	1	2.23	3.33		4	1	2.7	3.75		1	4	2.23	2.7		4	1	2.7	3.33
1	7	2.25	4.42		1	5	2.25	5.42		1	1	3.33	3.52		1	2	3.75	2.25		1	1	3.33	3.75		1	1	3.75	3.52
7	5	4.42	5.42		7	4	4.42	6.36		1	1	3.52	3.29		2	3	2.25	4.41		1	2	3.52	2.25		2	1	2.25	3.29
5	4	5.42	6.36		5	1	5.42	3.33		1	2	3.29	4.21		3	1	4.41	4.13		1	3	3.29	4.41		3	2	4.41	4.21
4	1	6.36	3.33		4	1	6.36	3.29		2	1	4.21	2.25		1	4	4.13	5.87		2	1	4.21	4.13		1	1	4.13	2.25
1	1	3.33	3.29		1	1	3.33	2.27		1	1	2.25	3.48		4	1	5.87	4.06		1	4	2.25	5.87		4	1	5.87	3.48
1	1	3.29	2.27		1	3	3.29	4.13		1	1	3.48	3.4		1	3	4.06	6		1	1	3.48	4.06		1	1	4.06	3.4
1	3	2.27	4.13		1	2	2.27	4.44		1	1	3.4	2.62		3	1	6	4.84		1	3	3.4	6		3	1	6	2.62
3	2	4.13	4.44		3	4	4.13	5.13		1		2.62			1		4.84			1	1	2.62	4.84		1		4.84
2	4	4.44	5.13		2	1	4.44	3.46
4	1	5.13	3.46		4	1	5.13	3.96
1	1	3.46	3.96		1	3	3.46	2.6
1	3	3.96	2.6		1	3	3.96	2.61
3	3	2.6	2.61		3	1	2.6	3.06
3	1	2.61	3.06		3	1	2.61	3.05
1	1	3.06	3.05		1	1	3.06	3.88
1	1	3.05	3.88		1	1	3.05	4
1	1	3.88	4		1	1	3.88	3.15
1	1	4	3.15		1	2	4	3.58
1	2	3.15	3.58		1	1	3.15	3.44
2	1	3.58	3.44		2	3	3.58	3.29
1	3	3.44	3.29		1	1	3.44	3.48
3	1	3.29	3.48		3	1	3.29	2.26
1	1	3.48	2.26		1	1	3.48	2.96
1	1	2.26	2.96		1	4	2.26	6.36
1	4	2.96	6.36		1	3	2.96	3.5
4	3	6.36	3.5		4	3	6.36	4.22
3	3	3.5	4.22		3	3	3.5	4.27
3	3	4.22	4.27		3	6	4.22	5.53
3	6	4.27	5.53		3	1	4.27	4.08
6	1	5.53	4.08		6	3	5.53	4.29
1	3	4.08	4.29		1	1	4.08	3.19
3	1	4.29	3.19		3	2	4.29	3.88
1	2	3.19	3.88		1	1	3.19	3.88
2	1	3.88	3.88		2	2	3.88	3.79
1	2	3.88	3.79		1	3	3.88	3.58
2	3	3.79	3.58		2	4	3.79	3.71
3	4	3.58	3.71		3	1	3.58	4.37
4	1	3.71	4.37		4	4	3.71	4.36
1	4	4.37	4.36		1	2	4.37	4.35
4	2	4.36	4.35		4	3	4.36	3.71
2	3	4.35	3.71		2	1	4.35	3.29
3	1	3.71	3.29		3	6	3.71	5.87
1	6	3.29	5.87		1	1	3.29	3.46
6	1	5.87	3.46		6	5	5.87	5.96
1	5	3.46	5.96		1	1	3.46	2.63
5	1	5.96	2.63		5	3	5.96	3.57
1	3	2.63	3.57		1	1	2.63	2.92
3	1	3.57	2.92		3	3	3.57	5.02
1	3	2.92	5.02		1	2	2.92	3.69
3	2	5.02	3.69		3	2	5.02	4.32
2	2	3.69	4.32		2	1	3.69	2.94
2	1	4.32	2.94		2	2	4.32	4.04
1	2	2.94	4.04		1	1	2.94	2.77
2	1	4.04	2.77		2	6	4.04	5.57
1	6	2.77	5.57		1	1	2.77	2.65
6	1	5.57	2.65		6	1	5.57	4.07
1	1	2.65	4.07		1	1	2.65	2.62
1	1	4.07	2.62		1	4	4.07	4.42
1	4	2.62	4.42		1	1	2.62	3.38
4	1	4.42	3.38		4	6	4.42	4.3
1	6	3.38	4.3		1	1	3.38	3.29
6	1	4.3	3.29		6	3	4.3	6
1	3	3.29	6		1	1	3.29	3.17
3	1	6	3.17		3	1	6	2.79
1	1	3.17	2.79		1	1	3.17	3.62
1	1	2.79	3.62		1	1	2.79	4.57
1	1	3.62	4.57		1	1	3.62	3.81
1	1	4.57	3.81		1	1	4.57	2.2
1	1	3.81	2.2		1	1	3.81	2.23
1	1	2.2	2.23		1	4	2.2	2.7
1	4	2.23	2.7		1	1	2.23	3.33
4	1	2.7	3.33		4	1	2.7	3.75
1	1	3.33	3.75		1	1	3.33	3.52
1	1	3.75	3.52		1	2	3.75	2.25
1	2	3.52	2.25		1	1	3.52	3.29
2	1	2.25	3.29		2	3	2.25	4.41
1	3	3.29	4.41		1	2	3.29	4.21
3	2	4.41	4.21		3	1	4.41	4.13
2	1	4.21	4.13		2	1	4.21	2.25
1	1	4.13	2.25		1	4	4.13	5.87
1	4	2.25	5.87		1	1	2.25	3.48
4	1	5.87	3.48		4	1	5.87	4.06
1	1	3.48	4.06		1	1	3.48	3.4
1	1	4.06	3.4		1	3	4.06	6
1	3	3.4	6		1	1	3.4	2.62
3	1	6	2.62		3	1	6	4.84
1	1	2.62	4.84		1		2.62
1		4.84			1		4.84

## Sheet: 铃声
3	5	4.06	6.36
5	2	6.36	2.26
2	5	2.26	5.87
5	2	5.87	3.96
2	3	3.96	4.04
3	3	4.04	4.57
3	3	4.57	5.02
3	2	5.02	4
2	2	4	4.07
2	4	4.07	4.29
4	6	4.29	4.3
6	6	4.3	5.13
6	2	5.13	2.2
2	3	2.2	3.57
3	3	3.57	4.32
3	4	4.32	4.41
4	3	4.41	5.53
3	4	5.53	6
4	4	6	4.13
4	2	4.13	4.84
2	2	4.84	3.75
2	1	3.75	3.58
1	2	3.58	3.79
2	3	3.79	3.88
3	3	3.88	3.29
3	4	3.29	3.71
4	5	3.71	4.36
5	7	4.36	4.42
7	8	4.42	5.96
8	3	5.96	3.05
3	3	3.05	2.61
3	4	2.61	4.22
4	3	4.22	2.25
3	6	2.25	5.57
6	3	5.57	3.71
3	4	3.71	2.7
4	2	2.7	2.79
2	7	2.79	5.87
7	3	5.87	6
3	3	6	3.88
3	3	3.88	4.06
3	4	4.06	6.36
4	7	6.36	5.57
7	2	5.57	3.96
2	2	3.96	3.57
2	1	3.57	2.26
1	6	2.26	5.87
6	4	5.87	5.87
4	5	5.87	5.96
5	2	5.96	3.79
2	2	3.79	4.07
2	4	4.07	6
4	4	6	2.7
4	2	2.7	4.57
2	3	4.57	4.41
3	5	4.41	4.3
5	3	4.3	6
3	5	6	5.13
5	3	5.13	3.71
3	4	3.71	5.53
4	3	5.53	3.29
3	3	3.29	4.04
3	2	4.04	3.75
2	2	3.75	3.05
2	1	3.05	4.84
1	2	4.84	5.02
2	2	5.02	2.25
2	1	2.25	3.58
1	1	3.58	4.32
1	2	4.32	4.13
2	1	4.13	2.2
1	2	2.2	4.29
2	3	4.29	4.22
3	4	4.22	4.42
4	2	4.42	4
2	2	4	2.61
2	4	2.61	4.36
4	2	4.36	2.79
2	2	2.79	3.71
2		3.71
