# Supplementary material for: Sequential biases on subjective judgments: Evidence from face attractiveness and ringtone agreeableness judgment
Source: PLoS One. 2018 Jun 11;13(6):e0198723. doi: 10.1371/journal.pone.0198723 (PMC5995378; doi:10.1371/journal.pone.0198723)
Supplement: S1 Data — (ZIP) [file pone.0198723.s001.zip › all the data/Exp 5/502.xlsx]

## Sheet: 交替
5	4	3.63	3.71		5	2	3.63	2.9		5	2	3.63	2.9		4	2	3.71	2.7		5	4	3.63	3.71		4	2	3.71	2.9
4	2	3.71	2.9		4	2	3.71	2.7		2	2	2.9	3.29		2	6	2.7	5.57		2	2	2.9	2.7		2	2	2.7	3.29
2	2	2.9	2.7		2	2	2.9	3.29		2	3	3.29	3.44		6	7	5.57	6.36		2	6	3.29	5.57		6	3	5.57	3.44
2	2	2.7	3.29		2	6	2.7	5.57		3	2	3.44	2.25		7	3	6.36	3.05		3	7	3.44	6.36		7	2	6.36	2.25
2	6	3.29	5.57		2	3	3.29	3.44		2	5	2.25	5.83		3	4	3.05	2.25		2	3	2.25	3.05		3	5	3.05	5.83
6	3	5.57	3.44		6	7	5.57	6.36		5	2	5.83	3.33		4	3	2.25	4.3		5	4	5.83	2.25		4	2	2.25	3.33
3	7	3.44	6.36		3	2	3.44	2.25		2	3	3.33	5.42		3	7	4.3	4.29		2	3	3.33	4.3		3	3	4.3	5.42
7	2	6.36	2.25		7	3	6.36	3.05		3	3	5.42	2.67		7	3	4.29	4.41		3	7	5.42	4.29		7	3	4.29	2.67
2	3	2.25	3.05		2	5	2.25	5.83		3	2	2.67	3.87		3	5	4.41	3.57		3	3	2.67	4.41		3	2	4.41	3.87
3	5	3.05	5.83		3	4	3.05	2.25		2	5	3.87	3.71		5	6	3.57	4.32		2	5	3.87	3.57		5	5	3.57	3.71
5	4	5.83	2.25		5	2	5.83	3.33		5	7	3.71	3.65		6	5	4.32	5.87		5	6	3.71	4.32		6	7	4.32	3.65
4	2	2.25	3.33		4	3	2.25	4.3		7	7	3.65	4.1		5	6	5.87	5.02		7	5	3.65	5.87		5	7	5.87	4.1
2	3	3.33	4.3		2	3	3.33	5.42		7	3	4.1	3.25		6	5	5.02	3.75		7	6	4.1	5.02		6	3	5.02	3.25
3	3	4.3	5.42		3	7	4.3	4.29		3	2	3.25	2.85		5	3	3.75	4		3	5	3.25	3.75		5	2	3.75	2.85
3	7	5.42	4.29		3	3	5.42	2.67		2	5	2.85	3.75		3	3	4	2.61		2	3	2.85	4		3	5	4	3.75
7	3	4.29	2.67		7	3	4.29	4.41		5	2	3.75	2.27		3	3	2.61	6		5	3	3.75	2.61		3	2	2.61	2.27
3	3	2.67	4.41		3	2	2.67	3.87		2	2	2.27	2.54		3	2	6	3.88		2	3	2.27	6		3	2	6	2.54
3	2	4.41	3.87		3	5	4.41	3.57		2	2	2.54	3.33		2	3	3.88	4.06		2	2	2.54	3.88		2	2	3.88	3.33
2	5	3.87	3.57		2	5	3.87	3.71		2	1	3.33	4.52		3	5	4.06	5.53		2	3	3.33	4.06		3	1	4.06	4.52
5	5	3.57	3.71		5	6	3.57	4.32		1	5	4.52	3.71		5	2	5.53	2.2		1	5	4.52	5.53		5	5	5.53	3.71
5	6	3.71	4.32		5	7	3.71	3.65		5	4	3.71	4.06		2	6	2.2	6		5	2	3.71	2.2		2	4	2.2	4.06
6	7	4.32	3.65		6	5	4.32	5.87		4	3	4.06	2.02		6	4	6	4.36		4	6	4.06	6		6	3	6	2.02
7	5	3.65	5.87		7	7	3.65	4.1		3	5	2.02	3.13		4	3	4.36	4.13		3	4	2.02	4.36		4	5	4.36	3.13
5	7	5.87	4.1		5	6	5.87	5.02		5	2	3.13	2.71		3	2	4.13	2.26		5	3	3.13	4.13		3	2	4.13	2.71
7	6	4.1	5.02		7	3	4.1	3.25		2	6	2.71	3.21		2	6	2.26	3.71		2	2	2.71	2.26		2	6	2.26	3.21
6	3	5.02	3.25		6	5	5.02	3.75		6	4	3.21	3.23		6	6	3.71	3.58		6	6	3.21	3.71		6	4	3.71	3.23
3	5	3.25	3.75		3	2	3.25	2.85		4	4	3.23	4.42		6	6	3.58	3.96		4	6	3.23	3.58		6	4	3.58	4.42
5	2	3.75	2.85		5	3	3.75	4		4	3	4.42	2.81		6	3	3.96	3.29		4	6	4.42	3.96		6	3	3.96	2.81
2	3	2.85	4		2	5	2.85	3.75		3	5	2.81	2.87		3	7	3.29	5.87		3	3	2.81	3.29		3	5	3.29	2.87
3	5	4	3.75		3	3	4	2.61		5	3	2.87	2.38		7	2	5.87	4.07		5	7	2.87	5.87		7	3	5.87	2.38
5	3	3.75	2.61		5	2	3.75	2.27		3	2	2.38	3.52		2	5	4.07	3.79		3	2	2.38	4.07		2	2	4.07	3.52
3	2	2.61	2.27		3	3	2.61	6		2	2	3.52	3.13		5	4	3.79	4.57		2	5	3.52	3.79		5	2	3.79	3.13
2	3	2.27	6		2	2	2.27	2.54		2	4	3.13	3.23		4	2	4.57	2.79		2	4	3.13	4.57		4	4	4.57	3.23
3	2	6	2.54		3	2	6	3.88		4	5	3.23	2.37		2	5	2.79	5.96		4	2	3.23	2.79		2	5	2.79	2.37
2	2	2.54	3.88		2	2	2.54	3.33		5	3	2.37	3.94		5	2	5.96	4.22		5	5	2.37	5.96		5	3	5.96	3.94
2	2	3.88	3.33		2	3	3.88	4.06		3	4	3.94	2.88		2	6	4.22	5.13		3	2	3.94	4.22		2	4	4.22	2.88
2	3	3.33	4.06		2	1	3.33	4.52		4	7	2.88	3.98		6	6	5.13	4.42		4	6	2.88	5.13		6	7	5.13	3.98
3	1	4.06	4.52		3	5	4.06	5.53		7	3	3.98	3.62		6	3	4.42	4.04		7	6	3.98	4.42		6	3	4.42	3.62
1	5	4.52	5.53		1	5	4.52	3.71		3	4	3.62	3.04		3	4	4.04	4.84		3	3	3.62	4.04		3	4	4.04	3.04
5	5	5.53	3.71		5	2	5.53	2.2
5	2	3.71	2.2		5	4	3.71	4.06		2	3	2.94	2.92		2	4	5.87	3.75		2	2	2.94	5.87		2	3	5.87	2.92
2	4	2.2	4.06		2	6	2.2	6		3	7	2.92	4.27		4	7	3.75	5.02		3	4	2.92	3.75		4	7	3.75	4.27
4	6	4.06	6		4	3	4.06	2.02		7	5	4.27	3.88		7	3	5.02	2.2		7	7	4.27	5.02		7	5	5.02	3.88
6	3	6	2.02		6	4	6	4.36		5	1	3.88	3.06		3	3	2.2	4.84		5	3	3.88	2.2		3	1	2.2	3.06
3	4	2.02	4.36		3	5	2.02	3.13		1	3	3.06	3.69		3	4	4.84	3.71		1	3	3.06	4.84		3	3	4.84	3.69
4	5	4.36	3.13		4	3	4.36	4.13		3	6	3.69	3.58		4	5	3.71	6		3	4	3.69	3.71		4	6	3.71	3.58
5	3	3.13	4.13		5	2	3.13	2.71		6	3	3.58	3.5		5	4	6	5.13		6	5	3.58	6		5	3	6	3.5
3	2	4.13	2.71		3	2	4.13	2.26		3	2	3.5	2.23		4	1	5.13	4.13		3	4	3.5	5.13		4	2	5.13	2.23
2	2	2.71	2.26		2	6	2.71	3.21		2	2	2.23	3.29		1	4	4.13	5.53		2	1	2.23	4.13		1	2	4.13	3.29
2	6	2.26	3.21		2	6	2.26	3.71		2	2	3.29	2.96		4	2	5.53	4.22		2	4	3.29	5.53		4	2	5.53	2.96
6	6	3.21	3.71		6	4	3.21	3.23		2	3	2.96	2.63		2	4	4.22	3.57		2	2	2.96	4.22		2	3	4.22	2.63
6	4	3.71	3.23		6	6	3.71	3.58		3	4	2.63	2.65		4	5	3.57	3.96		3	4	2.63	3.57		4	4	3.57	2.65
4	6	3.23	3.58		4	4	3.23	4.42		4	2	2.65	3.17		5	5	3.96	5.96		4	5	2.65	3.96		5	2	3.96	3.17
6	4	3.58	4.42		6	6	3.58	3.96		2	4	3.17	3.15		5	4	5.96	4		2	5	3.17	5.96		5	4	5.96	3.15
4	6	4.42	3.96		4	3	4.42	2.81		4	3	3.15	3.52		4	5	4	4.29		4	4	3.15	4		4	3	4	3.52
6	3	3.96	2.81		6	3	3.96	3.29		3	2	3.52	2.62		5	2	4.29	4.41		3	5	3.52	4.29		5	2	4.29	2.62
3	3	2.81	3.29		3	5	2.81	2.87		2	2	2.62	3.4		2	3	4.41	4.3		2	2	2.62	4.41		2	2	4.41	3.4
3	5	3.29	2.87		3	7	3.29	5.87		2	1	3.4	2.6		3	1	4.3	2.61		2	3	3.4	4.3		3	1	4.3	2.6
5	7	2.87	5.87		5	3	2.87	2.38		1	6	2.6	4.37		1	4	2.61	2.25		1	1	2.6	2.61		1	6	2.61	4.37
7	3	5.87	2.38		7	2	5.87	4.07		6	7	4.37	4.08		4	8	2.25	6		6	4	4.37	2.25		4	7	2.25	4.08
3	2	2.38	4.07		3	2	2.38	3.52		7	3	4.08	2.77		8	3	6	3.58		7	8	4.08	6		8	3	6	2.77
2	2	4.07	3.52		2	5	4.07	3.79		3	2	2.77	2.62		3	4	3.58	4.32		3	3	2.77	3.58		3	2	3.58	2.62
2	5	3.52	3.79		2	2	3.52	3.13		2	5	2.62	3.38		4	3	4.32	4.04		2	4	2.62	4.32		4	5	4.32	3.38
5	2	3.79	3.13		5	4	3.79	4.57		5	5	3.38	4.35		3	6	4.04	3.79		5	3	3.38	4.04		3	5	4.04	4.35
2	4	3.13	4.57		2	4	3.13	3.23		5	4	4.35	3.48		6	2	3.79	4.07		5	6	4.35	3.79		6	4	3.79	3.48
4	4	4.57	3.23		4	2	4.57	2.79		4	3	3.48	3.62		2	2	4.07	2.79		4	2	3.48	4.07		2	3	4.07	3.62
4	2	3.23	2.79		4	5	3.23	2.37		3	2	3.62	3.19		2	3	2.79	5.57		3	2	3.62	2.79		2	2	2.79	3.19
2	5	2.79	2.37		2	5	2.79	5.96		2	4	3.19	3.48		3	2	5.57	2.26		2	3	3.19	5.57		3	4	5.57	3.48
5	5	2.37	5.96		5	3	2.37	3.94		4	2	3.48	3.88		2	3	2.26	3.29		4	2	3.48	2.26		2	2	2.26	3.88
5	3	5.96	3.94		5	2	5.96	4.22		2	3	3.88	2.25		3	4	3.29	4.06		2	3	3.88	3.29		3	3	3.29	2.25
3	2	3.94	4.22		3	4	3.94	2.88		3	6	2.25	4.21		4	5	4.06	4.42		3	4	2.25	4.06		4	6	4.06	4.21
2	4	4.22	2.88		2	6	4.22	5.13		6	5	4.21	3.29		5	6	4.42	3.88		6	5	4.21	4.42		5	5	4.42	3.29
4	6	2.88	5.13		4	7	2.88	3.98		5	4	3.29	3.46		6	7	3.88	6.36		5	6	3.29	3.88		6	4	3.88	3.46
6	7	5.13	3.98		6	6	5.13	4.42		4	7	3.46	4.44		7	5	6.36	3.71		4	7	3.46	6.36		7	7	6.36	4.44
7	6	3.98	4.42		7	3	3.98	3.62		7	4	4.44	3.33		5	5	3.71	4.57		7	5	4.44	3.71		5	4	3.71	3.33
6	3	4.42	3.62		6	3	4.42	4.04		4	2	3.33	3.46		5	2	4.57	3.05		4	5	3.33	4.57		5	2	4.57	3.46
3	3	3.62	4.04		3	4	3.62	3.04		2	3	3.46	3.29		2	4	3.05	4.36		2	2	3.46	3.05		2	3	3.05	3.29
3	4	4.04	3.04		3	4	4.04	4.84		3	5	3.29	3.44		4	5	4.36	2.7		3	4	3.29	4.36		4	5	4.36	3.44
4	4	3.04	4.84							5	6	3.44	3.81		5	7	2.7	5.87		5	5	3.44	2.7		5	6	2.7	3.81
										6		3.81			7		5.87			6	7	3.81	5.87		7		5.87
2	2	2.94	5.87		2	3	2.94	2.92
2	3	5.87	2.92		2	4	5.87	3.75
3	4	2.92	3.75		3	7	2.92	4.27
4	7	3.75	4.27		4	7	3.75	5.02
7	7	4.27	5.02		7	5	4.27	3.88
7	5	5.02	3.88		7	3	5.02	2.2
5	3	3.88	2.2		5	1	3.88	3.06
3	1	2.2	3.06		3	3	2.2	4.84
1	3	3.06	4.84		1	3	3.06	3.69
3	3	4.84	3.69		3	4	4.84	3.71
3	4	3.69	3.71		3	6	3.69	3.58
4	6	3.71	3.58		4	5	3.71	6
6	5	3.58	6		6	3	3.58	3.5
5	3	6	3.5		5	4	6	5.13
3	4	3.5	5.13		3	2	3.5	2.23
4	2	5.13	2.23		4	1	5.13	4.13
2	1	2.23	4.13		2	2	2.23	3.29
1	2	4.13	3.29		1	4	4.13	5.53
2	4	3.29	5.53		2	2	3.29	2.96
4	2	5.53	2.96		4	2	5.53	4.22
2	2	2.96	4.22		2	3	2.96	2.63
2	3	4.22	2.63		2	4	4.22	3.57
3	4	2.63	3.57		3	4	2.63	2.65
4	4	3.57	2.65		4	5	3.57	3.96
4	5	2.65	3.96		4	2	2.65	3.17
5	2	3.96	3.17		5	5	3.96	5.96
2	5	3.17	5.96		2	4	3.17	3.15
5	4	5.96	3.15		5	4	5.96	4
4	4	3.15	4		4	3	3.15	3.52
4	3	4	3.52		4	5	4	4.29
3	5	3.52	4.29		3	2	3.52	2.62
5	2	4.29	2.62		5	2	4.29	4.41
2	2	2.62	4.41		2	2	2.62	3.4
2	2	4.41	3.4		2	3	4.41	4.3
2	3	3.4	4.3		2	1	3.4	2.6
3	1	4.3	2.6		3	1	4.3	2.61
1	1	2.6	2.61		1	6	2.6	4.37
1	6	2.61	4.37		1	4	2.61	2.25
6	4	4.37	2.25		6	7	4.37	4.08
4	7	2.25	4.08		4	8	2.25	6
7	8	4.08	6		7	3	4.08	2.77
8	3	6	2.77		8	3	6	3.58
3	3	2.77	3.58		3	2	2.77	2.62
3	2	3.58	2.62		3	4	3.58	4.32
2	4	2.62	4.32		2	5	2.62	3.38
4	5	4.32	3.38		4	3	4.32	4.04
5	3	3.38	4.04		5	5	3.38	4.35
3	5	4.04	4.35		3	6	4.04	3.79
5	6	4.35	3.79		5	4	4.35	3.48
6	4	3.79	3.48		6	2	3.79	4.07
4	2	3.48	4.07		4	3	3.48	3.62
2	3	4.07	3.62		2	2	4.07	2.79
3	2	3.62	2.79		3	2	3.62	3.19
2	2	2.79	3.19		2	3	2.79	5.57
2	3	3.19	5.57		2	4	3.19	3.48
3	4	5.57	3.48		3	2	5.57	2.26
4	2	3.48	2.26		4	2	3.48	3.88
2	2	2.26	3.88		2	3	2.26	3.29
2	3	3.88	3.29		2	3	3.88	2.25
3	3	3.29	2.25		3	4	3.29	4.06
3	4	2.25	4.06		3	6	2.25	4.21
4	6	4.06	4.21		4	5	4.06	4.42
6	5	4.21	4.42		6	5	4.21	3.29
5	5	4.42	3.29		5	6	4.42	3.88
5	6	3.29	3.88		5	4	3.29	3.46
6	4	3.88	3.46		6	7	3.88	6.36
4	7	3.46	6.36		4	7	3.46	4.44
7	7	6.36	4.44		7	5	6.36	3.71
7	5	4.44	3.71		7	4	4.44	3.33
5	4	3.71	3.33		5	5	3.71	4.57
4	5	3.33	4.57		4	2	3.33	3.46
5	2	4.57	3.46		5	2	4.57	3.05
2	2	3.46	3.05		2	3	3.46	3.29
2	3	3.05	3.29		2	4	3.05	4.36
3	4	3.29	4.36		3	5	3.29	3.44
4	5	4.36	3.44		4	5	4.36	2.7
5	5	3.44	2.7		5	6	3.44	3.81
5	6	2.7	3.81		5	7	2.7	5.87
6	7	3.81	5.87		6		3.81
7		5.87			7		5.87

## Sheet: 铃声
3	7	4.06	6.36
7	2	6.36	2.26
2	3	2.26	5.87
3	6	5.87	3.96
6	5	3.96	4.04
5	7	4.04	4.57
7	6	4.57	5.02
6	4	5.02	4
4	1	4	4.07
1	6	4.07	4.29
6	3	4.29	4.3
3	5	4.3	5.13
5	2	5.13	2.2
2	4	2.2	3.57
4	4	3.57	4.32
4	2	4.32	4.41
2	5	4.41	5.53
5	8	5.53	6
8	2	6	4.13
2	4	4.13	4.84
4	7	4.84	3.75
7	6	3.75	3.58
6	4	3.58	3.79
4	4	3.79	3.88
4	3	3.88	3.29
3	3	3.29	3.71
3	2	3.71	4.36
2	3	4.36	4.42
3	5	4.42	5.96
5	2	5.96	3.05
2	2	3.05	2.61
2	2	2.61	4.22
2	1	4.22	2.25
1	6	2.25	5.57
6	4	5.57	3.71
4	3	3.71	2.7
3	5	2.7	2.79
5	7	2.79	5.87
7	7	5.87	6
7	4	6	4
4	6	4	3.96
6	5	3.96	4.36
5	4	4.36	3.57
4	7	3.57	6.36
7	4	6.36	4.84
4	2	4.84	2.26
2	6	2.26	3.79
6	2	3.79	2.25
2	3	2.25	2.61
3	2	2.61	4.07
2	4	4.07	5.53
4	6	5.53	6
6	3	6	3.05
3	2	3.05	4.3
2	6	4.3	5.96
6	5	5.96	3.71
5	6	3.71	5.87
6	5	5.87	3.88
5	5	3.88	6
5	2	6	5.87
2	4	5.87	3.71
4	2	3.71	4.41
2	1	4.41	2.2
1	2	2.2	4.13
2	3	4.13	4.42
3	4	4.42	2.79
4	2	2.79	3.29
2	5	3.29	3.58
5	4	3.58	4.22
4	5	4.22	5.13
5	7	5.13	4.57
7	4	4.57	2.7
4	5	2.7	4.04
5	6	4.04	5.02
6	7	5.02	5.57
7	6	5.57	4.32
6	7	4.32	3.75
7	4	3.75	4.29
4	3	4.29	4.06
3		4.06
