# Supplementary material for: Sequential biases on subjective judgments: Evidence from face attractiveness and ringtone agreeableness judgment
Source: PLoS One. 2018 Jun 11;13(6):e0198723. doi: 10.1371/journal.pone.0198723 (PMC5995378; doi:10.1371/journal.pone.0198723)
Supplement: S1 Data — (ZIP) [file pone.0198723.s001.zip › all the data/Exp 5/503.xlsx]

## Sheet: 503
3	4	3.23	2.79		3	2	3.23	3.25		3	2	3.23	3.25		4	4	2.79	5.87		3	4	3.23	2.79		4	2	2.79	3.25
4	2	2.79	3.25		4	4	2.79	5.87		2	3	3.25	2.25		4	3	5.87	5.13		2	4	3.25	5.87		4	3	5.87	2.25
2	4	3.25	5.87		2	3	3.25	2.25		3	3	2.25	4.1		3	6	5.13	6.36		3	3	2.25	5.13		3	3	5.13	4.1
4	3	5.87	2.25		4	3	5.87	5.13		3	4	4.1	5.42		6	4	6.36	3.96		3	6	4.1	6.36		6	4	6.36	5.42
3	3	2.25	5.13		3	3	2.25	4.1		4	4	5.42	3.87		4	3	3.96	2.26		4	4	5.42	3.96		4	4	3.96	3.87
3	3	5.13	4.1		3	6	5.13	6.36		4	4	3.87	3.21		3	4	2.26	4.07		4	3	3.87	2.26		3	4	2.26	3.21
3	6	4.1	6.36		3	4	4.1	5.42		4	4	3.21	3.71		4	3	4.07	2.25		4	4	3.21	4.07		4	4	4.07	3.71
6	4	6.36	5.42		6	4	6.36	3.96		4	4	3.71	3.75		3	5	2.25	3.88		4	3	3.71	2.25		3	4	2.25	3.75
4	4	5.42	3.96		4	4	5.42	3.87		4	4	3.75	4.42		5	5	3.88	5.96		4	5	3.75	3.88		5	4	3.88	4.42
4	4	3.96	3.87		4	3	3.96	2.26		4	4	4.42	2.87		5	5	5.96	4.84		4	5	4.42	5.96		5	4	5.96	2.87
4	3	3.87	2.26		4	4	3.87	3.21		4	4	2.87	4.52		5	5	4.84	5.57		4	5	2.87	4.84		5	4	4.84	4.52
3	4	2.26	3.21		3	4	2.26	4.07		4	4	4.52	3.71		5	3	5.57	3.71		4	5	4.52	5.57		5	4	5.57	3.71
4	4	3.21	4.07		4	4	3.21	3.71		4	4	3.71	3.44		3	4	3.71	2.61		4	3	3.71	3.71		3	4	3.71	3.44
4	4	4.07	3.71		4	3	4.07	2.25		4	3	3.44	2.88		4	3	2.61	4.06		4	4	3.44	2.61		4	3	2.61	2.88
4	3	3.71	2.25		4	4	3.71	3.75		3	3	2.88	3.52		3	3	4.06	4		3	3	2.88	4.06		3	3	4.06	3.52
3	4	2.25	3.75		3	5	2.25	3.88		3	2	3.52	2.54		3	3	4	3.58		3	3	3.52	4		3	2	4	2.54
4	5	3.75	3.88		4	4	3.75	4.42		2	3	2.54	3.13		3	3	3.58	4.41		2	3	2.54	3.58		3	3	3.58	3.13
5	4	3.88	4.42		5	5	3.88	5.96		3	3	3.13	4.06		3	4	4.41	4.57		3	3	3.13	4.41		3	3	4.41	4.06
4	5	4.42	5.96		4	4	4.42	2.87		3	4	4.06	3.63		4	3	4.57	2.7		3	4	4.06	4.57		4	4	4.57	3.63
5	4	5.96	2.87		5	5	5.96	4.84		4	5	3.63	3.62		3	4	2.7	4.42		4	3	3.63	2.7		3	5	2.7	3.62
4	5	2.87	4.84		4	4	2.87	4.52		5	4	3.62	2.81		4	4	4.42	4.29		5	4	3.62	4.42		4	4	4.42	2.81
5	4	4.84	4.52		5	5	4.84	5.57		4	2	2.81	2.85		4	4	4.29	4.13		4	4	2.81	4.29		4	2	4.29	2.85
4	5	4.52	5.57		4	4	4.52	3.71		2	2	2.85	2.71		4	5	4.13	5.87		2	4	2.85	4.13		4	2	4.13	2.71
5	4	5.57	3.71		5	3	5.57	3.71		2	2	2.71	2.37		5	6	5.87	5.53		2	5	2.71	5.87		5	2	5.87	2.37
4	3	3.71	3.71		4	4	3.71	3.44		2	3	2.37	3.33		6	5	5.53	3.75		2	6	2.37	5.53		6	3	5.53	3.33
3	4	3.71	3.44		3	4	3.71	2.61		3	5	3.33	3.94		5	5	3.75	6		3	5	3.33	3.75		5	5	3.75	3.94
4	4	3.44	2.61		4	3	3.44	2.88		5	2	3.94	2.02		5	3	6	3.05		5	5	3.94	6		5	2	6	2.02
4	3	2.61	2.88		4	3	2.61	4.06		2	3	2.02	3.13		3	3	3.05	4.36		2	3	2.02	3.05		3	3	3.05	3.13
3	3	2.88	4.06		3	3	2.88	3.52		3	2	3.13	2.67		3	3	4.36	3.71		3	3	3.13	4.36		3	2	4.36	2.67
3	3	4.06	3.52		3	3	4.06	4		2	3	2.67	2.9		3	5	3.71	6		2	3	2.67	3.71		3	3	3.71	2.9
3	3	3.52	4		3	2	3.52	2.54		3	5	2.9	3.98		5	4	6	4.04		3	5	2.9	6		5	5	6	3.98
3	2	4	2.54		3	3	4	3.58		5	3	3.98	3.29		4	3	4.04	4.32		5	4	3.98	4.04		4	3	4.04	3.29
2	3	2.54	3.58		2	3	2.54	3.13		3	3	3.29	3.65		3	3	4.32	3.29		3	3	3.29	4.32		3	3	4.32	3.65
3	3	3.58	3.13		3	3	3.58	4.41		3	3	3.65	5.83		3	4	3.29	3.79		3	3	3.65	3.29		3	3	3.29	5.83
3	3	3.13	4.41		3	3	3.13	4.06		3	3	5.83	3.04		4	5	3.79	4.3		3	4	5.83	3.79		4	3	3.79	3.04
3	3	4.41	4.06		3	4	4.41	4.57		3	2	3.04	2.27		5	4	4.3	2.2		3	5	3.04	4.3		5	2	4.3	2.27
3	4	4.06	4.57		3	4	4.06	3.63		2	3	2.27	3.33		4	4	2.2	4.22		2	4	2.27	2.2		4	3	2.2	3.33
4	4	4.57	3.63		4	3	4.57	2.7		3	4	3.33	3.23		4	4	4.22	3.57		3	4	3.33	4.22		4	4	4.22	3.23
4	3	3.63	2.7		4	5	3.63	3.62		4	2	3.23	2.38		4	5	3.57	5.02		4	4	3.23	3.57		4	2	3.57	2.38
3	5	2.7	3.62		3	4	2.7	4.42		2	2	2.38	2.23		5	5	5.02	3.58		2	5	2.38	5.02		5	2	5.02	2.23
5	4	3.62	4.42		5	4	3.62	2.81		2	3	2.23	3.62		5	6	3.58	5.02		2	5	2.23	3.58		5	3	3.58	3.62
4	4	4.42	2.81		4	4	4.42	4.29		3	4	3.62	3.44		6	5	5.02	4.04		3	6	3.62	5.02		6	4	5.02	3.44
4	4	2.81	4.29		4	2	2.81	2.85		4	4	3.44	4.21		5	5	4.04	3.57		4	5	3.44	4.04		5	4	4.04	4.21
4	2	4.29	2.85		4	4	4.29	4.13		4	3	4.21	3.46		5	4	3.57	4.32		4	5	4.21	3.57		5	3	3.57	3.46
2	4	2.85	4.13		2	2	2.85	2.71		3	2	3.46	2.96		4	5	4.32	5.87		3	4	3.46	4.32		4	2	4.32	2.96
4	2	4.13	2.71		4	5	4.13	5.87		2	2	2.96	2.94		5	7	5.87	6.36		2	5	2.96	5.87		5	2	5.87	2.94
2	5	2.71	5.87		2	2	2.71	2.37		2	2	2.94	2.62		7	4	6.36	2.25		2	7	2.94	6.36		7	2	6.36	2.62
5	2	5.87	2.37		5	6	5.87	5.53		2	3	2.62	4.37		4	6	2.25	6		2	4	2.62	2.25		4	3	2.25	4.37
2	6	2.37	5.53		2	3	2.37	3.33		3	3	4.37	3.5		6	4	6	5.13		3	6	4.37	6		6	3	6	3.5
6	3	5.53	3.33		6	5	5.53	3.75		3	3	3.5	3.88		4	4	5.13	4.36		3	4	3.5	5.13		4	3	5.13	3.88
3	5	3.33	3.75		3	5	3.33	3.94		3	4	3.88	3.29		4	3	4.36	3.29		3	4	3.88	4.36		4	4	4.36	3.29
5	5	3.75	3.94		5	5	3.75	6		4	3	3.29	2.25		3	6	3.29	5.87		4	3	3.29	3.29		3	3	3.29	2.25
5	5	3.94	6		5	2	3.94	2.02		3	3	2.25	2.65		6	4	5.87	3.71		3	6	2.25	5.87		6	3	5.87	2.65
5	2	6	2.02		5	3	6	3.05		3	2	2.65	3.17		4	6	3.71	5.53		3	4	2.65	3.71		4	2	3.71	3.17
2	3	2.02	3.05		2	3	2.02	3.13		2	3	3.17	2.77		6	5	5.53	5.57		2	6	3.17	5.53		6	3	5.53	2.77
3	3	3.05	3.13		3	3	3.05	4.36		3	3	2.77	2.6		5	4	5.57	3.05		3	5	2.77	5.57		5	3	5.57	2.6
3	3	3.13	4.36		3	2	3.13	2.67		3	3	2.6	2.63		4	4	3.05	2.61		3	4	2.6	3.05		4	3	3.05	2.63
3	2	4.36	2.67		3	3	4.36	3.71		3	4	2.63	3.52		4	4	2.61	4.07		3	4	2.63	2.61		4	4	2.61	3.52
2	3	2.67	3.71		2	3	2.67	2.9		4	3	3.52	3.46		4	4	4.07	2.79		4	4	3.52	4.07		4	3	4.07	3.46
3	3	3.71	2.9		3	5	3.71	6		3	4	3.46	3.29		4	5	2.79	4.42		3	4	3.46	2.79		4	4	2.79	3.29
3	5	2.9	6		3	5	2.9	3.98		4	3	3.29	3.06		5	4	4.42	3.96		4	5	3.29	4.42		5	3	4.42	3.06
5	5	6	3.98		5	4	6	4.04		3	3	3.06	3.48		4	4	3.96	3.79		3	4	3.06	3.96		4	3	3.96	3.48
5	4	3.98	4.04		5	3	3.98	3.29		3	4	3.48	3.81		4	4	3.79	3.71		3	4	3.48	3.79		4	4	3.79	3.81
4	3	4.04	3.29		4	3	4.04	4.32		4	4	3.81	3.69		4	4	3.71	4.84		4	4	3.81	3.71		4	4	3.71	3.69
3	3	3.29	4.32		3	3	3.29	3.65		4	5	3.69	4.27		4	3	4.84	2.26		4	4	3.69	4.84		4	5	4.84	4.27
3	3	4.32	3.65		3	3	4.32	3.29		5	3	4.27	2.62		3	6	2.26	5.96		5	3	4.27	2.26		3	3	2.26	2.62
3	3	3.65	3.29		3	3	3.65	5.83		3	3	2.62	3.4		6	3	5.96	4.06		3	6	2.62	5.96		6	3	5.96	3.4
3	3	3.29	5.83		3	4	3.29	3.79		3	5	3.4	4.08		3	4	4.06	4.41		3	3	3.4	4.06		3	5	4.06	4.08
3	4	5.83	3.79		3	3	5.83	3.04		5	4	4.08	3.58		4	3	4.41	4.29		5	4	4.08	4.41		4	4	4.41	3.58
4	3	3.79	3.04		4	5	3.79	4.3		4	3	3.58	2.92		3	5	4.29	3.88		4	3	3.58	4.29		3	3	4.29	2.92
3	5	3.04	4.3		3	2	3.04	2.27		3	5	2.92	3.33		5	4	3.88	4.22		3	5	2.92	3.88		5	5	3.88	3.33
5	2	4.3	2.27		5	4	4.3	2.2		5	4	3.33	3.38		4	4	4.22	4.3		5	4	3.33	4.22		4	4	4.22	3.38
2	4	2.27	2.2		2	3	2.27	3.33		4	4	3.38	4.44		4	4	4.3	4		4	4	3.38	4.3		4	4	4.3	4.44
4	3	2.2	3.33		4	4	2.2	4.22		4	4	4.44	3.15		4	4	4	4.57		4	4	4.44	4		4	4	4	3.15
3	4	3.33	4.22		3	4	3.33	3.23		4	3	3.15	3.88		4	5	4.57	6		4	4	3.15	4.57		4	3	4.57	3.88
4	4	4.22	3.23		4	4	4.22	3.57		3	3	3.88	3.19		5	4	6	2.2		3	5	3.88	6		5	3	6	3.19
4	4	3.23	3.57		4	2	3.23	2.38		3	3	3.19	3.48		4	4	2.2	2.7		3	4	3.19	2.2		4	3	2.2	3.48
4	2	3.57	2.38		4	5	3.57	5.02		3	3	3.48	4.35		4	5	2.7	3.75		3	4	3.48	2.7		4	3	2.7	4.35
2	5	2.38	5.02		2	2	2.38	2.23		3	3	4.35	3.29		5	5	3.75	4.13		3	5	4.35	3.75		5	3	3.75	3.29
5	2	5.02	2.23		5	5	5.02	3.58		3		3.29			5		4.13			3	5	3.29	4.13		5		4.13
2	5	2.23	3.58		2	3	2.23	3.62
5	3	3.58	3.62		5	6	3.58	5.02
3	6	3.62	5.02		3	4	3.62	3.44
6	4	5.02	3.44		6	5	5.02	4.04
4	5	3.44	4.04		4	4	3.44	4.21
5	4	4.04	4.21		5	5	4.04	3.57
4	5	4.21	3.57		4	3	4.21	3.46
5	3	3.57	3.46		5	4	3.57	4.32
3	4	3.46	4.32		3	2	3.46	2.96
4	2	4.32	2.96		4	5	4.32	5.87
2	5	2.96	5.87		2	2	2.96	2.94
5	2	5.87	2.94		5	7	5.87	6.36
2	7	2.94	6.36		2	2	2.94	2.62
7	2	6.36	2.62		7	4	6.36	2.25
2	4	2.62	2.25		2	3	2.62	4.37
4	3	2.25	4.37		4	6	2.25	6
3	6	4.37	6		3	3	4.37	3.5
6	3	6	3.5		6	4	6	5.13
3	4	3.5	5.13		3	3	3.5	3.88
4	3	5.13	3.88		4	4	5.13	4.36
3	4	3.88	4.36		3	4	3.88	3.29
4	4	4.36	3.29		4	3	4.36	3.29
4	3	3.29	3.29		4	3	3.29	2.25
3	3	3.29	2.25		3	6	3.29	5.87
3	6	2.25	5.87		3	3	2.25	2.65
6	3	5.87	2.65		6	4	5.87	3.71
3	4	2.65	3.71		3	2	2.65	3.17
4	2	3.71	3.17		4	6	3.71	5.53
2	6	3.17	5.53		2	3	3.17	2.77
6	3	5.53	2.77		6	5	5.53	5.57
3	5	2.77	5.57		3	3	2.77	2.6
5	3	5.57	2.6		5	4	5.57	3.05
3	4	2.6	3.05		3	3	2.6	2.63
4	3	3.05	2.63		4	4	3.05	2.61
3	4	2.63	2.61		3	4	2.63	3.52
4	4	2.61	3.52		4	4	2.61	4.07
4	4	3.52	4.07		4	3	3.52	3.46
4	3	4.07	3.46		4	4	4.07	2.79
3	4	3.46	2.79		3	4	3.46	3.29
4	4	2.79	3.29		4	5	2.79	4.42
4	5	3.29	4.42		4	3	3.29	3.06
5	3	4.42	3.06		5	4	4.42	3.96
3	4	3.06	3.96		3	3	3.06	3.48
4	3	3.96	3.48		4	4	3.96	3.79
3	4	3.48	3.79		3	4	3.48	3.81
4	4	3.79	3.81		4	4	3.79	3.71
4	4	3.81	3.71		4	4	3.81	3.69
4	4	3.71	3.69		4	4	3.71	4.84
4	4	3.69	4.84		4	5	3.69	4.27
4	5	4.84	4.27		4	3	4.84	2.26
5	3	4.27	2.26		5	3	4.27	2.62
3	3	2.26	2.62		3	6	2.26	5.96
3	6	2.62	5.96		3	3	2.62	3.4
6	3	5.96	3.4		6	3	5.96	4.06
3	3	3.4	4.06		3	5	3.4	4.08
3	5	4.06	4.08		3	4	4.06	4.41
5	4	4.08	4.41		5	4	4.08	3.58
4	4	4.41	3.58		4	3	4.41	4.29
4	3	3.58	4.29		4	3	3.58	2.92
3	3	4.29	2.92		3	5	4.29	3.88
3	5	2.92	3.88		3	5	2.92	3.33
5	5	3.88	3.33		5	4	3.88	4.22
5	4	3.33	4.22		5	4	3.33	3.38
4	4	4.22	3.38		4	4	4.22	4.3
4	4	3.38	4.3		4	4	3.38	4.44
4	4	4.3	4.44		4	4	4.3	4
4	4	4.44	4		4	4	4.44	3.15
4	4	4	3.15		4	4	4	4.57
4	4	3.15	4.57		4	3	3.15	3.88
4	3	4.57	3.88		4	5	4.57	6
3	5	3.88	6		3	3	3.88	3.19
5	3	6	3.19		5	4	6	2.2
3	4	3.19	2.2		3	3	3.19	3.48
4	3	2.2	3.48		4	4	2.2	2.7
3	4	3.48	2.7		3	3	3.48	4.35
4	3	2.7	4.35		4	5	2.7	3.75
3	5	4.35	3.75		3	3	4.35	3.29
5	3	3.75	3.29		5	5	3.75	4.13
3	5	3.29	4.13		3		3.29
5		4.13			5		4.13

## Sheet: 铃声
4	6	4.06	6.36
6	4	6.36	2.26
4	5	2.26	5.87
5	4	5.87	3.96
4	4	3.96	4.04
4	4	4.04	4.57
4	4	4.57	5.02
4	3	5.02	4
3	4	4	4.07
4	3	4.07	4.29
3	4	4.29	4.3
4	4	4.3	5.13
4	3	5.13	2.2
3	3	2.2	3.57
3	3	3.57	4.32
3	4	4.32	4.41
4	6	4.41	5.53
6	5	5.53	6
5	5	6	4.13
5	5	4.13	4.84
5	5	4.84	3.75
5	4	3.75	3.58
4	5	3.58	3.79
5	5	3.79	3.88
5	4	3.88	3.29
4	3	3.29	3.71
3	4	3.71	4.36
4	5	4.36	4.42
5	5	4.42	5.96
5	4	5.96	3.05
4	4	3.05	2.61
4	4	2.61	4.22
4	3	4.22	2.25
3	5	2.25	5.57
5	4	5.57	3.71
4	5	3.71	2.7
5	4	2.7	2.79
4	6	2.79	5.87
6	6	5.87	6
6	4	6	3.05
4	5	3.05	4.84
5	4	4.84	4.41
4	5	4.41	3.96
5	4	3.96	4.42
4	4	4.42	3.29
4	4	3.29	2.7
4	3	2.7	2.61
3	3	2.61	4
3	3	4	3.71
3	4	3.71	3.75
4	4	3.75	4.07
4	5	4.07	3.88
5	5	3.88	3.79
5	6	3.79	5.53
6	5	5.53	5.96
5	4	5.96	3.57
4	3	3.57	3.71
3	4	3.71	3.58
4	4	3.58	4.32
4	4	4.32	4.04
4	3	4.04	2.79
3	3	2.79	4.29
3	3	4.29	5.13
3	4	5.13	5.02
4	4	5.02	4.57
4	5	4.57	6
5	3	6	2.26
3	3	2.26	4.06
3	3	4.06	4.36
3	5	4.36	6
5	5	6	4.3
5	6	4.3	6.36
6	5	6.36	5.57
5	4	5.57	2.25
4	5	2.25	5.87
5	4	5.87	2.2
4	4	2.2	4.22
4	5	4.22	4.13
5	5	4.13	5.87
5		5.87
