# Supplementary material for: Sequential biases on subjective judgments: Evidence from face attractiveness and ringtone agreeableness judgment
Source: PLoS One. 2018 Jun 11;13(6):e0198723. doi: 10.1371/journal.pone.0198723 (PMC5995378; doi:10.1371/journal.pone.0198723)
Supplement: S1 Data — (ZIP) [file pone.0198723.s001.zip › all the data/Exp 5/504.xlsx]

## Sheet: 交替
6	6	4.06	4.29		6	2	4.06	4.52		6	2	4.06	4.52		6	5	4.29	5.87		6	6	4.06	4.29		6	2	4.29	4.52
6	2	4.29	4.52		6	5	4.29	5.87		2	3	4.52	2.25		5	4	5.87	5.87		2	5	4.52	5.87		5	3	5.87	2.25
2	5	4.52	5.87		2	3	4.52	2.25		3	5	2.25	2.88		4	6	5.87	6.36		3	4	2.25	5.87		4	5	5.87	2.88
5	3	5.87	2.25		5	4	5.87	5.87		5	4	2.88	2.85		6	4	6.36	3.88		5	6	2.88	6.36		6	4	6.36	2.85
3	4	2.25	5.87		3	5	2.25	2.88		4	2	2.85	3.04		4	3	3.88	2.79		4	4	2.85	3.88		4	2	3.88	3.04
4	5	5.87	2.88		4	6	5.87	6.36		2	7	3.04	3.98		3	4	2.79	3.96		2	3	3.04	2.79		3	7	2.79	3.98
5	6	2.88	6.36		5	4	2.88	2.85		7	4	3.98	3.63		4	6	3.96	4		7	4	3.98	3.96		4	4	3.96	3.63
6	4	6.36	2.85		6	4	6.36	3.88		4	7	3.63	3.87		6	6	4	5.02		4	6	3.63	4		6	7	4	3.87
4	4	2.85	3.88		4	2	2.85	3.04		7	5	3.87	2.9		6	3	5.02	4.04		7	6	3.87	5.02		6	5	5.02	2.9
4	2	3.88	3.04		4	3	3.88	2.79		5	2	2.9	2.71		3	3	4.04	2.25		5	3	2.9	4.04		3	2	4.04	2.71
2	3	3.04	2.79		2	7	3.04	3.98		2	1	2.71	2.02		3	4	2.25	4.42		2	3	2.71	2.25		3	1	2.25	2.02
3	7	2.79	3.98		3	4	2.79	3.96		1	6	2.02	5.42		4	5	4.42	4.07		1	4	2.02	4.42		4	6	4.42	5.42
7	4	3.98	3.96		7	4	3.98	3.63		6	4	5.42	3.25		5	4	4.07	3.29		6	5	5.42	4.07		5	4	4.07	3.25
4	4	3.96	3.63		4	6	3.96	4		4	5	3.25	2.87		4	2	3.29	2.26		4	4	3.25	3.29		4	5	3.29	2.87
4	6	3.63	4		4	7	3.63	3.87		5	3	2.87	3.21		2	5	2.26	4.84		5	2	2.87	2.26		2	3	2.26	3.21
6	7	4	3.87		6	6	4	5.02		3	5	3.21	3.71		5	2	4.84	2.2		3	5	3.21	4.84		5	5	4.84	3.71
7	6	3.87	5.02		7	5	3.87	2.9		5	6	3.71	4.42		2	6	2.2	4.32		5	2	3.71	2.2		2	6	2.2	4.42
6	5	5.02	2.9		6	3	5.02	4.04		6	3	4.42	2.54		6	7	4.32	3.75		6	6	4.42	4.32		6	3	4.32	2.54
5	3	2.9	4.04		5	2	2.9	2.71		3	2	2.54	2.37		7	4	3.75	5.57		3	7	2.54	3.75		7	2	3.75	2.37
3	2	4.04	2.71		3	3	4.04	2.25		2	3	2.37	3.44		4	2	5.57	5.13		2	4	2.37	5.57		4	3	5.57	3.44
2	3	2.71	2.25		2	1	2.71	2.02		3	2	3.44	2.27		2	1	5.13	2.61		3	2	3.44	5.13		2	2	5.13	2.27
3	1	2.25	2.02		3	4	2.25	4.42		2	5	2.27	3.23		1	3	2.61	3.71		2	1	2.27	2.61		1	5	2.61	3.23
1	4	2.02	4.42		1	6	2.02	5.42		5	4	3.23	3.29		3	5	3.71	4.22		5	3	3.23	3.71		3	4	3.71	3.29
4	6	4.42	5.42		4	5	4.42	4.07		4	5	3.29	3.94		5	6	4.22	4.36		4	5	3.29	4.22		5	5	4.22	3.94
6	5	5.42	4.07		6	4	5.42	3.25		5	6	3.94	4.1		6	0	4.36	3.79		5	6	3.94	4.36		6	6	4.36	4.1
5	4	4.07	3.25		5	4	4.07	3.29		6	3	4.1	3.52		0	4	3.79	3.57		6	0	4.1	3.79		0	3	3.79	3.52
4	4	3.25	3.29		4	5	3.25	2.87		3	6	3.52	3.75		4	1	3.57	2.7		3	4	3.52	3.57		4	6	3.57	3.75
4	5	3.29	2.87		4	2	3.29	2.26		6	3	3.75	3.33		1	2	2.7	3.58		6	1	3.75	2.7		1	3	2.7	3.33
5	2	2.87	2.26		5	3	2.87	3.21		3	4	3.33	3.65		2	2	3.58	4.3		3	2	3.33	3.58		2	4	3.58	3.65
2	3	2.26	3.21		2	5	2.26	4.84		4	3	3.65	2.38		2	2	4.3	4.13		4	2	3.65	4.3		2	3	4.3	2.38
3	5	3.21	4.84		3	5	3.21	3.71		3	5	2.38	3.62		2	4	4.13	3.05		3	2	2.38	4.13		2	5	4.13	3.62
5	5	4.84	3.71		5	2	4.84	2.2		5	5	3.62	3.33		4	3	3.05	4.41		5	4	3.62	3.05		4	5	3.05	3.33
5	2	3.71	2.2		5	6	3.71	4.42		5	3	3.33	2.81		3	4	4.41	5.96		5	3	3.33	4.41		3	3	4.41	2.81
2	6	2.2	4.42		2	6	2.2	4.32		3	3	2.81	3.13		4	6	5.96	6		3	4	2.81	5.96		4	3	5.96	3.13
6	6	4.42	4.32		6	3	4.42	2.54		3	4	3.13	3.13		6	2	6	4.06		3	6	3.13	6		6	4	6	3.13
6	3	4.32	2.54		6	7	4.32	3.75		4	6	3.13	2.67		2	7	4.06	5.53		4	2	3.13	4.06		2	6	4.06	2.67
3	7	2.54	3.75		3	2	2.54	2.37		6	6	2.67	3.23		7	5	5.53	3.71		6	7	2.67	5.53		7	6	5.53	3.23
7	2	3.75	2.37		7	4	3.75	5.57		6	5	3.23	3.71		5	7	3.71	6		6	5	3.23	3.71		5	5	3.71	3.71
2	4	2.37	5.57		2	3	2.37	3.44		5	7	3.71	5.83		7	6	6	4.57		5	7	3.71	6		7	7	6	5.83
4	3	5.57	3.44		4	2	5.57	5.13		7	5	5.83	3.44		6	6	4.57	4.29		7	6	5.83	4.57		6	5	4.57	3.44
3	2	3.44	5.13		3	2	3.44	2.27		5	7	3.44	4.44		6	4	4.29	4.04		5	6	3.44	4.29		6	7	4.29	4.44
2	2	5.13	2.27		2	1	5.13	2.61		7	5	4.44	3.88		4	5	4.04	4.22		7	4	4.44	4.04		4	5	4.04	3.88
2	1	2.27	2.61		2	5	2.27	3.23		5	4	3.88	3.69		5	7	4.22	3.75		5	5	3.88	4.22		5	4	4.22	3.69
1	5	2.61	3.23		1	3	2.61	3.71		4	6	3.69	3.33		7	3	3.75	3.71		4	7	3.69	3.75		7	6	3.75	3.33
5	3	3.23	3.71		5	4	3.23	3.29		6	3	3.33	2.65		3	7	3.71	4.84		6	3	3.33	3.71		3	3	3.71	2.65
3	4	3.71	3.29		3	5	3.71	4.22		3	6	2.65	4.21		7	4	4.84	3.29		3	7	2.65	4.84		7	6	4.84	4.21
4	5	3.29	4.22		4	5	3.29	3.94		6	2	4.21	3.29		4	2	3.29	5.13		6	4	4.21	3.29		4	2	3.29	3.29
5	5	4.22	3.94		5	6	4.22	4.36		2	4	3.29	2.25		2	3	5.13	2.61		2	2	3.29	5.13		2	4	5.13	2.25
5	6	3.94	4.36		5	6	3.94	4.1		4	5	2.25	3.06		3	4	2.61	4.06		4	3	2.25	2.61		3	5	2.61	3.06
6	6	4.36	4.1		6		4.36	3.79		5	6	3.06	4.08		4	4	4.06	5.57		5	4	3.06	4.06		4	6	4.06	4.08
6		4.1	3.79		6	3	4.1	3.52		6	5	4.08	2.94		4	5	5.57	4.57		6	4	4.08	5.57		4	5	5.57	2.94
	3	3.79	3.52			4	3.79	3.57		5	3	2.94	2.62		5	2	4.57	3.71		5	5	2.94	4.57		5	3	4.57	2.62
3	4	3.52	3.57		3	6	3.52	3.75		3	3	2.62	3.17		2	1	3.71	2.2		3	2	2.62	3.71		2	3	3.71	3.17
4	6	3.57	3.75		4	1	3.57	2.7		3	8	3.17	4.37		1	6	2.2	4.32		3	1	3.17	2.2		1	8	2.2	4.37
6	1	3.75	2.7		6	3	3.75	3.33		8	7	4.37	4.27		6	1	4.32	2.26		8	6	4.37	4.32		6	7	4.32	4.27
1	3	2.7	3.33		1	2	2.7	3.58		7	5	4.27	3.46		1	5	2.26	5.87		7	1	4.27	2.26		1	5	2.26	3.46
3	2	3.33	3.58		3	4	3.33	3.65		5	4	3.46	2.77		5	3	5.87	4.42		5	5	3.46	5.87		5	4	5.87	2.77
2	4	3.58	3.65		2	2	3.58	4.3		4	2	2.77	2.23		3	2	4.42	4.07		4	3	2.77	4.42		3	2	4.42	2.23
4	2	3.65	4.3		4	3	3.65	2.38		2	5	2.23	3.58		2	5	4.07	4.36		2	2	2.23	4.07		2	5	4.07	3.58
2	3	4.3	2.38		2	2	4.3	4.13		5	6	3.58	4.35		5	7	4.36	5.53		5	5	3.58	4.36		5	6	4.36	4.35
3	2	2.38	4.13		3	5	2.38	3.62		6	6	4.35	3.29		7	5	5.53	5.87		6	7	4.35	5.53		7	6	5.53	3.29
2	5	4.13	3.62		2	4	4.13	3.05		6	2	3.29	3.29		5	5	5.87	4.13		6	5	3.29	5.87		5	2	5.87	3.29
5	4	3.62	3.05		5	5	3.62	3.33		2	4	3.29	3.19		5	1	4.13	2.7		2	5	3.29	4.13		5	4	4.13	3.19
4	5	3.05	3.33		4	3	3.05	4.41		4	7	3.19	3.88		1	2	2.7	4.41		4	1	3.19	2.7		1	7	2.7	3.88
5	3	3.33	4.41		5	3	3.33	2.81		7	4	3.88	2.63		2	2	4.41	3.05		7	2	3.88	4.41		2	4	4.41	2.63
3	3	4.41	2.81		3	4	4.41	5.96		4	5	2.63	3.81		2	3	3.05	3.96		4	2	2.63	3.05		2	5	3.05	3.81
3	4	2.81	5.96		3	3	2.81	3.13		5	6	3.81	3.62		3	6	3.96	5.96		5	3	3.81	3.96		3	6	3.96	3.62
4	3	5.96	3.13		4	6	5.96	6		6	5	3.62	3.48		6	3	5.96	4		6	6	3.62	5.96		6	5	5.96	3.48
3	6	3.13	6		3	4	3.13	3.13		5	2	3.48	2.92		3	2	4	2.25		5	3	3.48	4		3	2	4	2.92
6	4	6	3.13		6	2	6	4.06		2	4	2.92	3.15		2	1	2.25	2.79		2	2	2.92	2.25		2	4	2.25	3.15
4	2	3.13	4.06		4	6	3.13	2.67		4	3	3.15	3.4		1	5	2.79	6		4	1	3.15	2.79		1	3	2.79	3.4
2	6	4.06	2.67		2	7	4.06	5.53		3	2	3.4	2.96		5	6	6	3.79		3	5	3.4	6		5	2	6	2.96
6	7	2.67	5.53		6	6	2.67	3.23		2	5	2.96	3.5		6	7	3.79	5.02		2	6	2.96	3.79		6	5	3.79	3.5
7	6	5.53	3.23		7	5	5.53	3.71		5	5	3.5	3.38		7	6	5.02	6		5	7	3.5	5.02		7	5	5.02	3.38
6	5	3.23	3.71		6	5	3.23	3.71		5	2	3.38	3.46		6	3	6	3.88		5	6	3.38	6		6	2	6	3.46
5	5	3.71	3.71		5	7	3.71	6		2	1	3.46	2.6		3	2	3.88	4.3		2	3	3.46	3.88		3	1	3.88	2.6
5	7	3.71	6		5	7	3.71	5.83		1	2	2.6	2.62		2	7	4.3	6.36		1	2	2.6	4.3		2	2	4.3	2.62
7	7	6	5.83		7	6	6	4.57		2	6	2.62	3.48		7	4	6.36	3.57		2	7	2.62	6.36		7	6	6.36	3.48
7	6	5.83	4.57		7	5	5.83	3.44		6	3	3.48	3.52		4	3	3.57	3.58		6	4	3.48	3.57		4	3	3.57	3.52
6	5	4.57	3.44		6	6	4.57	4.29		3		3.52			3		3.58			3	3	3.52	3.58		3		3.58
5	6	3.44	4.29		5	7	3.44	4.44
6	7	4.29	4.44		6	4	4.29	4.04
7	4	4.44	4.04		7	5	4.44	3.88
4	5	4.04	3.88		4	5	4.04	4.22
5	5	3.88	4.22		5	4	3.88	3.69
5	4	4.22	3.69		5	7	4.22	3.75
4	7	3.69	3.75		4	6	3.69	3.33
7	6	3.75	3.33		7	3	3.75	3.71
6	3	3.33	3.71		6	3	3.33	2.65
3	3	3.71	2.65		3	7	3.71	4.84
3	7	2.65	4.84		3	6	2.65	4.21
7	6	4.84	4.21		7	4	4.84	3.29
6	4	4.21	3.29		6	2	4.21	3.29
4	2	3.29	3.29		4	2	3.29	5.13
2	2	3.29	5.13		2	4	3.29	2.25
2	4	5.13	2.25		2	3	5.13	2.61
4	3	2.25	2.61		4	5	2.25	3.06
3	5	2.61	3.06		3	4	2.61	4.06
5	4	3.06	4.06		5	6	3.06	4.08
4	6	4.06	4.08		4	4	4.06	5.57
6	4	4.08	5.57		6	5	4.08	2.94
4	5	5.57	2.94		4	5	5.57	4.57
5	5	2.94	4.57		5	3	2.94	2.62
5	3	4.57	2.62		5	2	4.57	3.71
3	2	2.62	3.71		3	3	2.62	3.17
2	3	3.71	3.17		2	1	3.71	2.2
3	1	3.17	2.2		3	8	3.17	4.37
1	8	2.2	4.37		1	6	2.2	4.32
8	6	4.37	4.32		8	7	4.37	4.27
6	7	4.32	4.27		6	1	4.32	2.26
7	1	4.27	2.26		7	5	4.27	3.46
1	5	2.26	3.46		1	5	2.26	5.87
5	5	3.46	5.87		5	4	3.46	2.77
5	4	5.87	2.77		5	3	5.87	4.42
4	3	2.77	4.42		4	2	2.77	2.23
3	2	4.42	2.23		3	2	4.42	4.07
2	2	2.23	4.07		2	5	2.23	3.58
2	5	4.07	3.58		2	5	4.07	4.36
5	5	3.58	4.36		5	6	3.58	4.35
5	6	4.36	4.35		5	7	4.36	5.53
6	7	4.35	5.53		6	6	4.35	3.29
7	6	5.53	3.29		7	5	5.53	5.87
6	5	3.29	5.87		6	2	3.29	3.29
5	2	5.87	3.29		5	5	5.87	4.13
2	5	3.29	4.13		2	4	3.29	3.19
5	4	4.13	3.19		5	1	4.13	2.7
4	1	3.19	2.7		4	7	3.19	3.88
1	7	2.7	3.88		1	2	2.7	4.41
7	2	3.88	4.41		7	4	3.88	2.63
2	4	4.41	2.63		2	2	4.41	3.05
4	2	2.63	3.05		4	5	2.63	3.81
2	5	3.05	3.81		2	3	3.05	3.96
5	3	3.81	3.96		5	6	3.81	3.62
3	6	3.96	3.62		3	6	3.96	5.96
6	6	3.62	5.96		6	5	3.62	3.48
6	5	5.96	3.48		6	3	5.96	4
5	3	3.48	4		5	2	3.48	2.92
3	2	4	2.92		3	2	4	2.25
2	2	2.92	2.25		2	4	2.92	3.15
2	4	2.25	3.15		2	1	2.25	2.79
4	1	3.15	2.79		4	3	3.15	3.4
1	3	2.79	3.4		1	5	2.79	6
3	5	3.4	6		3	2	3.4	2.96
5	2	6	2.96		5	6	6	3.79
2	6	2.96	3.79		2	5	2.96	3.5
6	5	3.79	3.5		6	7	3.79	5.02
5	7	3.5	5.02		5	5	3.5	3.38
7	5	5.02	3.38		7	6	5.02	6
5	6	3.38	6		5	2	3.38	3.46
6	2	6	3.46		6	3	6	3.88
2	3	3.46	3.88		2	1	3.46	2.6
3	1	3.88	2.6		3	2	3.88	4.3
1	2	2.6	4.3		1	2	2.6	2.62
2	2	4.3	2.62		2	7	4.3	6.36
2	7	2.62	6.36		2	6	2.62	3.48
7	6	6.36	3.48		7	4	6.36	3.57
6	4	3.48	3.57		6	3	3.48	3.52
4	3	3.57	3.52		4	3	3.57	3.58
3	3	3.52	3.58		3		3.52
3		3.58			3		3.58

## Sheet: 铃声
5	7	4.06	6.36
7	1	6.36	2.26
1	6	2.26	5.87
6	5	5.87	3.96
5	3	3.96	4.04
3	5	4.04	4.57
5	7	4.57	5.02
7	6	5.02	4
6	5	4	4.07
5	8	4.07	4.29
8	3	4.29	4.3
3	3	4.3	5.13
3	1	5.13	2.2
1	4	2.2	3.57
4	7	3.57	4.32
7	6	4.32	4.41
6	7	4.41	5.53
7	5	5.53	6
5	2	6	4.13
2	7	4.13	4.84
7	8	4.84	3.75
8	2	3.75	3.58
2	3	3.58	3.79
3	1	3.79	3.88
1	3	3.88	3.29
3	5	3.29	3.71
5	4	3.71	4.36
4	4	4.36	4.42
4	5	4.42	5.96
5	3	5.96	3.05
3	2	3.05	2.61
2	2	2.61	4.22
2	4	4.22	2.25
4	6	2.25	5.57
6	3	5.57	3.71
3	4	3.71	2.7
4	3	2.7	2.79
3	6	2.79	5.87
6	7	5.87	6
7	7	6	3.88
7	8	3.88	4.36
8	6	4.36	4.29
6	5	4.29	4.06
5	2	4.06	3.29
2	6	3.29	4.13
6	5	4.13	4.22
5	7	4.22	4.84
7	7	4.84	6.36
7	5	6.36	5.57
5	5	5.57	5.87
5	4	5.87	5.53
4	4	5.53	4.07
4	2	4.07	3.71
2	4	3.71	4.42
4	2	4.42	2.61
2	3	2.61	4
3	2	4	2.79
2	5	2.79	5.87
5	7	5.87	3.75
7	8	3.75	4.32
8	6	4.32	3.05
6	6	3.05	6
6	6	6	4.57
6	1	4.57	3.71
1	4	3.71	3.58
4	2	3.58	3.57
2	3	3.57	2.7
3	6	2.7	5.96
6	3	5.96	5.13
3	5	5.13	5.02
5	2	5.02	4.04
2	1	4.04	2.2
1	3	2.2	4.41
3	1	4.41	2.26
1	4	2.26	3.79
4	5	3.79	2.25
5	5	2.25	6
5	2	6	4.3
2	4	4.3	3.96
4		3.96
