# Supplementary material for: Sequential biases on subjective judgments: Evidence from face attractiveness and ringtone agreeableness judgment
Source: PLoS One. 2018 Jun 11;13(6):e0198723. doi: 10.1371/journal.pone.0198723 (PMC5995378; doi:10.1371/journal.pone.0198723)
Supplement: S1 Data — (ZIP) [file pone.0198723.s001.zip › all the data/Exp 5/507.xlsx]

## Sheet: 交替
5	1	3.94	2.7		5	5	3.94	5.42		5	5	3.94	5.42		1	1	2.7	3.71		5	1	3.94	2.7		1	5	2.7	5.42
1	5	2.7	5.42		1	1	2.7	3.71		5	4	5.42	2.38		1	3	3.71	5.96		5	1	5.42	3.71		1	4	3.71	2.38
5	1	5.42	3.71		5	4	5.42	2.38		4	7	2.38	4.52		3	2	5.96	5.02		4	3	2.38	5.96		3	7	5.96	4.52
1	4	3.71	2.38		1	3	3.71	5.96		7	3	4.52	2.27		2	2	5.02	2.2		7	2	4.52	5.02		2	3	5.02	2.27
4	3	2.38	5.96		4	7	2.38	4.52		3	2	2.27	3.29		2	1	2.2	2.26		3	2	2.27	2.2		2	2	2.2	3.29
3	7	5.96	4.52		3	2	5.96	5.02		2	1	3.29	2.02		1	4	2.26	4.36		2	1	3.29	2.26		1	1	2.26	2.02
7	2	4.52	5.02		7	3	4.52	2.27		1	2	2.02	3.33		4	5	4.36	3.58		1	4	2.02	4.36		4	2	4.36	3.33
2	3	5.02	2.27		2	2	5.02	2.2		2	2	3.33	3.13		5	6	3.58	6		2	5	3.33	3.58		5	2	3.58	3.13
3	2	2.27	2.2		3	2	2.27	3.29		2	1	3.13	2.71		6	5	6	3.88		2	6	3.13	6		6	1	6	2.71
2	2	2.2	3.29		2	1	2.2	2.26		1	1	2.71	2.54		5	2	3.88	4.06		1	5	2.71	3.88		5	1	3.88	2.54
2	1	3.29	2.26		2	1	3.29	2.02		1	2	2.54	2.9		2	1	4.06	3.05		1	2	2.54	4.06		2	2	4.06	2.9
1	1	2.26	2.02		1	4	2.26	4.36		2	6	2.9	3.13		1	4	3.05	2.61		2	1	2.9	3.05		1	6	3.05	3.13
1	4	2.02	4.36		1	2	2.02	3.33		6	3	3.13	3.52		4	7	2.61	5.57		6	4	3.13	2.61		4	3	2.61	3.52
4	2	4.36	3.33		4	5	4.36	3.58		3	4	3.52	3.33		7	5	5.57	6		3	7	3.52	5.57		7	4	5.57	3.33
2	5	3.33	3.58		2	2	3.33	3.13		4	7	3.33	4.42		5	4	6	4.29		4	5	3.33	6		5	7	6	4.42
5	2	3.58	3.13		5	6	3.58	6		7	7	4.42	3.75		4	1	4.29	3.71		7	4	4.42	4.29		4	7	4.29	3.75
2	6	3.13	6		2	1	3.13	2.71		7	4	3.75	3.65		1	1	3.71	4.13		7	1	3.75	3.71		1	4	3.71	3.65
6	1	6	2.71		6	5	6	3.88		4	2	3.65	2.85		1	2	4.13	4.04		4	1	3.65	4.13		1	2	4.13	2.85
1	5	2.71	3.88		1	1	2.71	2.54		2	3	2.85	3.63		2	3	4.04	4.32		2	2	2.85	4.04		2	3	4.04	3.63
5	1	3.88	2.54		5	2	3.88	4.06		3	2	3.63	2.81		3	3	4.32	4.41		3	3	3.63	4.32		3	2	4.32	2.81
1	2	2.54	4.06		1	2	2.54	2.9		2	5	2.81	3.44		3	2	4.41	3.96		2	3	2.81	4.41		3	5	4.41	3.44
2	2	4.06	2.9		2	1	4.06	3.05		5	5	3.44	3.71		2	2	3.96	3.57		5	2	3.44	3.96		2	5	3.96	3.71
2	1	2.9	3.05		2	6	2.9	3.13		5	3	3.71	2.37		2	6	3.57	4.22		5	2	3.71	3.57		2	3	3.57	2.37
1	6	3.05	3.13		1	4	3.05	2.61		3	5	2.37	2.88		6	6	4.22	4.42		3	6	2.37	4.22		6	5	4.22	2.88
6	4	3.13	2.61		6	3	3.13	3.52		5	1	2.88	5.83		6	3	4.42	4.57		5	6	2.88	4.42		6	1	4.42	5.83
4	3	2.61	3.52		4	7	2.61	5.57		1	5	5.83	4.06		3	2	4.57	5.53		1	3	5.83	4.57		3	5	4.57	4.06
3	7	3.52	5.57		3	4	3.52	3.33		5	4	4.06	4.1		2	7	5.53	6.36		5	2	4.06	5.53		2	4	5.53	4.1
7	4	5.57	3.33		7	5	5.57	6		4	2	4.1	3.04		7	1	6.36	2.25		4	7	4.1	6.36		7	2	6.36	3.04
4	5	3.33	6		4	7	3.33	4.42		2	4	3.04	3.62		1	5	2.25	3.79		2	1	3.04	2.25		1	4	2.25	3.62
5	7	6	4.42		5	4	6	4.29		4	2	3.62	2.67		5	7	3.79	5.87		4	5	3.62	3.79		5	2	3.79	2.67
7	4	4.42	4.29		7	7	4.42	3.75		2	1	2.67	3.98		7	1	5.87	4.07		2	7	2.67	5.87		7	1	5.87	3.98
4	7	4.29	3.75		4	1	4.29	3.71		1	3	3.98	3.25		1	3	4.07	3.29		1	1	3.98	4.07		1	3	4.07	3.25
7	1	3.75	3.71		7	4	3.75	3.65		3	2	3.25	3.21		3	4	3.29	5.13		3	3	3.25	3.29		3	2	3.29	3.21
1	4	3.71	3.65		1	1	3.71	4.13		2	2	3.21	3.23		4	1	5.13	3.75		2	4	3.21	5.13		4	2	5.13	3.23
4	1	3.65	4.13		4	2	3.65	2.85		2	3	3.23	3.71		1	3	3.75	4.3		2	1	3.23	3.75		1	3	3.75	3.71
1	2	4.13	2.85		1	2	4.13	4.04		3	2	3.71	2.87		3	1	4.3	4.84		3	3	3.71	4.3		3	2	4.3	2.87
2	2	2.85	4.04		2	3	2.85	3.63		2	1	2.87	2.25		1	3	4.84	4		2	1	2.87	4.84		1	1	4.84	2.25
2	3	4.04	3.63		2	3	4.04	4.32		1	2	2.25	3.23		3	6	4	5.87		1	3	2.25	4		3	2	4	3.23
3	3	3.63	4.32		3	2	3.63	2.81		2	8	3.23	3.87		6	3	5.87	2.79		2	6	3.23	5.87		6	8	5.87	3.87
3	2	4.32	2.81		3	3	4.32	4.41		8	5	3.87	3.52		3	3	2.79	3.71		8	3	3.87	2.79		3	5	2.79	3.52
2	3	2.81	4.41		2	5	2.81	3.44		5	2	3.52	2.62		3	3	3.71	4.04		5	3	3.52	3.71		3	2	3.71	2.62
3	5	4.41	3.44		3	2	4.41	3.96		2	4	2.62	3.29		3	2	4.04	3.57		2	3	2.62	4.04		3	4	4.04	3.29
5	2	3.44	3.96		5	5	3.44	3.71		4	6	3.29	3.38		2	6	3.57	4.13		4	2	3.29	3.57		2	6	3.57	3.38
2	5	3.96	3.71		2	2	3.96	3.57		6	7	3.38	4.44		6	8	4.13	6.36		6	6	3.38	4.13		6	7	4.13	4.44
5	2	3.71	3.57		5	3	3.71	2.37		7	2	4.44	2.77		8	7	6.36	5.96		7	8	4.44	6.36		8	2	6.36	2.77
2	3	3.57	2.37		2	6	3.57	4.22		2	3	2.77	3.29		7	1	5.96	5.02		2	7	2.77	5.96		7	3	5.96	3.29
3	6	2.37	4.22		3	5	2.37	2.88		3	4	3.29	3.88		1	1	5.02	3.71		3	1	3.29	5.02		1	4	5.02	3.88
6	5	4.22	2.88		6	6	4.22	4.42		4	2	3.88	3.29		1	1	3.71	3.05		4	1	3.88	3.71		1	2	3.71	3.29
5	6	2.88	4.42		5	1	2.88	5.83		2	4	3.29	3.62		1	1	3.05	2.7		2	1	3.29	3.05		1	4	3.05	3.62
6	1	4.42	5.83		6	3	4.42	4.57		4	1	3.62	2.62		1	4	2.7	5.13		4	1	3.62	2.7		1	1	2.7	2.62
1	3	5.83	4.57		1	5	5.83	4.06		1	5	2.62	3.88		4	1	5.13	4.07		1	4	2.62	5.13		4	5	5.13	3.88
3	5	4.57	4.06		3	2	4.57	5.53		5	2	3.88	3.69		1	4	4.07	2.79		5	1	3.88	4.07		1	2	4.07	3.69
5	2	4.06	5.53		5	4	4.06	4.1		2	2	3.69	2.25		4	1	2.79	4.32		2	4	3.69	2.79		4	2	2.79	2.25
2	4	5.53	4.1		2	7	5.53	6.36		2	6	2.25	4.37		1	6	4.32	5.87		2	1	2.25	4.32		1	6	4.32	4.37
4	7	4.1	6.36		4	2	4.1	3.04		6	5	4.37	3.48		6	8	5.87	6		6	6	4.37	5.87		6	5	5.87	3.48
7	2	6.36	3.04		7	1	6.36	2.25		5	5	3.48	3.48		8	6	6	4.3		5	8	3.48	6		8	5	6	3.48
2	1	3.04	2.25		2	4	3.04	3.62		5	4	3.48	4.08		6	2	4.3	3.88		5	6	3.48	4.3		6	4	4.3	4.08
1	4	2.25	3.62		1	5	2.25	3.79		4	1	4.08	3.58		2	1	3.88	4.41		4	2	4.08	3.88		2	1	3.88	3.58
4	5	3.62	3.79		4	2	3.62	2.67		1	2	3.58	2.92		1	6	4.41	4.29		1	1	3.58	4.41		1	2	4.41	2.92
5	2	3.79	2.67		5	7	3.79	5.87		2	1	2.92	2.6		6	1	4.29	3.75		2	6	2.92	4.29		6	1	4.29	2.6
2	7	2.67	5.87		2	1	2.67	3.98		1	1	2.6	3.15		1	8	3.75	5.87		1	1	2.6	3.75		1	1	3.75	3.15
7	1	5.87	3.98		7	1	5.87	4.07		1	2	3.15	2.96		8	1	5.87	4.84		1	8	3.15	5.87		8	2	5.87	2.96
1	1	3.98	4.07		1	3	3.98	3.25		2	3	2.96	3.33		1	3	4.84	5.53		2	1	2.96	4.84		1	3	4.84	3.33
1	3	4.07	3.25		1	3	4.07	3.29		3	1	3.33	2.94		3	2	5.53	4.57		3	3	3.33	5.53		3	1	5.53	2.94
3	3	3.25	3.29		3	2	3.25	3.21		1	7	2.94	3.81		2	2	4.57	6		1	2	2.94	4.57		2	7	4.57	3.81
3	2	3.29	3.21		3	4	3.29	5.13		7	2	3.81	3.5		2	1	6	2.61		7	2	3.81	6		2	2	6	3.5
2	4	3.21	5.13		2	2	3.21	3.23		2	1	3.5	3.17		1	2	2.61	3.29		2	1	3.5	2.61		1	1	2.61	3.17
4	2	5.13	3.23		4	1	5.13	3.75		1	4	3.17	4.35		2	2	3.29	4.06		1	2	3.17	3.29		2	4	3.29	4.35
2	1	3.23	3.75		2	3	3.23	3.71		4	1	4.35	3.46		2	1	4.06	4		4	2	4.35	4.06		2	1	4.06	3.46
1	3	3.75	3.71		1	3	3.75	4.3		1	4	3.46	4.21		1	1	4	3.96		1	1	3.46	4		1	4	4	4.21
3	3	3.71	4.3		3	2	3.71	2.87		4	2	4.21	3.44		1	1	3.96	2.26		4	1	4.21	3.96		1	2	3.96	3.44
3	2	4.3	2.87		3	1	4.3	4.84		2	1	3.44	2.63		1	8	2.26	4.42		2	1	3.44	2.26		1	1	2.26	2.63
2	1	2.87	4.84		2	1	2.87	2.25		1	8	2.63	4.27		8	2	4.42	2.2		1	8	2.63	4.42		8	8	4.42	4.27
1	1	4.84	2.25		1	3	4.84	4		8	1	4.27	3.06		2	3	2.2	3.58		8	2	4.27	2.2		2	1	2.2	3.06
1	3	2.25	4		1	2	2.25	3.23		1	1	3.06	2.23		3	1	3.58	2.25		1	3	3.06	3.58		3	1	3.58	2.23
3	2	4	3.23		3	6	4	5.87		1	3	2.23	3.19		1	7	2.25	4.22		1	1	2.23	2.25		1	3	2.25	3.19
2	6	3.23	5.87		2	8	3.23	3.87		3	2	3.19	2.65		7	8	4.22	5.57		3	7	3.19	4.22		7	2	4.22	2.65
6	8	5.87	3.87		6	3	5.87	2.79		2	3	2.65	3.46		8	7	5.57	4.36		2	8	2.65	5.57		8	3	5.57	3.46
8	3	3.87	2.79		8	5	3.87	3.52		3	1	3.46	3.4		7	7	4.36	3.79		3	7	3.46	4.36		7	1	4.36	3.4
3	5	2.79	3.52		3	3	2.79	3.71		1		3.4			7		3.79			1	7	3.4	3.79		7		3.79
5	3	3.52	3.71		5	2	3.52	2.62
3	2	3.71	2.62		3	3	3.71	4.04
2	3	2.62	4.04		2	4	2.62	3.29
3	4	4.04	3.29		3	2	4.04	3.57
4	2	3.29	3.57		4	6	3.29	3.38
2	6	3.57	3.38		2	6	3.57	4.13
6	6	3.38	4.13		6	7	3.38	4.44
6	7	4.13	4.44		6	8	4.13	6.36
7	8	4.44	6.36		7	2	4.44	2.77
8	2	6.36	2.77		8	7	6.36	5.96
2	7	2.77	5.96		2	3	2.77	3.29
7	3	5.96	3.29		7	1	5.96	5.02
3	1	3.29	5.02		3	4	3.29	3.88
1	4	5.02	3.88		1	1	5.02	3.71
4	1	3.88	3.71		4	2	3.88	3.29
1	2	3.71	3.29		1	1	3.71	3.05
2	1	3.29	3.05		2	4	3.29	3.62
1	4	3.05	3.62		1	1	3.05	2.7
4	1	3.62	2.7		4	1	3.62	2.62
1	1	2.7	2.62		1	4	2.7	5.13
1	4	2.62	5.13		1	5	2.62	3.88
4	5	5.13	3.88		4	1	5.13	4.07
5	1	3.88	4.07		5	2	3.88	3.69
1	2	4.07	3.69		1	4	4.07	2.79
2	4	3.69	2.79		2	2	3.69	2.25
4	2	2.79	2.25		4	1	2.79	4.32
2	1	2.25	4.32		2	6	2.25	4.37
1	6	4.32	4.37		1	6	4.32	5.87
6	6	4.37	5.87		6	5	4.37	3.48
6	5	5.87	3.48		6	8	5.87	6
5	8	3.48	6		5	5	3.48	3.48
8	5	6	3.48		8	6	6	4.3
5	6	3.48	4.3		5	4	3.48	4.08
6	4	4.3	4.08		6	2	4.3	3.88
4	2	4.08	3.88		4	1	4.08	3.58
2	1	3.88	3.58		2	1	3.88	4.41
1	1	3.58	4.41		1	2	3.58	2.92
1	2	4.41	2.92		1	6	4.41	4.29
2	6	2.92	4.29		2	1	2.92	2.6
6	1	4.29	2.6		6	1	4.29	3.75
1	1	2.6	3.75		1	1	2.6	3.15
1	1	3.75	3.15		1	8	3.75	5.87
1	8	3.15	5.87		1	2	3.15	2.96
8	2	5.87	2.96		8	1	5.87	4.84
2	1	2.96	4.84		2	3	2.96	3.33
1	3	4.84	3.33		1	3	4.84	5.53
3	3	3.33	5.53		3	1	3.33	2.94
3	1	5.53	2.94		3	2	5.53	4.57
1	2	2.94	4.57		1	7	2.94	3.81
2	7	4.57	3.81		2	2	4.57	6
7	2	3.81	6		7	2	3.81	3.5
2	2	6	3.5		2	1	6	2.61
2	1	3.5	2.61		2	1	3.5	3.17
1	1	2.61	3.17		1	2	2.61	3.29
1	2	3.17	3.29		1	4	3.17	4.35
2	4	3.29	4.35		2	2	3.29	4.06
4	2	4.35	4.06		4	1	4.35	3.46
2	1	4.06	3.46		2	1	4.06	4
1	1	3.46	4		1	4	3.46	4.21
1	4	4	4.21		1	1	4	3.96
4	1	4.21	3.96		4	2	4.21	3.44
1	2	3.96	3.44		1	1	3.96	2.26
2	1	3.44	2.26		2	1	3.44	2.63
1	1	2.26	2.63		1	8	2.26	4.42
1	8	2.63	4.42		1	8	2.63	4.27
8	8	4.42	4.27		8	2	4.42	2.2
8	2	4.27	2.2		8	1	4.27	3.06
2	1	2.2	3.06		2	3	2.2	3.58
1	3	3.06	3.58		1	1	3.06	2.23
3	1	3.58	2.23		3	1	3.58	2.25
1	1	2.23	2.25		1	3	2.23	3.19
1	3	2.25	3.19		1	7	2.25	4.22
3	7	3.19	4.22		3	2	3.19	2.65
7	2	4.22	2.65		7	8	4.22	5.57
2	8	2.65	5.57		2	3	2.65	3.46
8	3	5.57	3.46		8	7	5.57	4.36
3	7	3.46	4.36		3	1	3.46	3.4
7	1	4.36	3.4		7	7	4.36	3.79
1	7	3.4	3.79		1		3.4
7		3.79			7		3.79

## Sheet: 铃声
3
8
1
6
1
3
3
4
1
1
6
4
4
1
3
1
4
5
3
3
4
2
1
6
4
4
4
6
8
8
4
1
3
1
8
3
1
1
7
8
4
8
2
1
8
3
1
2
4
5
3
1
3
1
6
1
7
1
2
7
1
7
3
3
6
2
8
1
8
2
2
3
5
1
4
1
1
7
1
2
