# Supplementary material for: Sequential biases on subjective judgments: Evidence from face attractiveness and ringtone agreeableness judgment
Source: PLoS One. 2018 Jun 11;13(6):e0198723. doi: 10.1371/journal.pone.0198723 (PMC5995378; doi:10.1371/journal.pone.0198723)
Supplement: S1 Data — (ZIP) [file pone.0198723.s001.zip › all the data/Exp 5/508.xlsx]

## Sheet: 铃声
2	1	4.06	6.36
1	1	6.36	2.26
1	1	2.26	5.87
1	3	5.87	3.96
3	1	3.96	4.04
1	3	4.04	4.57
3	4	4.57	5.02
4	3	5.02	4
3	5	4	4.07
5	5	4.07	4.29
5	6	4.29	4.3
6	5	4.3	5.13
5	1	5.13	2.2
1	5	2.2	3.57
5	7	3.57	4.32
7	7	4.32	4.41
7	8	4.41	5.53
8	8	5.53	6
8	1	6	4.13
1	7	4.13	4.84
7	5	4.84	3.75
5	6	3.75	3.58
6	2	3.58	3.79
2	3	3.79	3.88
3	1	3.88	3.29
1	1	3.29	3.71
1	1	3.71	4.36
1	2	4.36	4.42
2	5	4.42	5.96
5	4	5.96	3.05
4	2	3.05	2.61
2	4	2.61	4.22
4	1	4.22	2.25
1	6	2.25	5.57
6	2	5.57	3.71
2	4	3.71	2.7
4	2	2.7	2.79
2	5	2.79	5.87
5	6	5.87	6
6	6	6	5.02
6	7	5.02	3.75
7	4	3.75	3.57
4	4	3.57	3.58
4	6	3.58	6
6	4	6	2.79
4	8	2.79	6.36
8	6	6.36	4.22
6	6	4.22	3.96
6	4	3.96	3.05
4	4	3.05	2.61
4	3	2.61	4.13
3	6	4.13	4.32
6	4	4.32	3.88
4	8	3.88	5.53
8	1	5.53	3.29
1	5	3.29	4.36
5	4	4.36	4.04
4	1	4.04	2.2
1	5	2.2	4.41
5	5	4.41	4.29
5	6	4.29	4.84
6	4	4.84	4.57
4	1	4.57	2.26
1	1	2.26	4.06
1	4	4.06	4.07
4	6	4.07	5.96
6	7	5.96	5.13
7	2	5.13	3.71
2	6	3.71	5.87
6	6	5.87	4.3
6	2	4.3	2.7
2	7	2.7	5.57
7	2	5.57	2.25
2	1	2.25	3.79
1	7	3.79	4.42
7	7	4.42	5.87
7	8	5.87	6
8	4	6	4
4	4	4	3.71
4		3.71

## Sheet: 交替
1	7	3.13	6		1	2	3.13	3.25		1	2	3.13	3.25		7	1	6	3.71		1	7	3.13	6		7	2	6	3.25
7	2	6	3.25		7	1	6	3.71		2	1	3.25	3.63		1	4	3.71	4.36		2	1	3.25	3.71		1	1	3.71	3.63
2	1	3.25	3.71		2	1	3.25	3.63		1	3	3.63	3.21		4	4	4.36	4.29		1	4	3.63	4.36		4	3	4.36	3.21
1	1	3.71	3.63		1	4	3.71	4.36		3	1	3.21	3.52		4	6	4.29	6.36		3	4	3.21	4.29		4	1	4.29	3.52
1	4	3.63	4.36		1	3	3.63	3.21		1	1	3.52	2.87		6	1	6.36	2.25		1	6	3.52	6.36		6	1	6.36	2.87
4	3	4.36	3.21		4	4	4.36	4.29		1	1	2.87	2.81		1	1	2.25	3.71		1	1	2.87	2.25		1	1	2.25	2.81
3	4	3.21	4.29		3	1	3.21	3.52		1	2	2.81	3.62		1	2	3.71	2.79		1	1	2.81	3.71		1	2	3.71	3.62
4	1	4.29	3.52		4	6	4.29	6.36		2	1	3.62	3.04		2	6	2.79	4.42		2	2	3.62	2.79		2	1	2.79	3.04
1	6	3.52	6.36		1	1	3.52	2.87		1	2	3.04	3.33		6	5	4.42	3.88		1	6	3.04	4.42		6	2	4.42	3.33
6	1	6.36	2.87		6	1	6.36	2.25		2	2	3.33	2.88		5	6	3.88	5.02		2	5	3.33	3.88		5	2	3.88	2.88
1	1	2.87	2.25		1	1	2.87	2.81		2	1	2.88	2.02		6	6	5.02	6		2	6	2.88	5.02		6	1	5.02	2.02
1	1	2.25	2.81		1	1	2.25	3.71		1	1	2.02	2.27		6	6	6	4.3		1	6	2.02	6		6	1	6	2.27
1	1	2.81	3.71		1	2	2.81	3.62		1	2	2.27	4.52		6	6	4.3	5.96		1	6	2.27	4.3		6	2	4.3	4.52
1	2	3.71	3.62		1	2	3.71	2.79		2	1	4.52	3.94		6	5	5.96	4.13		2	6	4.52	5.96		6	1	5.96	3.94
2	2	3.62	2.79		2	1	3.62	3.04		1	1	3.94	3.44		5	5	4.13	5.87		1	5	3.94	4.13		5	1	4.13	3.44
2	1	2.79	3.04		2	6	2.79	4.42		1	2	3.44	3.23		5	1	5.87	2.2		1	5	3.44	5.87		5	2	5.87	3.23
1	6	3.04	4.42		1	2	3.04	3.33		2	2	3.23	4.06		1	3	2.2	3.58		2	1	3.23	2.2		1	2	2.2	4.06
6	2	4.42	3.33		6	5	4.42	3.88		2	1	4.06	2.38		3	6	3.58	5.57		2	3	4.06	3.58		3	1	3.58	2.38
2	5	3.33	3.88		2	2	3.33	2.88		1	1	2.38	2.67		6	1	5.57	2.26		1	6	2.38	5.57		6	1	5.57	2.67
5	2	3.88	2.88		5	6	3.88	5.02		1	1	2.67	2.71		1	3	2.26	4.41		1	1	2.67	2.26		1	1	2.26	2.71
2	6	2.88	5.02		2	1	2.88	2.02		1	1	2.71	3.98		3	6	4.41	4.04		1	3	2.71	4.41		3	1	4.41	3.98
6	1	5.02	2.02		6	6	5.02	6		1	1	3.98	2.25		6	6	4.04	4.32		1	6	3.98	4.04		6	1	4.04	2.25
1	6	2.02	6		1	1	2.02	2.27		1	4	2.25	5.83		6	6	4.32	5.87		1	6	2.25	4.32		6	4	4.32	5.83
6	1	6	2.27		6	6	6	4.3		4	1	5.83	3.13		6	6	5.87	3.57		4	6	5.83	5.87		6	1	5.87	3.13
1	6	2.27	4.3		1	2	2.27	4.52		1	1	3.13	3.71		6	4	3.57	3.96		1	6	3.13	3.57		6	1	3.57	3.71
6	2	4.3	4.52		6	6	4.3	5.96		1	1	3.71	3.29		4	4	3.96	3.79		1	4	3.71	3.96		4	1	3.96	3.29
2	6	4.52	5.96		2	1	4.52	3.94		1	1	3.29	2.9		4	6	3.79	5.13		1	4	3.29	3.79		4	1	3.79	2.9
6	1	5.96	3.94		6	5	5.96	4.13		1	3	2.9	2.85		6	7	5.13	4.84		1	6	2.9	5.13		6	3	5.13	2.85
1	5	3.94	4.13		1	1	3.94	3.44		3	1	2.85	4.1		7	6	4.84	2.7		3	7	2.85	4.84		7	1	4.84	4.1
5	1	4.13	3.44		5	5	4.13	5.87		1	1	4.1	2.54		6	7	2.7	5.53		1	6	4.1	2.7		6	1	2.7	2.54
1	5	3.44	5.87		1	2	3.44	3.23		1	1	2.54	2.37		7	2	5.53	3.05		1	7	2.54	5.53		7	1	5.53	2.37
5	2	5.87	3.23		5	1	5.87	2.2		1	2	2.37	3.71		2	3	3.05	4.07		1	2	2.37	3.05		2	2	3.05	3.71
2	1	3.23	2.2		2	2	3.23	4.06		2	1	3.71	3.23		3	2	4.07	4.06		2	3	3.71	4.07		3	1	4.07	3.23
1	2	2.2	4.06		1	3	2.2	3.58		1	1	3.23	3.75		2	6	4.06	3.75		1	2	3.23	4.06		2	1	4.06	3.75
2	3	4.06	3.58		2	1	4.06	2.38		1	2	3.75	4.42		6	4	3.75	3.29		1	6	3.75	3.75		6	2	3.75	4.42
3	1	3.58	2.38		3	6	3.58	5.57		2	1	4.42	5.42		4	4	3.29	2.61		2	4	4.42	3.29		4	1	3.29	5.42
1	6	2.38	5.57		1	1	2.38	2.67		1	2	5.42	3.65		4	6	2.61	4.22		1	4	5.42	2.61		4	2	2.61	3.65
6	1	5.57	2.67		6	1	5.57	2.26		2	3	3.65	3.87		6	6	4.22	4.57		2	6	3.65	4.22		6	3	4.22	3.87
1	1	2.67	2.26		1	1	2.67	2.71		3	2	3.87	3.33		6	2	4.57	4		3	6	3.87	4.57		6	2	4.57	3.33
1	1	2.26	2.71		1	3	2.26	4.41		2	1	3.33	3.29		2	2	4	2.61		2	2	3.33	4		2	1	4	3.29
1	3	2.71	4.41		1	1	2.71	3.98		1	1	3.29	3.17		2	4	2.61	4.07		1	2	3.29	2.61		2	1	2.61	3.17
3	1	4.41	3.98		3	6	4.41	4.04		1	1	3.17	2.63		4	3	4.07	4.13		1	4	3.17	4.07		4	1	4.07	2.63
1	6	3.98	4.04		1	1	3.98	2.25		1	3	2.63	3.5		3	4	4.13	4		1	3	2.63	4.13		3	3	4.13	3.5
6	1	4.04	2.25		6	6	4.04	4.32		3	2	3.5	3.06		4	1	4	2.25		3	4	3.5	4		4	2	4	3.06
1	6	2.25	4.32		1	4	2.25	5.83		2	4	3.06	4.08		1	7	2.25	6.36		2	1	3.06	2.25		1	4	2.25	4.08
6	4	4.32	5.83		6	6	4.32	5.87		4	5	4.08	4.27		7	6	6.36	3.88		4	7	4.08	6.36		7	5	6.36	4.27
4	6	5.83	5.87		4	1	5.83	3.13		5	1	4.27	2.65		6	6	3.88	5.02		5	6	4.27	3.88		6	1	3.88	2.65
6	1	5.87	3.13		6	6	5.87	3.57		1	1	2.65	2.62		6	6	5.02	5.87		1	6	2.65	5.02		6	1	5.02	2.62
1	6	3.13	3.57		1	1	3.13	3.71		1	2	2.62	3.88		6	7	5.87	4.42		1	6	2.62	5.87		6	2	5.87	3.88
6	1	3.57	3.71		6	4	3.57	3.96		2	4	3.88	3.81		7	2	4.42	2.79		2	7	3.88	4.42		7	4	4.42	3.81
1	4	3.71	3.96		1	1	3.71	3.29		4	1	3.81	3.69		2	1	2.79	2.2		4	2	3.81	2.79		2	1	2.79	3.69
4	1	3.96	3.29		4	4	3.96	3.79		1	1	3.69	3.44		1	6	2.2	6		1	1	3.69	2.2		1	1	2.2	3.44
1	4	3.29	3.79		1	1	3.29	2.9		1	2	3.44	3.52		6	6	6	5.57		1	6	3.44	6		6	2	6	3.52
4	1	3.79	2.9		4	6	3.79	5.13		2	2	3.52	2.92		6	4	5.57	3.05		2	6	3.52	5.57		6	2	5.57	2.92
1	6	2.9	5.13		1	3	2.9	2.85		2	1	2.92	3.38		4	4	3.05	3.79		2	4	2.92	3.05		4	1	3.05	3.38
6	3	5.13	2.85		6	7	5.13	4.84		1	1	3.38	2.23		4	5	3.79	4.84		1	4	3.38	3.79		4	1	3.79	2.23
3	7	2.85	4.84		3	1	2.85	4.1		1	2	2.23	3.88		5	5	4.84	4.57		1	5	2.23	4.84		5	2	4.84	3.88
7	1	4.84	4.1		7	6	4.84	2.7		2	1	3.88	3.4		5	5	4.57	4.22		2	5	3.88	4.57		5	1	4.57	3.4
1	6	4.1	2.7		1	1	4.1	2.54		1	2	3.4	3.46		5	6	4.22	4.29		1	5	3.4	4.22		5	2	4.22	3.46
6	1	2.7	2.54		6	7	2.7	5.53		2	3	3.46	4.35		6	6	4.29	3.96		2	6	3.46	4.29		6	3	4.29	4.35
1	7	2.54	5.53		1	1	2.54	2.37		3	2	4.35	3.15		6	7	3.96	5.96		3	6	4.35	3.96		6	2	3.96	3.15
7	1	5.53	2.37		7	2	5.53	3.05		2	1	3.15	4.37		7	2	5.96	4.06		2	7	3.15	5.96		7	1	5.96	4.37
1	2	2.37	3.05		1	2	2.37	3.71		1	1	4.37	2.25		2	6	4.06	2.7		1	2	4.37	4.06		2	1	4.06	2.25
2	2	3.05	3.71		2	3	3.05	4.07		1	2	2.25	3.62		6	7	2.7	5.13		1	6	2.25	2.7		6	2	2.7	3.62
2	3	3.71	4.07		2	1	3.71	3.23		2	1	3.62	2.62		7	4	5.13	3.58		2	7	3.62	5.13		7	1	5.13	2.62
3	1	4.07	3.23		3	2	4.07	4.06		1	1	2.62	3.33		4	7	3.58	6		1	4	2.62	3.58		4	1	3.58	3.33
1	2	3.23	4.06		1	1	3.23	3.75		1	1	3.33	3.19		7	2	6	3.71		1	7	3.33	6		7	1	6	3.19
2	1	4.06	3.75		2	6	4.06	3.75		1	3	3.19	4.44		2	1	3.71	3.29		1	2	3.19	3.71		2	3	3.71	4.44
1	6	3.75	3.75		1	2	3.75	4.42		3	1	4.44	2.6		1	6	3.29	4.41		3	1	4.44	3.29		1	1	3.29	2.6
6	2	3.75	4.42		6	4	3.75	3.29		1	2	2.6	3.58		6	5	4.41	4.04		1	6	2.6	4.41		6	2	4.41	3.58
2	4	4.42	3.29		2	1	4.42	5.42		2	1	3.58	3.29		5	6	4.04	4.3		2	5	3.58	4.04		5	1	4.04	3.29
4	1	3.29	5.42		4	4	3.29	2.61		1	1	3.29	3.29		6	2	4.3	4.36		1	6	3.29	4.3		6	1	4.3	3.29
1	4	5.42	2.61		1	2	5.42	3.65		1	1	3.29	2.96		2	3	4.36	3.71		1	2	3.29	4.36		2	1	4.36	2.96
4	2	2.61	3.65		4	6	2.61	4.22		1	1	2.96	2.94		3	6	3.71	5.87		1	3	2.96	3.71		3	1	3.71	2.94
2	6	3.65	4.22		2	3	3.65	3.87		1	4	2.94	3.48		6	5	5.87	4.32		1	6	2.94	5.87		6	4	5.87	3.48
6	3	4.22	3.87		6	6	4.22	4.57		4	4	3.48	4.21		5	5	4.32	3.75		4	5	3.48	4.32		5	4	4.32	4.21
3	6	3.87	4.57		3	2	3.87	3.33		4	1	4.21	3.46		5	4	3.75	3.57		4	5	4.21	3.75		5	1	3.75	3.46
6	2	4.57	3.33		6	2	4.57	4		1	1	3.46	3.48		4	8	3.57	5.53		1	4	3.46	3.57		4	1	3.57	3.48
2	2	3.33	4		2	1	3.33	3.29		1	1	3.48	2.77		8	1	5.53	2.26		1	8	3.48	5.53		8	1	5.53	2.77
2	1	4	3.29		2	2	4	2.61		1		2.77			1		2.26			1	1	2.77	2.26		1		2.26
1	2	3.29	2.61		1	1	3.29	3.17
2	1	2.61	3.17		2	4	2.61	4.07
1	4	3.17	4.07		1	1	3.17	2.63
4	1	4.07	2.63		4	3	4.07	4.13
1	3	2.63	4.13		1	3	2.63	3.5
3	3	4.13	3.5		3	4	4.13	4
3	4	3.5	4		3	2	3.5	3.06
4	2	4	3.06		4	1	4	2.25
2	1	3.06	2.25		2	4	3.06	4.08
1	4	2.25	4.08		1	7	2.25	6.36
4	7	4.08	6.36		4	5	4.08	4.27
7	5	6.36	4.27		7	6	6.36	3.88
5	6	4.27	3.88		5	1	4.27	2.65
6	1	3.88	2.65		6	6	3.88	5.02
1	6	2.65	5.02		1	1	2.65	2.62
6	1	5.02	2.62		6	6	5.02	5.87
1	6	2.62	5.87		1	2	2.62	3.88
6	2	5.87	3.88		6	7	5.87	4.42
2	7	3.88	4.42		2	4	3.88	3.81
7	4	4.42	3.81		7	2	4.42	2.79
4	2	3.81	2.79		4	1	3.81	3.69
2	1	2.79	3.69		2	1	2.79	2.2
1	1	3.69	2.2		1	1	3.69	3.44
1	1	2.2	3.44		1	6	2.2	6
1	6	3.44	6		1	2	3.44	3.52
6	2	6	3.52		6	6	6	5.57
2	6	3.52	5.57		2	2	3.52	2.92
6	2	5.57	2.92		6	4	5.57	3.05
2	4	2.92	3.05		2	1	2.92	3.38
4	1	3.05	3.38		4	4	3.05	3.79
1	4	3.38	3.79		1	1	3.38	2.23
4	1	3.79	2.23		4	5	3.79	4.84
1	5	2.23	4.84		1	2	2.23	3.88
5	2	4.84	3.88		5	5	4.84	4.57
2	5	3.88	4.57		2	1	3.88	3.4
5	1	4.57	3.4		5	5	4.57	4.22
1	5	3.4	4.22		1	2	3.4	3.46
5	2	4.22	3.46		5	6	4.22	4.29
2	6	3.46	4.29		2	3	3.46	4.35
6	3	4.29	4.35		6	6	4.29	3.96
3	6	4.35	3.96		3	2	4.35	3.15
6	2	3.96	3.15		6	7	3.96	5.96
2	7	3.15	5.96		2	1	3.15	4.37
7	1	5.96	4.37		7	2	5.96	4.06
1	2	4.37	4.06		1	1	4.37	2.25
2	1	4.06	2.25		2	6	4.06	2.7
1	6	2.25	2.7		1	2	2.25	3.62
6	2	2.7	3.62		6	7	2.7	5.13
2	7	3.62	5.13		2	1	3.62	2.62
7	1	5.13	2.62		7	4	5.13	3.58
1	4	2.62	3.58		1	1	2.62	3.33
4	1	3.58	3.33		4	7	3.58	6
1	7	3.33	6		1	1	3.33	3.19
7	1	6	3.19		7	2	6	3.71
1	2	3.19	3.71		1	3	3.19	4.44
2	3	3.71	4.44		2	1	3.71	3.29
3	1	4.44	3.29		3	1	4.44	2.6
1	1	3.29	2.6		1	6	3.29	4.41
1	6	2.6	4.41		1	2	2.6	3.58
6	2	4.41	3.58		6	5	4.41	4.04
2	5	3.58	4.04		2	1	3.58	3.29
5	1	4.04	3.29		5	6	4.04	4.3
1	6	3.29	4.3		1	1	3.29	3.29
6	1	4.3	3.29		6	2	4.3	4.36
1	2	3.29	4.36		1	1	3.29	2.96
2	1	4.36	2.96		2	3	4.36	3.71
1	3	2.96	3.71		1	1	2.96	2.94
3	1	3.71	2.94		3	6	3.71	5.87
1	6	2.94	5.87		1	4	2.94	3.48
6	4	5.87	3.48		6	5	5.87	4.32
4	5	3.48	4.32		4	4	3.48	4.21
5	4	4.32	4.21		5	5	4.32	3.75
4	5	4.21	3.75		4	1	4.21	3.46
5	1	3.75	3.46		5	4	3.75	3.57
1	4	3.46	3.57		1	1	3.46	3.48
4	1	3.57	3.48		4	8	3.57	5.53
1	8	3.48	5.53		1	1	3.48	2.77
8	1	5.53	2.77		8	1	5.53	2.26
1	1	2.77	2.26		1		2.77
1		2.26			1		2.26
