# Supplementary material for: Sequential biases on subjective judgments: Evidence from face attractiveness and ringtone agreeableness judgment
Source: PLoS One. 2018 Jun 11;13(6):e0198723. doi: 10.1371/journal.pone.0198723 (PMC5995378; doi:10.1371/journal.pone.0198723)
Supplement: S1 Data — (ZIP) [file pone.0198723.s001.zip › all the data/Exp 5/509.xlsx]

## Sheet: 交替
2	4	2.27	5.02		2	2	2.27	3.13		2	2	2.27	3.13		4	4	5.02	4		2	4	2.27	5.02		4	2	5.02	3.13
4	2	5.02	3.13		4	4	5.02	4		2	4	3.13	3.71		4	5	4	3.71		2	4	3.13	4		4	4	4	3.71
2	4	3.13	4		2	4	3.13	3.71		4	3	3.71	2.9		5	5	3.71	4.06		4	5	3.71	3.71		5	3	3.71	2.9
4	4	4	3.71		4	5	4	3.71		3	4	2.9	3.94		5	6	4.06	3.57		3	5	2.9	4.06		5	4	4.06	3.94
4	5	3.71	3.71		4	3	3.71	2.9		4	5	3.94	3.23		6	4	3.57	4.04		4	6	3.94	3.57		6	5	3.57	3.23
5	3	3.71	2.9		5	5	3.71	4.06		5	4	3.23	3.98		4	3	4.04	2.61		5	4	3.23	4.04		4	4	4.04	3.98
3	5	2.9	4.06		3	4	2.9	3.94		4	2	3.98	2.02		3	7	2.61	6.36		4	3	3.98	2.61		3	2	2.61	2.02
5	4	4.06	3.94		5	6	4.06	3.57		2	5	2.02	2.85		7	5	6.36	4.29		2	7	2.02	6.36		7	5	6.36	2.85
4	6	3.94	3.57		4	5	3.94	3.23		5	3	2.85	3.71		5	6	4.29	5.13		5	5	2.85	4.29		5	3	4.29	3.71
6	5	3.57	3.23		6	4	3.57	4.04		3	4	3.71	5.83		6	6	5.13	4.42		3	6	3.71	5.13		6	4	5.13	5.83
5	4	3.23	4.04		5	4	3.23	3.98		4	5	5.83	3.87		6	4	4.42	4.07		4	6	5.83	4.42		6	5	4.42	3.87
4	4	4.04	3.98		4	3	4.04	2.61		5	5	3.87	4.42		4	5	4.07	3.75		5	4	3.87	4.07		4	5	4.07	4.42
4	3	3.98	2.61		4	2	3.98	2.02		5	3	4.42	2.87		5	5	3.75	4.84		5	5	4.42	3.75		5	3	3.75	2.87
3	2	2.61	2.02		3	7	2.61	6.36		3	3	2.87	2.37		5	7	4.84	5.57		3	5	2.87	4.84		5	3	4.84	2.37
2	7	2.02	6.36		2	5	2.02	2.85		3	6	2.37	5.42		7	5	5.57	3.79		3	7	2.37	5.57		7	6	5.57	5.42
7	5	6.36	2.85		7	5	6.36	4.29		6	2	5.42	3.63		5	4	3.79	2.26		6	5	5.42	3.79		5	2	3.79	3.63
5	5	2.85	4.29		5	3	2.85	3.71		2	4	3.63	3.33		4	5	2.26	3.58		2	4	3.63	2.26		4	4	2.26	3.33
5	3	4.29	3.71		5	6	4.29	5.13		4	2	3.33	2.25		5	4	3.58	4.36		4	5	3.33	3.58		5	2	3.58	2.25
3	6	3.71	5.13		3	4	3.71	5.83		2	6	2.25	3.21		4	3	4.36	2.79		2	4	2.25	4.36		4	6	4.36	3.21
6	4	5.13	5.83		6	6	5.13	4.42		6	3	3.21	2.88		3	5	2.79	4.57		6	3	3.21	2.79		3	3	2.79	2.88
4	6	5.83	4.42		4	5	5.83	3.87		3	4	2.88	3.04		5	4	4.57	5.87		3	5	2.88	4.57		5	4	4.57	3.04
6	5	4.42	3.87		6	4	4.42	4.07		4	3	3.04	2.71		4	5	5.87	4.3		4	4	3.04	5.87		4	3	5.87	2.71
5	4	3.87	4.07		5	5	3.87	4.42		3	4	2.71	3.25		5	6	4.3	5.87		3	5	2.71	4.3		5	4	4.3	3.25
4	5	4.07	4.42		4	5	4.07	3.75		4	4	3.25	2.67		6	6	5.87	6		4	6	3.25	5.87		6	4	5.87	2.67
5	5	4.42	3.75		5	3	4.42	2.87		4	4	2.67	4.52		6	5	6	4.22		4	6	2.67	6		6	4	6	4.52
5	3	3.75	2.87		5	5	3.75	4.84		4	4	4.52	3.62		5	3	4.22	3.96		4	5	4.52	4.22		5	4	4.22	3.62
3	5	2.87	4.84		3	3	2.87	2.37		4	2	3.62	2.54		3	3	3.96	2.25		4	3	3.62	3.96		3	2	3.96	2.54
5	3	4.84	2.37		5	7	4.84	5.57		2	4	2.54	3.29		3	6	2.25	4.13		2	3	2.54	2.25		3	4	2.25	3.29
3	7	2.37	5.57		3	6	2.37	5.42		4	5	3.29	3.23		6	4	4.13	3.29		4	6	3.29	4.13		6	5	4.13	3.23
7	6	5.57	5.42		7	5	5.57	3.79		5	5	3.23	3.33		4	6	3.29	5.53		5	4	3.23	3.29		4	5	3.29	3.33
6	5	5.42	3.79		6	2	5.42	3.63		5	3	3.33	2.38		6	7	5.53	5.96		5	6	3.33	5.53		6	3	5.53	2.38
5	2	3.79	3.63		5	4	3.79	2.26		3	5	2.38	3.75		7	3	5.96	2.7		3	7	2.38	5.96		7	5	5.96	3.75
2	4	3.63	2.26		2	4	3.63	3.33		5	3	3.75	2.81		3	5	2.7	3.71		5	3	3.75	2.7		3	3	2.7	2.81
4	4	2.26	3.33		4	5	2.26	3.58		3	5	2.81	3.52		5	4	3.71	3.88		3	5	2.81	3.71		5	5	3.71	3.52
4	5	3.33	3.58		4	2	3.33	2.25		5	5	3.52	4.06		4	6	3.88	6		5	4	3.52	3.88		4	5	3.88	4.06
5	2	3.58	2.25		5	4	3.58	4.36		5	4	4.06	3.65		6	5	6	4.41		5	6	4.06	6		6	4	6	3.65
2	4	2.25	4.36		2	6	2.25	3.21		4	3	3.65	3.44		5	4	4.41	4.32		4	5	3.65	4.41		5	3	4.41	3.44
4	6	4.36	3.21		4	3	4.36	2.79		3	5	3.44	4.1		4	3	4.32	2.2		3	4	3.44	4.32		4	5	4.32	4.1
6	3	3.21	2.79		6	3	3.21	2.88		5	3	4.1	3.13		3	4	2.2	3.05		5	3	4.1	2.2		3	3	2.2	3.13
3	3	2.79	2.88		3	5	2.79	4.57		3	2	3.13	2.65		4	5	3.05	4.04		3	4	3.13	3.05		4	2	3.05	2.65
3	5	2.88	4.57		3	4	2.88	3.04		2	5	2.65	3.44		5	6	4.04	3.57		2	5	2.65	4.04		5	5	4.04	3.44
5	4	4.57	3.04		5	4	4.57	5.87		5	5	3.44	3.62		6	7	3.57	5.13		5	6	3.44	3.57		6	5	3.57	3.62
4	4	3.04	5.87		4	3	3.04	2.71		5	5	3.62	2.92		7	3	5.13	2.79		5	7	3.62	5.13		7	5	5.13	2.92
4	3	5.87	2.71		4	5	5.87	4.3		5	2	2.92	3.29		3	7	2.79	6		5	3	2.92	2.79		3	2	2.79	3.29
3	5	2.71	4.3		3	4	2.71	3.25		2	6	3.29	3.15		7	5	6	4		2	7	3.29	6		7	6	6	3.15
5	4	4.3	3.25		5	6	4.3	5.87		6	5	3.15	4.21		5	5	4	3.71		6	5	3.15	4		5	5	4	4.21
4	6	3.25	5.87		4	4	3.25	2.67		5	4	4.21	3.69		5	5	3.71	4.36		5	5	4.21	3.71		5	4	3.71	3.69
6	4	5.87	2.67		6	6	5.87	6		4	3	3.69	3.29		5	7	4.36	5.87		4	5	3.69	4.36		5	3	4.36	3.29
4	6	2.67	6		4	4	2.67	4.52		3	4	3.29	3.19		7	6	5.87	4.32		3	7	3.29	5.87		7	4	5.87	3.19
6	4	6	4.52		6	5	6	4.22		4	4	3.19	2.77		6	4	4.32	3.71		4	6	3.19	4.32		6	4	4.32	2.77
4	5	4.52	4.22		4	4	4.52	3.62		4	5	2.77	2.63		4	3	3.71	3.29		4	4	2.77	3.71		4	5	3.71	2.63
5	4	4.22	3.62		5	3	4.22	3.96		5	5	2.63	4.37		3	6	3.29	4.84		5	3	2.63	3.29		3	5	3.29	4.37
4	3	3.62	3.96		4	2	3.62	2.54		5	2	4.37	2.23		6	2	4.84	2.25		5	6	4.37	4.84		6	2	4.84	2.23
3	2	3.96	2.54		3	3	3.96	2.25		2	5	2.23	2.6		2	5	2.25	4.06		2	2	2.23	2.25		2	5	2.25	2.6
2	3	2.54	2.25		2	4	2.54	3.29		5	4	2.6	3.88		5	5	4.06	2.26		5	5	2.6	4.06		5	4	4.06	3.88
3	4	2.25	3.29		3	6	2.25	4.13		4	3	3.88	3.17		5	4	2.26	2.61		4	5	3.88	2.26		5	3	2.26	3.17
4	6	3.29	4.13		4	5	3.29	3.23		3	5	3.17	4.08		4	6	2.61	4.42		3	4	3.17	2.61		4	5	2.61	4.08
6	5	4.13	3.23		6	4	4.13	3.29		5	2	4.08	3.29		6	7	4.42	4.13		5	6	4.08	4.42		6	2	4.42	3.29
5	4	3.23	3.29		5	5	3.23	3.33		2	5	3.29	4.35		7	5	4.13	4.3		2	7	3.29	4.13		7	5	4.13	4.35
4	5	3.29	3.33		4	6	3.29	5.53		5	6	4.35	3.46		5	7	4.3	6		5	5	4.35	4.3		5	6	4.3	3.46
5	6	3.33	5.53		5	3	3.33	2.38		6	4	3.46	3.58		7	6	6	3.88		6	7	3.46	6		7	4	6	3.58
6	3	5.53	2.38		6	7	5.53	5.96		4	4	3.58	2.94		6	6	3.88	4.22		4	6	3.58	3.88		6	4	3.88	2.94
3	7	2.38	5.96		3	5	2.38	3.75		4	6	2.94	4.27		6	4	4.22	3.05		4	6	2.94	4.22		6	6	4.22	4.27
7	5	5.96	3.75		7	3	5.96	2.7		6	5	4.27	3.88		4	7	3.05	6.36		6	4	4.27	3.05		4	5	3.05	3.88
5	3	3.75	2.7		5	3	3.75	2.81		5	4	3.88	3.06		7	5	6.36	4.41		5	7	3.88	6.36		7	4	6.36	3.06
3	3	2.7	2.81		3	5	2.7	3.71		4	3	3.06	3.81		5	3	4.41	2.7		4	5	3.06	4.41		5	3	4.41	3.81
3	5	2.81	3.71		3	5	2.81	3.52		3	5	3.81	2.62		3	7	2.7	5.96		3	3	3.81	2.7		3	5	2.7	2.62
5	5	3.71	3.52		5	4	3.71	3.88		5	5	2.62	3.4		7	4	5.96	3.96		5	7	2.62	5.96		7	5	5.96	3.4
5	4	3.52	3.88		5	5	3.52	4.06		5	3	3.4	3.5		4	4	3.96	4.57		5	4	3.4	3.96		4	3	3.96	3.5
4	5	3.88	4.06		4	6	3.88	6		3	4	3.5	3.33		4	5	4.57	4.29		3	4	3.5	4.57		4	4	4.57	3.33
5	6	4.06	6		5	4	4.06	3.65		4	2	3.33	2.62		5	6	4.29	5.53		4	5	3.33	4.29		5	2	4.29	2.62
6	4	6	3.65		6	5	6	4.41		2	4	2.62	4.44		6	4	5.53	3.58		2	6	2.62	5.53		6	4	5.53	4.44
4	5	3.65	4.41		4	3	3.65	3.44		4	5	4.44	3.46		4	3	3.58	2.2		4	4	4.44	3.58		4	5	3.58	3.46
5	3	4.41	3.44		5	4	4.41	4.32		5	2	3.46	2.25		3	5	2.2	5.87		5	3	3.46	2.2		3	2	2.2	2.25
3	4	3.44	4.32		3	5	3.44	4.1		2	6	2.25	3.52		5	5	5.87	4.07		2	5	2.25	5.87		5	6	5.87	3.52
4	5	4.32	4.1		4	3	4.32	2.2		6	4	3.52	2.96		5	6	4.07	5.02		6	5	3.52	4.07		5	4	4.07	2.96
5	3	4.1	2.2		5	3	4.1	3.13		4	5	2.96	3.48		6	6	5.02	3.75		4	6	2.96	5.02		6	5	5.02	3.48
3	3	2.2	3.13		3	4	2.2	3.05		5	2	3.48	3.48		6	5	3.75	3.79		5	6	3.48	3.75		6	2	3.75	3.48
3	4	3.13	3.05		3	2	3.13	2.65		2	3	3.48	3.38		5	7	3.79	5.57		2	5	3.48	3.79		5	3	3.79	3.38
4	2	3.05	2.65		4	5	3.05	4.04		3		3.38			7		5.57			3	7	3.38	5.57		7		5.57
2	5	2.65	4.04		2	5	2.65	3.44
5	5	4.04	3.44		5	6	4.04	3.57
5	6	3.44	3.57		5	5	3.44	3.62
6	5	3.57	3.62		6	7	3.57	5.13
5	7	3.62	5.13		5	5	3.62	2.92
7	5	5.13	2.92		7	3	5.13	2.79
5	3	2.92	2.79		5	2	2.92	3.29
3	2	2.79	3.29		3	7	2.79	6
2	7	3.29	6		2	6	3.29	3.15
7	6	6	3.15		7	5	6	4
6	5	3.15	4		6	5	3.15	4.21
5	5	4	4.21		5	5	4	3.71
5	5	4.21	3.71		5	4	4.21	3.69
5	4	3.71	3.69		5	5	3.71	4.36
4	5	3.69	4.36		4	3	3.69	3.29
5	3	4.36	3.29		5	7	4.36	5.87
3	7	3.29	5.87		3	4	3.29	3.19
7	4	5.87	3.19		7	6	5.87	4.32
4	6	3.19	4.32		4	4	3.19	2.77
6	4	4.32	2.77		6	4	4.32	3.71
4	4	2.77	3.71		4	5	2.77	2.63
4	5	3.71	2.63		4	3	3.71	3.29
5	3	2.63	3.29		5	5	2.63	4.37
3	5	3.29	4.37		3	6	3.29	4.84
5	6	4.37	4.84		5	2	4.37	2.23
6	2	4.84	2.23		6	2	4.84	2.25
2	2	2.23	2.25		2	5	2.23	2.6
2	5	2.25	2.6		2	5	2.25	4.06
5	5	2.6	4.06		5	4	2.6	3.88
5	4	4.06	3.88		5	5	4.06	2.26
4	5	3.88	2.26		4	3	3.88	3.17
5	3	2.26	3.17		5	4	2.26	2.61
3	4	3.17	2.61		3	5	3.17	4.08
4	5	2.61	4.08		4	6	2.61	4.42
5	6	4.08	4.42		5	2	4.08	3.29
6	2	4.42	3.29		6	7	4.42	4.13
2	7	3.29	4.13		2	5	3.29	4.35
7	5	4.13	4.35		7	5	4.13	4.3
5	5	4.35	4.3		5	6	4.35	3.46
5	6	4.3	3.46		5	7	4.3	6
6	7	3.46	6		6	4	3.46	3.58
7	4	6	3.58		7	6	6	3.88
4	6	3.58	3.88		4	4	3.58	2.94
6	4	3.88	2.94		6	6	3.88	4.22
4	6	2.94	4.22		4	6	2.94	4.27
6	6	4.22	4.27		6	4	4.22	3.05
6	4	4.27	3.05		6	5	4.27	3.88
4	5	3.05	3.88		4	7	3.05	6.36
5	7	3.88	6.36		5	4	3.88	3.06
7	4	6.36	3.06		7	5	6.36	4.41
4	5	3.06	4.41		4	3	3.06	3.81
5	3	4.41	3.81		5	3	4.41	2.7
3	3	3.81	2.7		3	5	3.81	2.62
3	5	2.7	2.62		3	7	2.7	5.96
5	7	2.62	5.96		5	5	2.62	3.4
7	5	5.96	3.4		7	4	5.96	3.96
5	4	3.4	3.96		5	3	3.4	3.5
4	3	3.96	3.5		4	4	3.96	4.57
3	4	3.5	4.57		3	4	3.5	3.33
4	4	4.57	3.33		4	5	4.57	4.29
4	5	3.33	4.29		4	2	3.33	2.62
5	2	4.29	2.62		5	6	4.29	5.53
2	6	2.62	5.53		2	4	2.62	4.44
6	4	5.53	4.44		6	4	5.53	3.58
4	4	4.44	3.58		4	5	4.44	3.46
4	5	3.58	3.46		4	3	3.58	2.2
5	3	3.46	2.2		5	2	3.46	2.25
3	2	2.2	2.25		3	5	2.2	5.87
2	5	2.25	5.87		2	6	2.25	3.52
5	6	5.87	3.52		5	5	5.87	4.07
6	5	3.52	4.07		6	4	3.52	2.96
5	4	4.07	2.96		5	6	4.07	5.02
4	6	2.96	5.02		4	5	2.96	3.48
6	5	5.02	3.48		6	6	5.02	3.75
5	6	3.48	3.75		5	2	3.48	3.48
6	2	3.75	3.48		6	5	3.75	3.79
2	5	3.48	3.79		2	3	3.48	3.38
5	3	3.79	3.38		5	7	3.79	5.57
3	7	3.38	5.57		3		3.38
7		5.57			7		5.57

## Sheet: 铃声
5	7	4.06	6.36
7	3	6.36	2.26
3	5	2.26	5.87
5	3	5.87	3.96
3	5	3.96	4.04
5	5	4.04	4.57
5	6	4.57	5.02
6	4	5.02	4
4	5	4	4.07
5	6	4.07	4.29
6	5	4.29	4.3
5	6	4.3	5.13
6	3	5.13	2.2
3	5	2.2	3.57
5	6	3.57	4.32
6	7	4.32	4.41
7	6	4.41	5.53
6	6	5.53	6
6	7	6	4.13
7	6	4.13	4.84
6	3	4.84	3.75
3	4	3.75	3.58
4	6	3.58	3.79
6	6	3.79	3.88
6	5	3.88	3.29
5	5	3.29	3.71
5	6	3.71	4.36
6	7	4.36	4.42
7	7	4.42	5.96
7	4	5.96	3.05
4	5	3.05	2.61
5	6	2.61	4.22
6	3	4.22	2.25
3	7	2.25	5.57
7	6	5.57	3.71
6	4	3.71	2.7
4	5	2.7	2.79
5	7	2.79	5.87
7	7	5.87	6
7	6	6	4.41
6	6	4.41	4.84
6	5	4.84	4.07
5	3	4.07	3.75
3	5	3.75	4.57
5	4	4.57	2.7
4	6	2.7	4.42
6	5	4.42	4.32
5	4	4.32	3.05
4	4	3.05	3.57
4	5	3.57	2.79
5	7	2.79	6.36
7	5	6.36	4.36
5	5	4.36	3.88
5	7	3.88	5.96
7	7	5.96	5.87
7	5	5.87	3.58
5	6	3.58	4.29
6	3	4.29	2.2
3	7	2.2	4.13
7	6	4.13	6
6	5	6	3.71
5	5	3.71	5.02
5	5	5.02	4.3
5	6	4.3	5.13
6	5	5.13	5.87
5	4	5.87	4
4	5	4	4.22
5	3	4.22	3.29
3	4	3.29	3.71
4	3	3.71	2.26
3	4	2.26	2.61
4	4	2.61	3.96
4	6	3.96	4.04
6	6	4.04	3.79
6	7	3.79	5.57
7	5	5.57	4.06
5	7	4.06	6
7	3	6	2.25
3	6	2.25	5.53
6		5.53
