# Supplementary material for: Sequential biases on subjective judgments: Evidence from face attractiveness and ringtone agreeableness judgment
Source: PLoS One. 2018 Jun 11;13(6):e0198723. doi: 10.1371/journal.pone.0198723 (PMC5995378; doi:10.1371/journal.pone.0198723)
Supplement: S1 Data — (ZIP) [file pone.0198723.s001.zip › all the data/Exp 5/510.xls]

## Sheet: 交替
4	5	4.1	3.96		4	5	4.1	4.06		4	5	4.1	4.06		5	4	3.96	3.75		4	5	4.1	3.96		5	5	3.96	4.06
5	5	3.96	4.06		5	4	3.96	3.75		5	5	4.06	2.67		4	5	3.75	5.02		5	4	4.06	3.75		4	5	3.75	2.67
5	4	4.06	3.75		5	5	4.06	2.67		5	4	2.67	3.98		5	3	5.02	2.61		5	5	2.67	5.02		5	4	5.02	3.98
4	5	3.75	2.67		4	5	3.75	5.02		4	2	3.98	3.13		3	6	2.61	3.88		4	3	3.98	2.61		3	2	2.61	3.13
5	5	2.67	5.02		5	4	2.67	3.98		2	3	3.13	2.71		6	4	3.88	3.71		2	6	3.13	3.88		6	3	3.88	2.71
5	4	5.02	3.98		5	3	5.02	2.61		3	4	2.71	5.83		4	7	3.71	6		3	4	2.71	3.71		4	4	3.71	5.83
4	3	3.98	2.61		4	2	3.98	3.13		4	5	5.83	3.44		7	3	6	4.29		4	7	5.83	6		7	5	6	3.44
3	2	2.61	3.13		3	6	2.61	3.88		5	3	3.44	3.33		3	6	4.29	5.53		5	3	3.44	4.29		3	3	4.29	3.33
2	6	3.13	3.88		2	3	3.13	2.71		3	4	3.33	2.38		6	7	5.53	6		3	6	3.33	5.53		6	4	5.53	2.38
6	3	3.88	2.71		6	4	3.88	3.71		4	3	2.38	4.52		7	2	6	4.13		4	7	2.38	6		7	3	6	4.52
3	4	2.71	3.71		3	4	2.71	5.83		3	2	4.52	2.81		2	4	4.13	3.58		3	2	4.52	4.13		2	2	4.13	2.81
4	4	3.71	5.83		4	7	3.71	6		2	3	2.81	5.42		4	1	3.58	4.41		2	4	2.81	3.58		4	3	3.58	5.42
4	7	5.83	6		4	5	5.83	3.44		3	3	5.42	2.88		1	8	4.41	6.36		3	1	5.42	4.41		1	3	4.41	2.88
7	5	6	3.44		7	3	6	4.29		3	4	2.88	2.9		8	3	6.36	3.57		3	8	2.88	6.36		8	4	6.36	2.9
5	3	3.44	4.29		5	3	3.44	3.33		4	5	2.9	3.71		3	3	3.57	4.07		4	3	2.9	3.57		3	5	3.57	3.71
3	3	4.29	3.33		3	6	4.29	5.53		5	4	3.71	3.71		3	2	4.07	2.79		5	3	3.71	4.07		3	4	4.07	3.71
3	6	3.33	5.53		3	4	3.33	2.38		4	6	3.71	3.13		2	5	2.79	4.84		4	2	3.71	2.79		2	6	2.79	3.13
6	4	5.53	2.38		6	7	5.53	6		6	6	3.13	3.63		5	3	4.84	2.7		6	5	3.13	4.84		5	6	4.84	3.63
4	7	2.38	6		4	3	2.38	4.52		6	4	3.63	3.04		3	8	2.7	5.87		6	3	3.63	2.7		3	4	2.7	3.04
7	3	6	4.52		7	2	6	4.13		4	5	3.04	2.02		8	5	5.87	3.79		4	8	3.04	5.87		8	5	5.87	2.02
3	2	4.52	4.13		3	2	4.52	2.81		5	5	2.02	2.85		5	6	3.79	4.42		5	5	2.02	3.79		5	5	3.79	2.85
2	2	4.13	2.81		2	4	4.13	3.58		5	4	2.85	2.25		6	3	4.42	3.71		5	6	2.85	4.42		6	4	4.42	2.25
2	4	2.81	3.58		2	3	2.81	5.42		4	2	2.25	2.87		3	6	3.71	4		4	3	2.25	3.71		3	2	3.71	2.87
4	3	3.58	5.42		4	1	3.58	4.41		2	6	2.87	3.52		6	8	4	5.13		2	6	2.87	4		6	6	4	3.52
3	1	5.42	4.41		3	3	5.42	2.88		6	4	3.52	2.37		8	8	5.13	5.57		6	8	3.52	5.13		8	4	5.13	2.37
1	3	4.41	2.88		1	8	4.41	6.36		4	6	2.37	3.87		8	4	5.57	4.06		4	8	2.37	5.57		8	6	5.57	3.87
3	8	2.88	6.36		3	4	2.88	2.9		6	5	3.87	4.42		4	3	4.06	2.25		6	4	3.87	4.06		4	5	4.06	4.42
8	4	6.36	2.9		8	3	6.36	3.57		5	2	4.42	2.54		3	5	2.25	4.3		5	3	4.42	2.25		3	2	2.25	2.54
4	3	2.9	3.57		4	5	2.9	3.71		2	6	2.54	3.65		5	2	4.3	2.26		2	5	2.54	4.3		5	6	4.3	3.65
3	5	3.57	3.71		3	3	3.57	4.07		6	5	3.65	3.25		2	4	2.26	3.05		6	2	3.65	2.26		2	5	2.26	3.25
5	3	3.71	4.07		5	4	3.71	3.71		5	6	3.25	3.33		4	7	3.05	4.57		5	4	3.25	3.05		4	6	3.05	3.33
3	4	4.07	3.71		3	2	4.07	2.79		6	4	3.33	3.23		7	3	4.57	2.2		6	7	3.33	4.57		7	4	4.57	3.23
4	2	3.71	2.79		4	6	3.71	3.13		4	4	3.23	3.21		3	2	2.2	4.04		4	3	3.23	2.2		3	4	2.2	3.21
2	6	2.79	3.13		2	5	2.79	4.84		4	2	3.21	3.23		2	8	4.04	5.87		4	2	3.21	4.04		2	2	4.04	3.23
6	5	3.13	4.84		6	6	3.13	3.63		2	3	3.23	3.29		8	3	5.87	4.36		2	8	3.23	5.87		8	3	5.87	3.29
5	6	4.84	3.63		5	3	4.84	2.7		3	4	3.29	3.75		3	6	4.36	4.22		3	3	3.29	4.36		3	4	4.36	3.75
6	3	3.63	2.7		6	4	3.63	3.04		4	5	3.75	3.62		6	4	4.22	4.32		4	6	3.75	4.22		6	5	4.22	3.62
3	4	2.7	3.04		3	8	2.7	5.87		5	3	3.62	2.27		4	2	4.32	3.29		5	4	3.62	4.32		4	3	4.32	2.27
4	8	3.04	5.87		4	5	3.04	2.02		3	3	2.27	3.94		2	7	3.29	5.96		3	2	2.27	3.29		2	3	3.29	3.94
8	5	5.87	2.02		8	5	5.87	3.79		3	4	3.94	3.33		7	2	5.96	4.13		3	7	3.94	5.96		7	4	5.96	3.33
5	5	2.02	3.79		5	5	2.02	2.85		4	6	3.33	3.48		2	8	4.13	4.42		4	2	3.33	4.13		2	6	4.13	3.48
5	5	3.79	2.85		5	6	3.79	4.42		6	6	3.48	3.81		8	3	4.42	4.36		6	8	3.48	4.42		8	6	4.42	3.81
5	6	2.85	4.42		5	4	2.85	2.25		6	7	3.81	4.27		3	4	4.36	4		6	3	3.81	4.36		3	7	4.36	4.27
6	4	4.42	2.25		6	3	4.42	3.71		7	5	4.27	4.08		4	2	4	3.57		7	4	4.27	4		4	5	4	4.08
4	3	2.25	3.71		4	2	2.25	2.87		5	3	4.08	2.94		2	8	3.57	5.57		5	2	4.08	3.57		2	3	3.57	2.94
3	2	3.71	2.87		3	6	3.71	4		3	4	2.94	2.6		8	2	5.57	4.06		3	8	2.94	5.57		8	4	5.57	2.6
2	6	2.87	4		2	6	2.87	3.52		4	2	2.6	3.69		2	3	4.06	4.07		4	2	2.6	4.06		2	2	4.06	3.69
6	6	4	3.52		6	8	4	5.13		2	3	3.69	3.06		3	8	4.07	6		2	3	3.69	4.07		3	3	4.07	3.06
6	8	3.52	5.13		6	4	3.52	2.37		3	4	3.06	3.17		8	2	6	4.29		3	8	3.06	6		8	4	6	3.17
8	4	5.13	2.37		8	8	5.13	5.57		4	1	3.17	2.25		2	6	4.29	3.88		4	2	3.17	4.29		2	1	4.29	2.25
4	8	2.37	5.57		4	6	2.37	3.87		1	4	2.25	3.15		6	3	3.88	4.41		1	6	2.25	3.88		6	4	3.88	3.15
8	6	5.57	3.87		8	4	5.57	4.06		4	3	3.15	3.29		3	2	4.41	2.61		4	3	3.15	4.41		3	3	4.41	3.29
6	4	3.87	4.06		6	5	3.87	4.42		3	6	3.29	4.21		2	2	2.61	3.71		3	2	3.29	2.61		2	6	2.61	4.21
4	5	4.06	4.42		4	3	4.06	2.25		6	4	4.21	2.63		2	2	3.71	3.29		6	2	4.21	3.71		2	4	3.71	2.63
5	3	4.42	2.25		5	2	4.42	2.54		4	5	2.63	3.5		2	3	3.29	4.04		4	2	2.63	3.29		2	5	3.29	3.5
3	2	2.25	2.54		3	5	2.25	4.3		5	4	3.5	3.62		3	8	4.04	6		5	3	3.5	4.04		3	4	4.04	3.62
2	5	2.54	4.3		2	6	2.54	3.65		4	3	3.62	2.77		8	2	6	3.75		4	8	3.62	6		8	3	6	2.77
5	6	4.3	3.65		5	2	4.3	2.26		3	5	2.77	3.4		2	2	3.75	3.79		3	2	2.77	3.75		2	5	3.75	3.4
6	2	3.65	2.26		6	5	3.65	3.25		5	4	3.4	2.62		2	5	3.79	4.3		5	2	3.4	3.79		2	4	3.79	2.62
2	5	2.26	3.25		2	4	2.26	3.05		4	5	2.62	3.38		5	8	4.3	5.96		4	5	2.62	4.3		5	5	4.3	3.38
5	4	3.25	3.05		5	6	3.25	3.33		5	3	3.38	3.88		8	8	5.96	6.36		5	8	3.38	5.96		8	3	5.96	3.88
4	6	3.05	3.33		4	7	3.05	4.57		3	5	3.88	3.48		8	2	6.36	2.7		3	8	3.88	6.36		8	5	6.36	3.48
6	7	3.33	4.57		6	4	3.33	3.23		5	5	3.48	3.44		2	3	2.7	3.58		5	2	3.48	2.7		2	5	2.7	3.44
7	4	4.57	3.23		7	3	4.57	2.2		5	5	3.44	4.44		3	5	3.58	4.84		5	3	3.44	3.58		3	5	3.58	4.44
4	3	3.23	2.2		4	4	3.23	3.21		5	3	4.44	2.65		5	1	4.84	2.26		5	5	4.44	4.84		5	3	4.84	2.65
3	4	2.2	3.21		3	2	2.2	4.04		3	3	2.65	2.92		1	4	2.26	3.96		3	1	2.65	2.26		1	3	2.26	2.92
4	2	3.21	4.04		4	2	3.21	3.23		3	4	2.92	3.52		4	1	3.96	2.25		3	4	2.92	3.96		4	4	3.96	3.52
2	2	4.04	3.23		2	8	4.04	5.87		4	6	3.52	3.58		1	3	2.25	4.57		4	1	3.52	2.25		1	6	2.25	3.58
2	8	3.23	5.87		2	3	3.23	3.29		6	6	3.58	4.35		3	7	4.57	5.02		6	3	3.58	4.57		3	6	4.57	4.35
8	3	5.87	3.29		8	3	5.87	4.36		6	4	4.35	3.19		7	8	5.02	5.87		6	7	4.35	5.02		7	4	5.02	3.19
3	3	3.29	4.36		3	4	3.29	3.75		4	4	3.19	3.46		8	2	5.87	2.2		4	8	3.19	5.87		8	4	5.87	3.46
3	4	4.36	3.75		3	6	4.36	4.22		4	3	3.46	2.96		2	7	2.2	5.53		4	2	3.46	2.2		2	3	2.2	2.96
4	6	3.75	4.22		4	5	3.75	3.62		3	3	2.96	3.46		7	1	5.53	2.79		3	7	2.96	5.53		7	3	5.53	3.46
6	5	4.22	3.62		6	4	4.22	4.32		3	1	3.46	3.29		1	6	2.79	4.22		3	1	3.46	2.79		1	1	2.79	3.29
5	4	3.62	4.32		5	3	3.62	2.27		1	2	3.29	2.62		6	8	4.22	5.13		1	6	3.29	4.22		6	2	4.22	2.62
4	3	4.32	2.27		4	2	4.32	3.29		2	5	2.62	4.37		8	8	5.13	5.87		2	8	2.62	5.13		8	5	5.13	4.37
3	2	2.27	3.29		3	3	2.27	3.94		5	3	4.37	2.23		8	3	5.87	3.05		5	8	4.37	5.87		8	3	5.87	2.23
2	3	3.29	3.94		2	7	3.29	5.96		3	5	2.23	3.88		3	3	3.05	4.32		3	3	2.23	3.05		3	5	3.05	3.88
3	7	3.94	5.96		3	4	3.94	3.33		5	5	3.88	3.29		3	2	4.32	3.71		5	3	3.88	4.32		3	5	4.32	3.29
7	4	5.96	3.33		7	2	5.96	4.13		5		3.29			2		3.71			5	2	3.29	3.71		2		3.71
4	2	3.33	4.13		4	6	3.33	3.48
2	6	4.13	3.48		2	8	4.13	4.42
6	8	3.48	4.42		6	6	3.48	3.81
8	6	4.42	3.81		8	3	4.42	4.36
6	3	3.81	4.36		6	7	3.81	4.27
3	7	4.36	4.27		3	4	4.36	4
7	4	4.27	4		7	5	4.27	4.08
4	5	4	4.08		4	2	4	3.57
5	2	4.08	3.57		5	3	4.08	2.94
2	3	3.57	2.94		2	8	3.57	5.57
3	8	2.94	5.57		3	4	2.94	2.6
8	4	5.57	2.6		8	2	5.57	4.06
4	2	2.6	4.06		4	2	2.6	3.69
2	2	4.06	3.69		2	3	4.06	4.07
2	3	3.69	4.07		2	3	3.69	3.06
3	3	4.07	3.06		3	8	4.07	6
3	8	3.06	6		3	4	3.06	3.17
8	4	6	3.17		8	2	6	4.29
4	2	3.17	4.29		4	1	3.17	2.25
2	1	4.29	2.25		2	6	4.29	3.88
1	6	2.25	3.88		1	4	2.25	3.15
6	4	3.88	3.15		6	3	3.88	4.41
4	3	3.15	4.41		4	3	3.15	3.29
3	3	4.41	3.29		3	2	4.41	2.61
3	2	3.29	2.61		3	6	3.29	4.21
2	6	2.61	4.21		2	2	2.61	3.71
6	2	4.21	3.71		6	4	4.21	2.63
2	4	3.71	2.63		2	2	3.71	3.29
4	2	2.63	3.29		4	5	2.63	3.5
2	5	3.29	3.5		2	3	3.29	4.04
5	3	3.5	4.04		5	4	3.5	3.62
3	4	4.04	3.62		3	8	4.04	6
4	8	3.62	6		4	3	3.62	2.77
8	3	6	2.77		8	2	6	3.75
3	2	2.77	3.75		3	5	2.77	3.4
2	5	3.75	3.4		2	2	3.75	3.79
5	2	3.4	3.79		5	4	3.4	2.62
2	4	3.79	2.62		2	5	3.79	4.3
4	5	2.62	4.3		4	5	2.62	3.38
5	5	4.3	3.38		5	8	4.3	5.96
5	8	3.38	5.96		5	3	3.38	3.88
8	3	5.96	3.88		8	8	5.96	6.36
3	8	3.88	6.36		3	5	3.88	3.48
8	5	6.36	3.48		8	2	6.36	2.7
5	2	3.48	2.7		5	5	3.48	3.44
2	5	2.7	3.44		2	3	2.7	3.58
5	3	3.44	3.58		5	5	3.44	4.44
3	5	3.58	4.44		3	5	3.58	4.84
5	5	4.44	4.84		5	3	4.44	2.65
5	3	4.84	2.65		5	1	4.84	2.26
3	1	2.65	2.26		3	3	2.65	2.92
1	3	2.26	2.92		1	4	2.26	3.96
3	4	2.92	3.96		3	4	2.92	3.52
4	4	3.96	3.52		4	1	3.96	2.25
4	1	3.52	2.25		4	6	3.52	3.58
1	6	2.25	3.58		1	3	2.25	4.57
6	3	3.58	4.57		6	6	3.58	4.35
3	6	4.57	4.35		3	7	4.57	5.02
6	7	4.35	5.02		6	4	4.35	3.19
7	4	5.02	3.19		7	8	5.02	5.87
4	8	3.19	5.87		4	4	3.19	3.46
8	4	5.87	3.46		8	2	5.87	2.2
4	2	3.46	2.2		4	3	3.46	2.96
2	3	2.2	2.96		2	7	2.2	5.53
3	7	2.96	5.53		3	3	2.96	3.46
7	3	5.53	3.46		7	1	5.53	2.79
3	1	3.46	2.79		3	1	3.46	3.29
1	1	2.79	3.29		1	6	2.79	4.22
1	6	3.29	4.22		1	2	3.29	2.62
6	2	4.22	2.62		6	8	4.22	5.13
2	8	2.62	5.13		2	5	2.62	4.37
8	5	5.13	4.37		8	8	5.13	5.87
5	8	4.37	5.87		5	3	4.37	2.23
8	3	5.87	2.23		8	3	5.87	3.05
3	3	2.23	3.05		3	5	2.23	3.88
3	5	3.05	3.88		3	3	3.05	4.32
5	3	3.88	4.32		5	5	3.88	3.29
3	5	4.32	3.29		3	2	4.32	3.71
5	2	3.29	3.71		5		3.29
2		3.71			2		3.71

## Sheet: 铃声
3	8	4.06	6.36
8	1	6.36	2.26
1	8	2.26	5.87
8	3	5.87	3.96
3	3	3.96	4.04
3	5	4.04	4.57
5	6	4.57	5.02
6	4	5.02	4
4	5	4	4.07
5	6	4.07	4.29
6	6	4.29	4.3
6	8	4.3	5.13
8	2	5.13	2.2
2	2	2.2	3.57
2	3	3.57	4.32
3	5	4.32	4.41
5	8	4.41	5.53
8	8	5.53	6
8	4	6	4.13
4	6	4.13	4.84
6	3	4.84	3.75
3	5	3.75	3.58
5	7	3.58	3.79
7	7	3.79	3.88
7	4	3.88	3.29
4	3	3.29	3.71
3	2	3.71	4.36
2	8	4.36	4.42
8	8	4.42	5.96
8	2	5.96	3.05
2	2	3.05	2.61
2	5	2.61	4.22
5	3	4.22	2.25
3	8	2.25	5.57
8	3	5.57	3.71
3	3	3.71	2.7
3	4	2.7	2.79
4	8	2.79	5.87
8	8	5.87	6
8	2	6	2.61
2	2	2.61	2.79
2	5	2.79	4.06
5	8	4.06	4.42
8	4	4.42	3.75
4	6	3.75	3.88
6	7	3.88	4.13
7	3	4.13	2.25
3	8	2.25	6
8	2	6	3.57
2	8	3.57	5.87
8	2	5.87	3.29
2	2	3.29	4.36
2	6	4.36	4.41
6	5	4.41	4.22
5	5	4.22	4.57
5	4	4.57	4.04
4	2	4.04	2.26
2	8	2.26	6.36
8	2	6.36	4.32
2	3	4.32	4.29
3	8	4.29	5.87
8	4	5.87	3.96
4	6	3.96	5.53
6	4	5.53	3.58
4	3	3.58	3.71
3	8	3.71	5.13
8	3	5.13	2.2
3	6	2.2	3.79
6	8	3.79	5.96
8	4	5.96	4
4	8	4	5.57
8	6	5.57	4.84
6	4	4.84	3.71
4	4	3.71	3.05
4	2	3.05	2.7
2	5	2.7	4.07
5	8	4.07	6
8	4	6	4.3
4	6	4.3	5.02
6		5.02
