# Supplementary material for: Sequential biases on subjective judgments: Evidence from face attractiveness and ringtone agreeableness judgment
Source: PLoS One. 2018 Jun 11;13(6):e0198723. doi: 10.1371/journal.pone.0198723 (PMC5995378; doi:10.1371/journal.pone.0198723)
Supplement: S1 Data — (ZIP) [file pone.0198723.s001.zip › all the data/Exp 5/511.xlsx]

## Sheet: 交替
6	2	3.13	4		6	4	3.13	3.71		6	4	3.13	3.71		2	8	4	5.96		6	2	3.13	4		2	4	4	3.71
2	4	4	3.71		2	8	4	5.96		4	2	3.71	3.04		8	2	5.96	3.57		4	8	3.71	5.96		8	2	5.96	3.04
4	8	3.71	5.96		4	2	3.71	3.04		2	2	3.04	3.33		2	1	3.57	3.96		2	2	3.04	3.57		2	2	3.57	3.33
8	2	5.96	3.04		8	2	5.96	3.57		2	4	3.33	4.06		1	1	3.96	2.79		2	1	3.33	3.96		1	4	3.96	4.06
2	2	3.04	3.57		2	2	3.04	3.33		4	2	4.06	3.94		1	4	2.79	4.07		4	1	4.06	2.79		1	2	2.79	3.94
2	2	3.57	3.33		2	1	3.57	3.96		2	1	3.94	2.38		4	1	4.07	3.79		2	4	3.94	4.07		4	1	4.07	2.38
2	1	3.33	3.96		2	4	3.33	4.06		1	2	2.38	5.42		1	8	3.79	5.53		1	1	2.38	3.79		1	2	3.79	5.42
1	4	3.96	4.06		1	1	3.96	2.79		2	2	5.42	3.44		8	4	5.53	4.36		2	8	5.42	5.53		8	2	5.53	3.44
4	1	4.06	2.79		4	2	4.06	3.94		2	2	3.44	3.98		4	4	4.36	3.88		2	4	3.44	4.36		4	2	4.36	3.98
1	2	2.79	3.94		1	4	2.79	4.07		2	2	3.98	4.52		4	4	3.88	4.41		2	4	3.98	3.88		4	2	3.88	4.52
2	4	3.94	4.07		2	1	3.94	2.38		2	3	4.52	2.27		4	3	4.41	3.71		2	4	4.52	4.41		4	3	4.41	2.27
4	1	4.07	2.38		4	1	4.07	3.79		3	2	2.27	3.13		3	8	3.71	5.13		3	3	2.27	3.71		3	2	3.71	3.13
1	1	2.38	3.79		1	2	2.38	5.42		2	4	3.13	3.65		8	8	5.13	5.87		2	8	3.13	5.13		8	4	5.13	3.65
1	2	3.79	5.42		1	8	3.79	5.53		4	2	3.65	3.23		8	1	5.87	2.61		4	8	3.65	5.87		8	2	5.87	3.23
2	8	5.42	5.53		2	2	5.42	3.44		2	4	3.23	2.87		1	6	2.61	5.02		2	1	3.23	2.61		1	4	2.61	2.87
8	2	5.53	3.44		8	4	5.53	4.36		4	4	2.87	3.52		6	4	5.02	6		4	6	2.87	5.02		6	4	5.02	3.52
2	4	3.44	4.36		2	2	3.44	3.98		4	4	3.52	3.23		4	2	6	4.04		4	4	3.52	6		4	4	6	3.23
4	2	4.36	3.98		4	4	4.36	3.88		4	3	3.23	3.75		2	3	4.04	5.87		4	2	3.23	4.04		2	3	4.04	3.75
2	4	3.98	3.88		2	2	3.98	4.52		3	3	3.75	3.87		3	2	5.87	2.7		3	3	3.75	5.87		3	3	5.87	3.87
4	2	3.88	4.52		4	4	3.88	4.41		3	2	3.87	5.83		2	1	2.7	4.57		3	2	3.87	2.7		2	2	2.7	5.83
2	4	4.52	4.41		2	3	4.52	2.27		2	2	5.83	2.02		1	1	4.57	3.29		2	1	5.83	4.57		1	2	4.57	2.02
4	3	4.41	2.27		4	3	4.41	3.71		2	4	2.02	3.25		1	4	3.29	4.3		2	1	2.02	3.29		1	4	3.29	3.25
3	3	2.27	3.71		3	2	2.27	3.13		4	4	3.25	3.29		4	1	4.3	4.32		4	4	3.25	4.3		4	4	4.3	3.29
3	2	3.71	3.13		3	8	3.71	5.13		4	1	3.29	2.37		1	2	4.32	4.84		4	1	3.29	4.32		1	1	4.32	2.37
2	8	3.13	5.13		2	4	3.13	3.65		1	1	2.37	2.67		2	1	4.84	4.22		1	2	2.37	4.84		2	1	4.84	2.67
8	4	5.13	3.65		8	8	5.13	5.87		1	2	2.67	3.33		1	1	4.22	4.06		1	1	2.67	4.22		1	2	4.22	3.33
4	8	3.65	5.87		4	2	3.65	3.23		2	1	3.33	2.88		1	4	4.06	4.13		2	1	3.33	4.06		1	1	4.06	2.88
8	2	5.87	3.23		8	1	5.87	2.61		1	4	2.88	4.1		4	6	4.13	5.57		1	4	2.88	4.13		4	4	4.13	4.1
2	1	3.23	2.61		2	4	3.23	2.87		4	1	4.1	2.71		6	4	5.57	3.75		4	6	4.1	5.57		6	1	5.57	2.71
1	4	2.61	2.87		1	6	2.61	5.02		1	1	2.71	2.9		4	2	3.75	2.26		1	4	2.71	3.75		4	1	3.75	2.9
4	6	2.87	5.02		4	4	2.87	3.52		1	2	2.9	3.63		2	4	2.26	4.29		1	2	2.9	2.26		2	2	2.26	3.63
6	4	5.02	3.52		6	4	5.02	6		2	4	3.63	2.85		4	3	4.29	3.71		2	4	3.63	4.29		4	4	4.29	2.85
4	4	3.52	6		4	4	3.52	3.23		4	2	2.85	2.54		3	7	3.71	6		4	3	2.85	3.71		3	2	3.71	2.54
4	4	6	3.23		4	2	6	4.04		2	1	2.54	3.21		7	8	6	6.36		2	7	2.54	6		7	1	6	3.21
4	2	3.23	4.04		4	3	3.23	3.75		1	2	3.21	2.81		8	2	6.36	4.42		1	8	3.21	6.36		8	2	6.36	2.81
2	3	4.04	3.75		2	3	4.04	5.87		2	1	2.81	3.71		2	1	4.42	3.58		2	2	2.81	4.42		2	1	4.42	3.71
3	3	3.75	5.87		3	3	3.75	3.87		1	4	3.71	3.62		1	1	3.58	3.05		1	1	3.71	3.58		1	4	3.58	3.62
3	3	5.87	3.87		3	2	5.87	2.7		4	2	3.62	4.42		1	1	3.05	2.2		4	1	3.62	3.05		1	2	3.05	4.42
3	2	3.87	2.7		3	2	3.87	5.83		2	1	4.42	2.25		1	1	2.2	2.25		2	1	4.42	2.2		1	1	2.2	2.25
2	2	2.7	5.83		2	1	2.7	4.57		1	1	2.25	2.62		1	2	2.25	4.36		1	1	2.25	2.25		1	1	2.25	2.62
2	1	5.83	4.57		2	2	5.83	2.02		1	5	2.62	3.58		2	4	4.36	2.61		1	2	2.62	4.36		2	5	4.36	3.58
1	2	4.57	2.02		1	1	4.57	3.29		5	1	3.58	3.44		4	4	2.61	4.57		5	4	3.58	2.61		4	1	2.61	3.44
2	1	2.02	3.29		2	4	2.02	3.25		1	4	3.44	3.33		4	4	4.57	4.07		1	4	3.44	4.57		4	4	4.57	3.33
1	4	3.29	3.25		1	4	3.29	4.3		4	1	3.33	3.29		4	2	4.07	2.26		4	4	3.33	4.07		4	1	4.07	3.29
4	4	3.25	4.3		4	4	3.25	3.29		1	2	3.29	2.65		2	2	2.26	2.25		1	2	3.29	2.26		2	2	2.26	2.65
4	4	4.3	3.29		4	1	4.3	4.32		2	2	2.65	3.52		2	4	2.25	4.29		2	2	2.65	2.25		2	2	2.25	3.52
4	1	3.29	4.32		4	1	3.29	2.37		2	3	3.52	3.06		4	6	4.29	4		2	4	3.52	4.29		4	3	4.29	3.06
1	1	4.32	2.37		1	2	4.32	4.84		3	1	3.06	3.4		6	8	4	5.96		3	6	3.06	4		6	1	4	3.4
1	2	2.37	4.84		1	1	2.37	2.67		1	1	3.4	3.17		8	4	5.96	3.71		1	8	3.4	5.96		8	1	5.96	3.17
2	1	4.84	2.67		2	1	4.84	4.22		1	1	3.17	2.96		4	4	3.71	4.41		1	4	3.17	3.71		4	1	3.71	2.96
1	1	2.67	4.22		1	2	2.67	3.33		1	6	2.96	4.44		4	4	4.41	4.22		1	4	2.96	4.41		4	6	4.41	4.44
1	2	4.22	3.33		1	1	4.22	4.06		6	2	4.44	3.46		4	1	4.22	3.58		6	4	4.44	4.22		4	2	4.22	3.46
2	1	3.33	4.06		2	1	3.33	2.88		2	7	3.46	4.27		1	2	3.58	6		2	1	3.46	3.58		1	7	3.58	4.27
1	1	4.06	2.88		1	4	4.06	4.13		7	3	4.27	4.08		2	2	6	3.57		7	2	4.27	6		2	3	6	4.08
1	4	2.88	4.13		1	4	2.88	4.1		3	1	4.08	2.6		2	4	3.57	4.32		3	2	4.08	3.57		2	1	3.57	2.6
4	4	4.13	4.1		4	6	4.13	5.57		1	3	2.6	4.21		4	1	4.32	2.2		1	4	2.6	4.32		4	3	4.32	4.21
4	6	4.1	5.57		4	1	4.1	2.71		3	5	4.21	3.46		1	8	2.2	3.71		3	1	4.21	2.2		1	5	2.2	3.46
6	1	5.57	2.71		6	4	5.57	3.75		5	3	3.46	2.77		8	8	3.71	5.13		5	8	3.46	3.71		8	3	3.71	2.77
1	4	2.71	3.75		1	1	2.71	2.9		3	2	2.77	3.48		8	3	5.13	5.53		3	8	2.77	5.13		8	2	5.13	3.48
4	1	3.75	2.9		4	2	3.75	2.26		2	3	3.48	2.25		3	3	5.53	3.75		2	3	3.48	5.53		3	3	5.53	2.25
1	2	2.9	2.26		1	2	2.9	3.63		3	2	2.25	3.88		3	1	3.75	4.42		3	3	2.25	3.75		3	2	3.75	3.88
2	2	2.26	3.63		2	4	2.26	4.29		2	1	3.88	3.38		1	2	4.42	3.96		2	1	3.88	4.42		1	1	4.42	3.38
2	4	3.63	4.29		2	4	3.63	2.85		1	4	3.38	3.5		2	4	3.96	3.29		1	2	3.38	3.96		2	4	3.96	3.5
4	4	4.29	2.85		4	3	4.29	3.71		4	2	3.5	3.81		4	8	3.29	4.84		4	4	3.5	3.29		4	2	3.29	3.81
4	3	2.85	3.71		4	2	2.85	2.54		2	1	3.81	3.29		8	5	4.84	6.36		2	8	3.81	4.84		8	1	4.84	3.29
3	2	3.71	2.54		3	7	3.71	6		1	5	3.29	2.92		5	6	6.36	6		1	5	3.29	6.36		5	5	6.36	2.92
2	7	2.54	6		2	1	2.54	3.21		5	2	2.92	3.29		6	2	6	5.02		5	6	2.92	6		6	2	6	3.29
7	1	6	3.21		7	8	6	6.36		2	1	3.29	3.48		2	8	5.02	5.87		2	2	3.29	5.02		2	1	5.02	3.48
1	8	3.21	6.36		1	2	3.21	2.81		1	2	3.48	3.15		8	8	5.87	5.87		1	8	3.48	5.87		8	2	5.87	3.15
8	2	6.36	2.81		8	2	6.36	4.42		2	1	3.15	2.23		8	1	5.87	3.79		2	8	3.15	5.87		8	1	5.87	2.23
2	2	2.81	4.42		2	1	2.81	3.71		1	4	2.23	4.37		1	2	3.79	3.05		1	1	2.23	3.79		1	4	3.79	4.37
2	1	4.42	3.71		2	1	4.42	3.58		4	4	4.37	4.35		2	6	3.05	3.88		4	2	4.37	3.05		2	4	3.05	4.35
1	1	3.71	3.58		1	4	3.71	3.62		4	1	4.35	2.62		6	8	3.88	4.13		4	6	4.35	3.88		6	1	3.88	2.62
1	4	3.58	3.62		1	1	3.58	3.05		1	2	2.62	2.63		8	4	4.13	4.04		1	8	2.62	4.13		8	2	4.13	2.63
4	1	3.62	3.05		4	2	3.62	4.42		2	1	2.63	3.19		4	7	4.04	5.57		2	4	2.63	4.04		4	1	4.04	3.19
1	2	3.05	4.42		1	1	3.05	2.2		1	2	3.19	3.69		7	1	5.57	4.06		1	7	3.19	5.57		7	2	5.57	3.69
2	1	4.42	2.2		2	1	4.42	2.25		2	6	3.69	3.62		1	2	4.06	2.7		2	1	3.69	4.06		1	6	4.06	3.62
1	1	2.2	2.25		1	1	2.2	2.25		6	2	3.62	2.94		2	4	2.7	4.3		6	2	3.62	2.7		2	2	2.7	2.94
1	1	2.25	2.25		1	1	2.25	2.62		2	3	2.94	3.88		4	3	4.3	2.79		2	4	2.94	4.3		4	3	4.3	3.88
1	1	2.25	2.62		1	2	2.25	4.36		3		3.88			3		2.79			3	3	3.88	2.79		3		2.79
1	2	2.62	4.36		1	5	2.62	3.58
2	5	4.36	3.58		2	4	4.36	2.61
5	4	3.58	2.61		5	1	3.58	3.44
4	1	2.61	3.44		4	4	2.61	4.57
1	4	3.44	4.57		1	4	3.44	3.33
4	4	4.57	3.33		4	4	4.57	4.07
4	4	3.33	4.07		4	1	3.33	3.29
4	1	4.07	3.29		4	2	4.07	2.26
1	2	3.29	2.26		1	2	3.29	2.65
2	2	2.26	2.65		2	2	2.26	2.25
2	2	2.65	2.25		2	2	2.65	3.52
2	2	2.25	3.52		2	4	2.25	4.29
2	4	3.52	4.29		2	3	3.52	3.06
4	3	4.29	3.06		4	6	4.29	4
3	6	3.06	4		3	1	3.06	3.4
6	1	4	3.4		6	8	4	5.96
1	8	3.4	5.96		1	1	3.4	3.17
8	1	5.96	3.17		8	4	5.96	3.71
1	4	3.17	3.71		1	1	3.17	2.96
4	1	3.71	2.96		4	4	3.71	4.41
1	4	2.96	4.41		1	6	2.96	4.44
4	6	4.41	4.44		4	4	4.41	4.22
6	4	4.44	4.22		6	2	4.44	3.46
4	2	4.22	3.46		4	1	4.22	3.58
2	1	3.46	3.58		2	7	3.46	4.27
1	7	3.58	4.27		1	2	3.58	6
7	2	4.27	6		7	3	4.27	4.08
2	3	6	4.08		2	2	6	3.57
3	2	4.08	3.57		3	1	4.08	2.6
2	1	3.57	2.6		2	4	3.57	4.32
1	4	2.6	4.32		1	3	2.6	4.21
4	3	4.32	4.21		4	1	4.32	2.2
3	1	4.21	2.2		3	5	4.21	3.46
1	5	2.2	3.46		1	8	2.2	3.71
5	8	3.46	3.71		5	3	3.46	2.77
8	3	3.71	2.77		8	8	3.71	5.13
3	8	2.77	5.13		3	2	2.77	3.48
8	2	5.13	3.48		8	3	5.13	5.53
2	3	3.48	5.53		2	3	3.48	2.25
3	3	5.53	2.25		3	3	5.53	3.75
3	3	2.25	3.75		3	2	2.25	3.88
3	2	3.75	3.88		3	1	3.75	4.42
2	1	3.88	4.42		2	1	3.88	3.38
1	1	4.42	3.38		1	2	4.42	3.96
1	2	3.38	3.96		1	4	3.38	3.5
2	4	3.96	3.5		2	4	3.96	3.29
4	4	3.5	3.29		4	2	3.5	3.81
4	2	3.29	3.81		4	8	3.29	4.84
2	8	3.81	4.84		2	1	3.81	3.29
8	1	4.84	3.29		8	5	4.84	6.36
1	5	3.29	6.36		1	5	3.29	2.92
5	5	6.36	2.92		5	6	6.36	6
5	6	2.92	6		5	2	2.92	3.29
6	2	6	3.29		6	2	6	5.02
2	2	3.29	5.02		2	1	3.29	3.48
2	1	5.02	3.48		2	8	5.02	5.87
1	8	3.48	5.87		1	2	3.48	3.15
8	2	5.87	3.15		8	8	5.87	5.87
2	8	3.15	5.87		2	1	3.15	2.23
8	1	5.87	2.23		8	1	5.87	3.79
1	1	2.23	3.79		1	4	2.23	4.37
1	4	3.79	4.37		1	2	3.79	3.05
4	2	4.37	3.05		4	4	4.37	4.35
2	4	3.05	4.35		2	6	3.05	3.88
4	6	4.35	3.88		4	1	4.35	2.62
6	1	3.88	2.62		6	8	3.88	4.13
1	8	2.62	4.13		1	2	2.62	2.63
8	2	4.13	2.63		8	4	4.13	4.04
2	4	2.63	4.04		2	1	2.63	3.19
4	1	4.04	3.19		4	7	4.04	5.57
1	7	3.19	5.57		1	2	3.19	3.69
7	2	5.57	3.69		7	1	5.57	4.06
2	1	3.69	4.06		2	6	3.69	3.62
1	6	4.06	3.62		1	2	4.06	2.7
6	2	3.62	2.7		6	2	3.62	2.94
2	2	2.7	2.94		2	4	2.7	4.3
2	4	2.94	4.3		2	3	2.94	3.88
4	3	4.3	3.88		4	3	4.3	2.79
3	3	3.88	2.79		3		3.88
3		2.79			3		2.79

## Sheet: 铃声
2	8	4.06	6.36
8	2	6.36	2.26
2	8	2.26	5.87
8	2	5.87	3.96
2	4	3.96	4.04
4	2	4.04	4.57
2	2	4.57	5.02
2	3	5.02	4
3	1	4	4.07
1	1	4.07	4.29
1	4	4.29	4.3
4	2	4.3	5.13
2	1	5.13	2.2
1	1	2.2	3.57
1	3	3.57	4.32
3	6	4.32	4.41
6	8	4.41	5.53
8	6	5.53	6
6	4	6	4.13
4	4	4.13	4.84
4	3	4.84	3.75
3	1	3.75	3.58
1	1	3.58	3.79
1	7	3.79	3.88
7	1	3.88	3.29
1	1	3.29	3.71
1	1	3.71	4.36
1	6	4.36	4.42
6	7	4.42	5.96
7	1	5.96	3.05
1	4	3.05	2.61
4	4	2.61	4.22
4	1	4.22	2.25
1	8	2.25	5.57
8	3	5.57	3.71
3	6	3.71	2.7
6	1	2.7	2.79
1	5	2.79	5.87
5	8	5.87	6
8	8	6	6
8	7	6	6
7	1	6	3.71
1	8	3.71	5.53
8	4	5.53	4.41
4	1	4.41	2.61
1	3	2.61	3.71
3	1	3.71	3.05
1	6	3.05	4.32
6	7	4.32	4.04
7	8	4.04	5.57
8	2	5.57	2.26
2	1	2.26	2.79
1	1	2.79	2.25
1	8	2.25	5.96
8	2	5.96	3.29
2	6	3.29	4.84
6	4	4.84	4.36
4	8	4.36	6.36
8	2	6.36	3.57
2	6	3.57	4.42
6	6	4.42	3.75
6	4	3.75	4.22
4	4	4.22	4.07
4	1	4.07	3.58
1	8	3.58	5.87
8	4	5.87	4.3
4	1	4.3	3.79
1	2	3.79	2.2
2	1	2.2	3.96
1	1	3.96	2.7
1	8	2.7	4.13
8	6	4.13	5.02
6	6	5.02	4
6	4	4	4.29
4	4	4.29	4.57
4	8	4.57	5.13
8	6	5.13	3.88
6	1	3.88	4.06
1	7	4.06	5.87
7		5.87
