# Supplementary material for: Sequential biases on subjective judgments: Evidence from face attractiveness and ringtone agreeableness judgment
Source: PLoS One. 2018 Jun 11;13(6):e0198723. doi: 10.1371/journal.pone.0198723 (PMC5995378; doi:10.1371/journal.pone.0198723)
Supplement: S1 Data — (ZIP) [file pone.0198723.s001.zip › all the data/Exp 5/514.xlsx]

## Sheet: 铃声
5	8	4.06	6.36
8	4	6.36	2.26
4	6	2.26	5.87
6	4	5.87	3.96
4	3	3.96	4.04
3	4	4.04	4.57
4	4	4.57	5.02
4	6	5.02	4
6	8	4	4.07
8	5	4.07	4.29
5	5	4.29	4.3
5	7	4.3	5.13
7	6	5.13	2.2
6	5	2.2	3.57
5	4	3.57	4.32
4	5	4.32	4.41
5	7	4.41	5.53
7	8	5.53	6
8	7	6	4.13
7	6	4.13	4.84
6	8	4.84	3.75
8	4	3.75	3.58
4	4	3.58	3.79
4	4	3.79	3.88
4	4	3.88	3.29
4	4	3.29	3.71
4	6	3.71	4.36
6	7	4.36	4.42
7	8	4.42	5.96
8	4	5.96	3.05
4	5	3.05	2.61
5	5	2.61	4.22
5	4	4.22	2.25
4	8	2.25	5.57
8	4	5.57	3.71
4	4	3.71	2.7
4	5	2.7	2.79
5	8	2.79	5.87
8	8	5.87	6
8	8	6	5.57
8	8	5.57	5.87
8	7	5.87	3.75
7	7	3.75	5.13
7	6	5.13	4.13
6	8	4.13	5.96
8	7	5.96	4.07
7	4	4.07	3.58
4	4	3.58	3.29
4	5	3.29	5.02
5	5	5.02	3.88
5	3	3.88	2.7
3	5	2.7	4.04
5	4	4.04	3.57
4	5	3.57	3.79
5	8	3.79	5.53
8	4	5.53	4.32
4	6	4.32	4.84
6	4	4.84	3.71
4	7	3.71	4
7	4	4	2.61
4	4	2.61	4.29
4	5	4.29	4.41
5	8	4.41	5.87
8	5	5.87	4.36
5	4	4.36	3.71
4	8	3.71	4.42
8	4	4.42	4.06
4	5	4.06	4.57
5	3	4.57	2.25
3	8	2.25	6
8	4	6	2.2
4	5	2.2	3.96
5	5	3.96	2.26
5	6	2.26	4.22
6	4	4.22	2.79
4	7	2.79	6
7	4	6	3.05
4	7	3.05	4.3
7	8	4.3	6.36
8		6.36

## Sheet: 交替
3	8	3.23	6		3	3	3.23	3.71		3	3	3.23	3.71		8	8	6	5.87		3	8	3.23	6		8	3	6	3.71
8	3	6	3.71		8	8	6	5.87		3	2	3.71	3.29		8	6	5.87	3.88		3	8	3.71	5.87		8	2	5.87	3.29
3	8	3.71	5.87		3	2	3.71	3.29		2	2	3.29	2.67		6	5	3.88	4.84		2	6	3.29	3.88		6	2	3.88	2.67
8	2	5.87	3.29		8	6	5.87	3.88		2	2	2.67	3.63		5	7	4.84	5.57		2	5	2.67	4.84		5	2	4.84	3.63
2	6	3.29	3.88		2	2	3.29	2.67		2	3	3.63	3.52		7	5	5.57	5.02		2	7	3.63	5.57		7	3	5.57	3.52
6	2	3.88	2.67		6	5	3.88	4.84		3	2	3.52	2.85		5	4	5.02	2.25		3	5	3.52	5.02		5	2	5.02	2.85
2	5	2.67	4.84		2	2	2.67	3.63		2	4	2.85	3.04		4	4	2.25	4.06		2	4	2.85	2.25		4	4	2.25	3.04
5	2	4.84	3.63		5	7	4.84	5.57		4	4	3.04	3.87		4	8	4.06	6		4	4	3.04	4.06		4	4	4.06	3.87
2	7	3.63	5.57		2	3	3.63	3.52		4	2	3.87	3.23		8	8	6	5.53		4	8	3.87	6		8	2	6	3.23
7	3	5.57	3.52		7	5	5.57	5.02		2	2	3.23	3.25		8	4	5.53	4.29		2	8	3.23	5.53		8	2	5.53	3.25
3	5	3.52	5.02		3	2	3.52	2.85		2	2	3.25	3.62		4	4	4.29	2.61		2	4	3.25	4.29		4	2	4.29	3.62
5	2	5.02	2.85		5	4	5.02	2.25		2	2	3.62	4.1		4	8	2.61	5.87		2	4	3.62	2.61		4	2	2.61	4.1
2	4	2.85	2.25		2	4	2.85	3.04		2	2	4.1	3.33		8	6	5.87	4.3		2	8	4.1	5.87		8	2	5.87	3.33
4	4	2.25	3.04		4	4	2.25	4.06		2	1	3.33	2.71		6	7	4.3	3.75		2	6	3.33	4.3		6	1	4.3	2.71
4	4	3.04	4.06		4	4	3.04	3.87		1	2	2.71	3.98		7	4	3.75	4.04		1	7	2.71	3.75		7	2	3.75	3.98
4	4	4.06	3.87		4	8	4.06	6		2	2	3.98	4.42		4	6	4.04	4		2	4	3.98	4.04		4	2	4.04	4.42
4	8	3.87	6		4	2	3.87	3.23		2	1	4.42	2.25		6	5	4	3.58		2	6	4.42	4		6	1	4	2.25
8	2	6	3.23		8	8	6	5.53		1	2	2.25	3.21		5	6	3.58	4.22		1	5	2.25	3.58		5	2	3.58	3.21
2	8	3.23	5.53		2	2	3.23	3.25		2	5	3.21	3.44		6	6	4.22	2.79		2	6	3.21	4.22		6	5	4.22	3.44
8	2	5.53	3.25		8	4	5.53	4.29		5	2	3.44	2.02		6	4	2.79	3.79		5	6	3.44	2.79		6	2	2.79	2.02
2	4	3.25	4.29		2	2	3.25	3.62		2	3	2.02	3.65		4	4	3.79	3.05		2	4	2.02	3.79		4	3	3.79	3.65
4	2	4.29	3.62		4	4	4.29	2.61		3	2	3.65	2.9		4	5	3.05	4.07		3	4	3.65	3.05		4	2	3.05	2.9
2	4	3.62	2.61		2	2	3.62	4.1		2	4	2.9	5.42		5	6	4.07	3.71		2	5	2.9	4.07		5	4	4.07	5.42
4	2	2.61	4.1		4	8	2.61	5.87		4	2	5.42	3.33		6	6	3.71	4.42		4	6	5.42	3.71		6	2	3.71	3.33
2	8	4.1	5.87		2	2	4.1	3.33		2	3	3.33	3.75		6	8	4.42	6.36		2	6	3.33	4.42		6	3	4.42	3.75
8	2	5.87	3.33		8	6	5.87	4.3		3	2	3.75	2.37		8	3	6.36	4.32		3	8	3.75	6.36		8	2	6.36	2.37
2	6	3.33	4.3		2	1	3.33	2.71		2	1	2.37	2.38		3	4	4.32	2.26		2	3	2.37	4.32		3	1	4.32	2.38
6	1	4.3	2.71		6	7	4.3	3.75		1	2	2.38	2.87		4	4	2.26	3.96		1	4	2.38	2.26		4	2	2.26	2.87
1	7	2.71	3.75		1	2	2.71	3.98		2	2	2.87	3.13		4	4	3.96	3.71		2	4	2.87	3.96		4	2	3.96	3.13
7	2	3.75	3.98		7	4	3.75	4.04		2	3	3.13	3.13		4	4	3.71	3.57		2	4	3.13	3.71		4	3	3.71	3.13
2	4	3.98	4.04		2	2	3.98	4.42		3	4	3.13	5.83		4	5	3.57	4.41		3	4	3.13	3.57		4	4	3.57	5.83
4	2	4.04	4.42		4	6	4.04	4		4	2	5.83	2.88		5	8	4.41	5.96		4	5	5.83	4.41		5	2	4.41	2.88
2	6	4.42	4		2	1	4.42	2.25		2	2	2.88	2.54		8	5	5.96	4.57		2	8	2.88	5.96		8	2	5.96	2.54
6	1	4	2.25		6	5	4	3.58		2	2	2.54	2.81		5	4	4.57	2.7		2	5	2.54	4.57		5	2	4.57	2.81
1	5	2.25	3.58		1	2	2.25	3.21		2	3	2.81	4.06		4	3	2.7	3.29		2	4	2.81	2.7		4	3	2.7	4.06
5	2	3.58	3.21		5	6	3.58	4.22		3	2	4.06	3.71		3	5	3.29	4.13		3	3	4.06	3.29		3	2	3.29	3.71
2	6	3.21	4.22		2	5	3.21	3.44		2	3	3.71	3.94		5	7	4.13	4.36		2	5	3.71	4.13		5	3	4.13	3.94
6	5	4.22	3.44		6	6	4.22	2.79		3	4	3.94	4.52		7	8	4.36	5.13		3	7	3.94	4.36		7	4	4.36	4.52
5	6	3.44	2.79		5	2	3.44	2.02		4	1	4.52	2.27		8	4	5.13	2.2		4	8	4.52	5.13		8	1	5.13	2.27
6	2	2.79	2.02		6	4	2.79	3.79		1	3	2.27	3.29		4	7	2.2	4.42		1	4	2.27	2.2		4	3	2.2	3.29
2	4	2.02	3.79		2	3	2.02	3.65		3	2	3.29	3.62		7	4	4.42	4.04		3	7	3.29	4.42		7	2	4.42	3.62
4	3	3.79	3.65		4	4	3.79	3.05		2	3	3.62	3.88		4	3	4.04	4.06		2	4	3.62	4.04		4	3	4.04	3.88
3	4	3.65	3.05		3	2	3.65	2.9		3	1	3.88	2.62		3	5	4.06	4		3	3	3.88	4.06		3	1	4.06	2.62
4	2	3.05	2.9		4	5	3.05	4.07		1	1	2.62	2.65		5	4	4	3.29		1	5	2.62	4		5	1	4	2.65
2	5	2.9	4.07		2	4	2.9	5.42		1	4	2.65	3.69		4	6	3.29	4.84		1	4	2.65	3.29		4	4	3.29	3.69
5	4	4.07	5.42		5	6	4.07	3.71		4	2	3.69	3.15		6	5	4.84	4.41		4	6	3.69	4.84		6	2	4.84	3.15
4	6	5.42	3.71		4	2	5.42	3.33		2	1	3.15	3.88		5	6	4.41	4.13		2	5	3.15	4.41		5	1	4.41	3.88
6	2	3.71	3.33		6	6	3.71	4.42		1	5	3.88	4.35		6	7	4.13	3.71		1	6	3.88	4.13		6	5	4.13	4.35
2	6	3.33	4.42		2	3	3.33	3.75		5	3	4.35	3.17		7	4	3.71	2.26		5	7	4.35	3.71		7	3	3.71	3.17
6	3	4.42	3.75		6	8	4.42	6.36		3	1	3.17	2.77		4	8	2.26	5.13		3	4	3.17	2.26		4	1	2.26	2.77
3	8	3.75	6.36		3	2	3.75	2.37		1	1	2.77	3.38		8	4	5.13	4.07		1	8	2.77	5.13		8	1	5.13	3.38
8	2	6.36	2.37		8	3	6.36	4.32		1	1	3.38	2.96		4	5	4.07	4.3		1	4	3.38	4.07		4	1	4.07	2.96
2	3	2.37	4.32		2	1	2.37	2.38		1	1	2.96	2.94		5	5	4.3	6		1	5	2.96	4.3		5	1	4.3	2.94
3	1	4.32	2.38		3	4	4.32	2.26		1	2	2.94	3.48		5	7	6	5.96		1	5	2.94	6		5	2	6	3.48
1	4	2.38	2.26		1	2	2.38	2.87		2	1	3.48	3.46		7	4	5.96	2.25		2	7	3.48	5.96		7	1	5.96	3.46
4	2	2.26	2.87		4	4	2.26	3.96		1	1	3.46	3.33		4	6	2.25	4.22		1	4	3.46	2.25		4	1	2.25	3.33
2	4	2.87	3.96		2	2	2.87	3.13		1	1	3.33	3.19		6	7	4.22	5.87		1	6	3.33	4.22		6	1	4.22	3.19
4	2	3.96	3.13		4	4	3.96	3.71		1	2	3.19	3.58		7	7	5.87	5.87		1	7	3.19	5.87		7	2	5.87	3.58
2	4	3.13	3.71		2	3	3.13	3.13		2	3	3.58	3.81		7	4	5.87	4.29		2	7	3.58	5.87		7	3	5.87	3.81
4	3	3.71	3.13		4	4	3.71	3.57		3	3	3.81	3.4		4	4	4.29	2.7		3	4	3.81	4.29		4	3	4.29	3.4
3	4	3.13	3.57		3	4	3.13	5.83		3	1	3.4	2.62		4	3	2.7	3.96		3	4	3.4	2.7		4	1	2.7	2.62
4	4	3.57	5.83		4	5	3.57	4.41		1	2	2.62	4.08		3	3	3.96	2.2		1	3	2.62	3.96		3	2	3.96	4.08
4	5	5.83	4.41		4	2	5.83	2.88		2	3	4.08	3.46		3	3	2.2	2.79		2	3	4.08	2.2		3	3	2.2	3.46
5	2	4.41	2.88		5	8	4.41	5.96		3	1	3.46	3.29		3	4	2.79	4.57		3	3	3.46	2.79		3	1	2.79	3.29
2	8	2.88	5.96		2	2	2.88	2.54		1	1	3.29	2.25		4	6	4.57	3.75		1	4	3.29	4.57		4	1	4.57	2.25
8	2	5.96	2.54		8	5	5.96	4.57		1	4	2.25	4.44		6	8	3.75	6		1	6	2.25	3.75		6	4	3.75	4.44
2	5	2.54	4.57		2	2	2.54	2.81		4	1	4.44	2.92		8	4	6	3.58		4	8	4.44	6		8	1	6	2.92
5	2	4.57	2.81		5	4	4.57	2.7		1	1	2.92	3.29		4	4	3.58	3.57		1	4	2.92	3.58		4	1	3.58	3.29
2	4	2.81	2.7		2	3	2.81	4.06		1	5	3.29	4.37		4	6	3.57	3.79		1	4	3.29	3.57		4	5	3.57	4.37
4	3	2.7	4.06		4	3	2.7	3.29		5	2	4.37	3.44		6	5	3.79	5.02		5	6	4.37	3.79		6	2	3.79	3.44
3	3	4.06	3.29		3	2	4.06	3.71		2	1	3.44	3.48		5	3	5.02	3.71		2	5	3.44	5.02		5	1	5.02	3.48
3	2	3.29	3.71		3	5	3.29	4.13		1	4	3.48	4.27		3	4	3.71	3.88		1	3	3.48	3.71		3	4	3.71	4.27
2	5	3.71	4.13		2	3	3.71	3.94		4	1	4.27	2.6		4	7	3.88	4.36		4	4	4.27	3.88		4	1	3.88	2.6
5	3	4.13	3.94		5	7	4.13	4.36		1	4	2.6	4.21		7	7	4.36	5.53		1	7	2.6	4.36		7	4	4.36	4.21
3	7	3.94	4.36		3	4	3.94	4.52		4	1	4.21	3.5		7	6	5.53	5.57		4	7	4.21	5.53		7	1	5.53	3.5
7	4	4.36	4.52		7	8	4.36	5.13		1	2	3.5	3.52		6	4	5.57	4.32		1	6	3.5	5.57		6	2	5.57	3.52
4	8	4.52	5.13		4	1	4.52	2.27		2	1	3.52	2.63		4	4	4.32	2.61		2	4	3.52	4.32		4	1	4.32	2.63
8	1	5.13	2.27		8	4	5.13	2.2		1	3	2.63	3.06		4	8	2.61	6.36		1	4	2.63	2.61		4	3	2.61	3.06
1	4	2.27	2.2		1	3	2.27	3.29		3	1	3.06	2.23		8	2	6.36	3.05		3	8	3.06	6.36		8	1	6.36	2.23
4	3	2.2	3.29		4	7	2.2	4.42		1		2.23			2		3.05			1	2	2.23	3.05		2		3.05
3	7	3.29	4.42		3	2	3.29	3.62
7	2	4.42	3.62		7	4	4.42	4.04
2	4	3.62	4.04		2	3	3.62	3.88
4	3	4.04	3.88		4	3	4.04	4.06
3	3	3.88	4.06		3	1	3.88	2.62
3	1	4.06	2.62		3	5	4.06	4
1	5	2.62	4		1	1	2.62	2.65
5	1	4	2.65		5	4	4	3.29
1	4	2.65	3.29		1	4	2.65	3.69
4	4	3.29	3.69		4	6	3.29	4.84
4	6	3.69	4.84		4	2	3.69	3.15
6	2	4.84	3.15		6	5	4.84	4.41
2	5	3.15	4.41		2	1	3.15	3.88
5	1	4.41	3.88		5	6	4.41	4.13
1	6	3.88	4.13		1	5	3.88	4.35
6	5	4.13	4.35		6	7	4.13	3.71
5	7	4.35	3.71		5	3	4.35	3.17
7	3	3.71	3.17		7	4	3.71	2.26
3	4	3.17	2.26		3	1	3.17	2.77
4	1	2.26	2.77		4	8	2.26	5.13
1	8	2.77	5.13		1	1	2.77	3.38
8	1	5.13	3.38		8	4	5.13	4.07
1	4	3.38	4.07		1	1	3.38	2.96
4	1	4.07	2.96		4	5	4.07	4.3
1	5	2.96	4.3		1	1	2.96	2.94
5	1	4.3	2.94		5	5	4.3	6
1	5	2.94	6		1	2	2.94	3.48
5	2	6	3.48		5	7	6	5.96
2	7	3.48	5.96		2	1	3.48	3.46
7	1	5.96	3.46		7	4	5.96	2.25
1	4	3.46	2.25		1	1	3.46	3.33
4	1	2.25	3.33		4	6	2.25	4.22
1	6	3.33	4.22		1	1	3.33	3.19
6	1	4.22	3.19		6	7	4.22	5.87
1	7	3.19	5.87		1	2	3.19	3.58
7	2	5.87	3.58		7	7	5.87	5.87
2	7	3.58	5.87		2	3	3.58	3.81
7	3	5.87	3.81		7	4	5.87	4.29
3	4	3.81	4.29		3	3	3.81	3.4
4	3	4.29	3.4		4	4	4.29	2.7
3	4	3.4	2.7		3	1	3.4	2.62
4	1	2.7	2.62		4	3	2.7	3.96
1	3	2.62	3.96		1	2	2.62	4.08
3	2	3.96	4.08		3	3	3.96	2.2
2	3	4.08	2.2		2	3	4.08	3.46
3	3	2.2	3.46		3	3	2.2	2.79
3	3	3.46	2.79		3	1	3.46	3.29
3	1	2.79	3.29		3	4	2.79	4.57
1	4	3.29	4.57		1	1	3.29	2.25
4	1	4.57	2.25		4	6	4.57	3.75
1	6	2.25	3.75		1	4	2.25	4.44
6	4	3.75	4.44		6	8	3.75	6
4	8	4.44	6		4	1	4.44	2.92
8	1	6	2.92		8	4	6	3.58
1	4	2.92	3.58		1	1	2.92	3.29
4	1	3.58	3.29		4	4	3.58	3.57
1	4	3.29	3.57		1	5	3.29	4.37
4	5	3.57	4.37		4	6	3.57	3.79
5	6	4.37	3.79		5	2	4.37	3.44
6	2	3.79	3.44		6	5	3.79	5.02
2	5	3.44	5.02		2	1	3.44	3.48
5	1	5.02	3.48		5	3	5.02	3.71
1	3	3.48	3.71		1	4	3.48	4.27
3	4	3.71	4.27		3	4	3.71	3.88
4	4	4.27	3.88		4	1	4.27	2.6
4	1	3.88	2.6		4	7	3.88	4.36
1	7	2.6	4.36		1	4	2.6	4.21
7	4	4.36	4.21		7	7	4.36	5.53
4	7	4.21	5.53		4	1	4.21	3.5
7	1	5.53	3.5		7	6	5.53	5.57
1	6	3.5	5.57		1	2	3.5	3.52
6	2	5.57	3.52		6	4	5.57	4.32
2	4	3.52	4.32		2	1	3.52	2.63
4	1	4.32	2.63		4	4	4.32	2.61
1	4	2.63	2.61		1	3	2.63	3.06
4	3	2.61	3.06		4	8	2.61	6.36
3	8	3.06	6.36		3	1	3.06	2.23
8	1	6.36	2.23		8	2	6.36	3.05
1	2	2.23	3.05		1		2.23
2		3.05			2		3.05
