# Supplementary material for: Sequential biases on subjective judgments: Evidence from face attractiveness and ringtone agreeableness judgment
Source: PLoS One. 2018 Jun 11;13(6):e0198723. doi: 10.1371/journal.pone.0198723 (PMC5995378; doi:10.1371/journal.pone.0198723)
Supplement: S1 Data — (ZIP) [file pone.0198723.s001.zip › all the data/Exp 5/515.xlsx]

## Sheet: 铃声
2	7	4.06	6.36
7	1	6.36	2.26
1	4	2.26	5.87
4	4	5.87	3.96
4	2	3.96	4.04
2	5	4.04	4.57
5	6	4.57	5.02
6	8	5.02	4
8	8	4	4.07
8	1	4.07	4.29
1	6	4.29	4.3
6	5	4.3	5.13
5	2	5.13	2.2
2	1	2.2	3.57
1	1	3.57	4.32
1	2	4.32	4.41
2	2	4.41	5.53
2	6	5.53	6
6	1	6	4.13
1	8	4.13	4.84
8	1	4.84	3.75
1	6	3.75	3.58
6	1	3.58	3.79
1	1	3.79	3.88
1	1	3.88	3.29
1	3	3.29	3.71
3	3	3.71	4.36
3	4	4.36	4.42
4	5	4.42	5.96
5	4	5.96	3.05
4	1	3.05	2.61
1	4	2.61	4.22
4	4	4.22	2.25
4	8	2.25	5.57
8	2	5.57	3.71
2	2	3.71	2.7
2	1	2.7	2.79
1	7	2.79	5.87
7	8	5.87	6
8	2	6	4.36
2	1	4.36	2.79
1	1	2.79	2.25
1	1	2.25	5.13
1	6	5.13	4.06
6	3	4.06	3.05
3	6	3.05	4.22
6	7	4.22	4.13
7	7	4.13	5.87
7	6	5.87	6
6	8	6	5.57
8	3	5.57	4.57
3	2	4.57	2.26
2	7	2.26	6.36
7	5	6.36	5.53
5	3	5.53	4.3
3	4	4.3	4.41
4	2	4.41	4
2	1	4	3.71
1	4	3.71	3.75
4	3	3.75	3.96
3	2	3.96	4.32
2	1	4.32	3.71
1	1	3.71	4.29
1	1	4.29	5.02
1	2	5.02	3.29
2	2	3.29	3.57
2	8	3.57	6
8	6	6	3.58
6	5	3.58	3.88
5	5	3.88	2.61
5	6	2.61	5.96
6	3	5.96	4.07
3	1	4.07	4.04
1	1	4.04	2.2
1	3	2.2	5.87
3	7	5.87	4.42
7	4	4.42	2.7
4	4	2.7	3.79
4	1	3.79	4.84
1		4.84

## Sheet: 交替
4	6	3.23	6		4	7	3.23	3.44		4	7	3.23	3.44		6	8	6	5.87		4	6	3.23	6		6	7	6	3.44
6	7	6	3.44		6	8	6	5.87		7	5	3.44	3.98		8	1	5.87	4		7	8	3.44	5.87		8	5	5.87	3.98
7	8	3.44	5.87		7	5	3.44	3.98		5	4	3.98	3.87		1	3	4	5.87		5	1	3.98	4		1	4	4	3.87
8	5	5.87	3.98		8	1	5.87	4		4	3	3.87	3.33		3	2	5.87	4.07		4	3	3.87	5.87		3	3	5.87	3.33
5	1	3.98	4		5	4	3.98	3.87		3	7	3.33	5.42		2	4	4.07	4.36		3	2	3.33	4.07		2	7	4.07	5.42
1	4	4	3.87		1	3	4	5.87		7	4	5.42	2.71		4	3	4.36	4.3		7	4	5.42	4.36		4	4	4.36	2.71
4	3	3.87	5.87		4	3	3.87	3.33		4	5	2.71	3.62		3	4	4.3	5.53		4	3	2.71	4.3		3	5	4.3	3.62
3	3	5.87	3.33		3	2	5.87	4.07		5	2	3.62	2.67		4	6	5.53	5.96		5	4	3.62	5.53		4	2	5.53	2.67
3	2	3.33	4.07		3	7	3.33	5.42		2	1	2.67	3.63		6	1	5.96	4.22		2	6	2.67	5.96		6	1	5.96	3.63
2	7	4.07	5.42		2	4	4.07	4.36		1	6	3.63	3.04		1	1	4.22	2.26		1	1	3.63	4.22		1	6	4.22	3.04
7	4	5.42	4.36		7	4	5.42	2.71		6	2	3.04	3.13		1	1	2.26	4.29		6	1	3.04	2.26		1	2	2.26	3.13
4	4	4.36	2.71		4	3	4.36	4.3		2	4	3.13	3.71		1	1	4.29	3.05		2	1	3.13	4.29		1	4	4.29	3.71
4	3	2.71	4.3		4	5	2.71	3.62		4	7	3.71	4.42		1	2	3.05	4.06		4	1	3.71	3.05		1	7	3.05	4.42
3	5	4.3	3.62		3	4	4.3	5.53		7	6	4.42	3.13		2	1	4.06	2.79		7	2	4.42	4.06		2	6	4.06	3.13
5	4	3.62	5.53		5	2	3.62	2.67		6	5	3.13	3.21		1	1	2.79	3.58		6	1	3.13	2.79		1	5	2.79	3.21
4	2	5.53	2.67		4	6	5.53	5.96		5	7	3.21	5.83		1	3	3.58	3.71		5	1	3.21	3.58		1	7	3.58	5.83
2	6	2.67	5.96		2	1	2.67	3.63		7	1	5.83	2.38		3	4	3.71	2.7		7	3	5.83	3.71		3	1	3.71	2.38
6	1	5.96	3.63		6	1	5.96	4.22		1	5	2.38	3.94		4	2	2.7	5.02		1	4	2.38	2.7		4	5	2.7	3.94
1	1	3.63	4.22		1	6	3.63	3.04		5	6	3.94	4.1		2	8	5.02	6.36		5	2	3.94	5.02		2	6	5.02	4.1
1	6	4.22	3.04		1	1	4.22	2.26		6	2	4.1	3.52		8	3	6.36	4.41		6	8	4.1	6.36		8	2	6.36	3.52
6	1	3.04	2.26		6	2	3.04	3.13		2	4	3.52	2.87		3	2	4.41	5.13		2	3	3.52	4.41		3	4	4.41	2.87
1	2	2.26	3.13		1	1	2.26	4.29		4	4	2.87	2.85		2	1	5.13	3.57		4	2	2.87	5.13		2	4	5.13	2.85
2	1	3.13	4.29		2	4	3.13	3.71		4	3	2.85	3.75		1	3	3.57	4.04		4	1	2.85	3.57		1	3	3.57	3.75
1	4	4.29	3.71		1	1	4.29	3.05		3	2	3.75	3.23		3	8	4.04	6		3	3	3.75	4.04		3	2	4.04	3.23
4	1	3.71	3.05		4	7	3.71	4.42		2	1	3.23	2.25		8	2	6	3.29		2	8	3.23	6		8	1	6	2.25
1	7	3.05	4.42		1	2	3.05	4.06		1	2	2.25	2.02		2	1	3.29	2.25		1	2	2.25	3.29		2	2	3.29	2.02
7	2	4.42	4.06		7	6	4.42	3.13		2	6	2.02	3.33		1	2	2.25	3.96		2	1	2.02	2.25		1	6	2.25	3.33
2	6	4.06	3.13		2	1	4.06	2.79		6	8	3.33	3.29		2	1	3.96	3.79		6	2	3.33	3.96		2	8	3.96	3.29
6	1	3.13	2.79		6	5	3.13	3.21		8	1	3.29	3.25		1	1	3.79	3.71		8	1	3.29	3.79		1	1	3.79	3.25
1	5	2.79	3.21		1	1	2.79	3.58		1	6	3.25	4.06		1	7	3.71	4.42		1	1	3.25	3.71		1	6	3.71	4.06
5	1	3.21	3.58		5	7	3.21	5.83		6	4	4.06	2.9		7	3	4.42	3.88		6	7	4.06	4.42		7	4	4.42	2.9
1	7	3.58	5.83		1	3	3.58	3.71		4	7	2.9	3.65		3	4	3.88	4.84		4	3	2.9	3.88		3	7	3.88	3.65
7	3	5.83	3.71		7	1	5.83	2.38		7	1	3.65	2.81		4	2	4.84	4.13		7	4	3.65	4.84		4	1	4.84	2.81
3	1	3.71	2.38		3	4	3.71	2.7		1	8	2.81	3.71		2	2	4.13	2.61		1	2	2.81	4.13		2	8	4.13	3.71
1	4	2.38	2.7		1	5	2.38	3.94		8	1	3.71	2.27		2	8	2.61	5.57		8	2	3.71	2.61		2	1	2.61	2.27
4	5	2.7	3.94		4	2	2.7	5.02		1	1	2.27	2.54		8	2	5.57	2.2		1	8	2.27	5.57		8	1	5.57	2.54
5	2	3.94	5.02		5	6	3.94	4.1		1	7	2.54	2.37		2	2	2.2	4.57		1	2	2.54	2.2		2	7	2.2	2.37
2	6	5.02	4.1		2	8	5.02	6.36		7	8	2.37	4.52		2	2	4.57	4.32		7	2	2.37	4.57		2	8	4.57	4.52
6	8	4.1	6.36		6	2	4.1	3.52		8	4	4.52	2.88		2	2	4.32	3.75		8	2	4.52	4.32		2	4	4.32	2.88
8	2	6.36	3.52		8	3	6.36	4.41		4	2	2.88	3.15		2	1	3.75	2.2		4	2	2.88	3.75		2	2	3.75	3.15
2	3	3.52	4.41		2	4	3.52	2.87		2	4	3.15	3.44		1	5	2.2	4.22		2	1	3.15	2.2		1	4	2.2	3.44
3	4	4.41	2.87		3	2	4.41	5.13		4	2	3.44	2.23		5	8	4.22	5.57		4	5	3.44	4.22		5	2	4.22	2.23
4	2	2.87	5.13		4	4	2.87	2.85		2	3	2.23	3.48		8	1	5.57	4.29		2	8	2.23	5.57		8	3	5.57	3.48
2	4	5.13	2.85		2	1	5.13	3.57		3	4	3.48	3.29		1	2	4.29	5.13		3	1	3.48	4.29		1	4	4.29	3.29
4	1	2.85	3.57		4	3	2.85	3.75		4	7	3.29	3.48		2	1	5.13	3.05		4	2	3.29	5.13		2	7	5.13	3.48
1	3	3.57	3.75		1	3	3.57	4.04		7	1	3.48	3.17		1	2	3.05	5.87		7	1	3.48	3.05		1	1	3.05	3.17
3	3	3.75	4.04		3	2	3.75	3.23		1	8	3.17	4.21		2	1	5.87	3.57		1	2	3.17	5.87		2	8	5.87	4.21
3	2	4.04	3.23		3	8	4.04	6		8	1	4.21	3.29		1	4	3.57	4.36		8	1	4.21	3.57		1	1	3.57	3.29
2	8	3.23	6		2	1	3.23	2.25		1	1	3.29	2.63		4	1	4.36	4		1	4	3.29	4.36		4	1	4.36	2.63
8	1	6	2.25		8	2	6	3.29		1	7	2.63	4.44		1	1	4	2.26		1	1	2.63	4		1	7	4	4.44
1	2	2.25	3.29		1	2	2.25	2.02		7	3	4.44	2.92		1	2	2.26	3.71		7	1	4.44	2.26		1	3	2.26	2.92
2	2	3.29	2.02		2	1	3.29	2.25		3	1	2.92	3.06		2	3	3.71	4.57		3	2	2.92	3.71		2	1	3.71	3.06
2	1	2.02	2.25		2	6	2.02	3.33		1	1	3.06	3.38		3	2	4.57	4.04		1	3	3.06	4.57		3	1	4.57	3.38
1	6	2.25	3.33		1	2	2.25	3.96		1	1	3.38	3.88		2	4	4.04	4.41		1	2	3.38	4.04		2	1	4.04	3.88
6	2	3.33	3.96		6	8	3.33	3.29		1	6	3.88	3.5		4	2	4.41	2.79		1	4	3.88	4.41		4	6	4.41	3.5
2	8	3.96	3.29		2	1	3.96	3.79		6	5	3.5	3.46		2	4	2.79	4.84		6	2	3.5	2.79		2	5	2.79	3.46
8	1	3.29	3.79		8	1	3.29	3.25		5	1	3.46	3.29		4	7	4.84	4.42		5	4	3.46	4.84		4	1	4.84	3.29
1	1	3.79	3.25		1	1	3.79	3.71		1	6	3.29	3.81		7	8	4.42	5.53		1	7	3.29	4.42		7	6	4.42	3.81
1	1	3.25	3.71		1	6	3.25	4.06		6	7	3.81	3.62		8	2	5.53	3.79		6	8	3.81	5.53		8	7	5.53	3.62
1	6	3.71	4.06		1	7	3.71	4.42		7	2	3.62	3.19		2	4	3.79	3.88		7	2	3.62	3.79		2	2	3.79	3.19
6	7	4.06	4.42		6	4	4.06	2.9		2	4	3.19	2.6		4	6	3.88	4.3		2	4	3.19	3.88		4	4	3.88	2.6
7	4	4.42	2.9		7	3	4.42	3.88		4	1	2.6	3.46		6	1	4.3	3.71		4	6	2.6	4.3		6	1	4.3	3.46
4	3	2.9	3.88		4	7	2.9	3.65		1	8	3.46	2.94		1	1	3.71	3.29		1	1	3.46	3.71		1	8	3.71	2.94
3	7	3.88	3.65		3	4	3.88	4.84		8	4	2.94	2.65		1	2	3.29	4.06		8	1	2.94	3.29		1	4	3.29	2.65
7	4	3.65	4.84		7	1	3.65	2.81		4	6	2.65	4.27		2	7	4.06	5.87		4	2	2.65	4.06		2	6	4.06	4.27
4	1	4.84	2.81		4	2	4.84	4.13		6	2	4.27	2.62		7	1	5.87	5.02		6	7	4.27	5.87		7	2	5.87	2.62
1	2	2.81	4.13		1	8	2.81	3.71		2	1	2.62	2.25		1	2	5.02	3.96		2	1	2.62	5.02		1	1	5.02	2.25
2	8	4.13	3.71		2	2	4.13	2.61		1	3	2.25	4.08		2	8	3.96	6		1	2	2.25	3.96		2	3	3.96	4.08
8	2	3.71	2.61		8	1	3.71	2.27		3	6	4.08	3.33		8	2	6	2.61		3	8	4.08	6		8	6	6	3.33
2	1	2.61	2.27		2	8	2.61	5.57		6	1	3.33	3.4		2	1	2.61	3.75		6	2	3.33	2.61		2	1	2.61	3.4
1	8	2.27	5.57		1	1	2.27	2.54		1	6	3.4	4.35		1	7	3.75	4.13		1	1	3.4	3.75		1	6	3.75	4.35
8	1	5.57	2.54		8	2	5.57	2.2		6	5	4.35	3.69		7	3	4.13	4.32		6	7	4.35	4.13		7	5	4.13	3.69
1	2	2.54	2.2		1	7	2.54	2.37		5	8	3.69	4.37		3	8	4.32	6.36		5	3	3.69	4.32		3	8	4.32	4.37
2	7	2.2	2.37		2	2	2.2	4.57		8	4	4.37	2.96		8	8	6.36	6		8	8	4.37	6.36		8	4	6.36	2.96
7	2	2.37	4.57		7	8	2.37	4.52		4	6	2.96	2.77		8	2	6	4.07		4	8	2.96	6		8	6	6	2.77
2	8	4.57	4.52		2	2	4.57	4.32		6	2	2.77	3.58		2	6	4.07	2.7		6	2	2.77	4.07		2	2	4.07	3.58
8	2	4.52	4.32		8	4	4.52	2.88		2	3	3.58	3.88		6	4	2.7	3.58		2	6	3.58	2.7		6	3	2.7	3.88
2	4	4.32	2.88		2	2	4.32	3.75		3	4	3.88	3.52		4	1	3.58	2.25		3	4	3.88	3.58		4	4	3.58	3.52
4	2	2.88	3.75		4	2	2.88	3.15		4	1	3.52	2.62		1	8	2.25	5.96		4	1	3.52	2.25		1	1	2.25	2.62
2	2	3.75	3.15		2	1	3.75	2.2		1		2.62			8		5.96			1	8	2.62	5.96		8		5.96
2	1	3.15	2.2		2	4	3.15	3.44
1	4	2.2	3.44		1	5	2.2	4.22
4	5	3.44	4.22		4	2	3.44	2.23
5	2	4.22	2.23		5	8	4.22	5.57
2	8	2.23	5.57		2	3	2.23	3.48
8	3	5.57	3.48		8	1	5.57	4.29
3	1	3.48	4.29		3	4	3.48	3.29
1	4	4.29	3.29		1	2	4.29	5.13
4	2	3.29	5.13		4	7	3.29	3.48
2	7	5.13	3.48		2	1	5.13	3.05
7	1	3.48	3.05		7	1	3.48	3.17
1	1	3.05	3.17		1	2	3.05	5.87
1	2	3.17	5.87		1	8	3.17	4.21
2	8	5.87	4.21		2	1	5.87	3.57
8	1	4.21	3.57		8	1	4.21	3.29
1	1	3.57	3.29		1	4	3.57	4.36
1	4	3.29	4.36		1	1	3.29	2.63
4	1	4.36	2.63		4	1	4.36	4
1	1	2.63	4		1	7	2.63	4.44
1	7	4	4.44		1	1	4	2.26
7	1	4.44	2.26		7	3	4.44	2.92
1	3	2.26	2.92		1	2	2.26	3.71
3	2	2.92	3.71		3	1	2.92	3.06
2	1	3.71	3.06		2	3	3.71	4.57
1	3	3.06	4.57		1	1	3.06	3.38
3	1	4.57	3.38		3	2	4.57	4.04
1	2	3.38	4.04		1	1	3.38	3.88
2	1	4.04	3.88		2	4	4.04	4.41
1	4	3.88	4.41		1	6	3.88	3.5
4	6	4.41	3.5		4	2	4.41	2.79
6	2	3.5	2.79		6	5	3.5	3.46
2	5	2.79	3.46		2	4	2.79	4.84
5	4	3.46	4.84		5	1	3.46	3.29
4	1	4.84	3.29		4	7	4.84	4.42
1	7	3.29	4.42		1	6	3.29	3.81
7	6	4.42	3.81		7	8	4.42	5.53
6	8	3.81	5.53		6	7	3.81	3.62
8	7	5.53	3.62		8	2	5.53	3.79
7	2	3.62	3.79		7	2	3.62	3.19
2	2	3.79	3.19		2	4	3.79	3.88
2	4	3.19	3.88		2	4	3.19	2.6
4	4	3.88	2.6		4	6	3.88	4.3
4	6	2.6	4.3		4	1	2.6	3.46
6	1	4.3	3.46		6	1	4.3	3.71
1	1	3.46	3.71		1	8	3.46	2.94
1	8	3.71	2.94		1	1	3.71	3.29
8	1	2.94	3.29		8	4	2.94	2.65
1	4	3.29	2.65		1	2	3.29	4.06
4	2	2.65	4.06		4	6	2.65	4.27
2	6	4.06	4.27		2	7	4.06	5.87
6	7	4.27	5.87		6	2	4.27	2.62
7	2	5.87	2.62		7	1	5.87	5.02
2	1	2.62	5.02		2	1	2.62	2.25
1	1	5.02	2.25		1	2	5.02	3.96
1	2	2.25	3.96		1	3	2.25	4.08
2	3	3.96	4.08		2	8	3.96	6
3	8	4.08	6		3	6	4.08	3.33
8	6	6	3.33		8	2	6	2.61
6	2	3.33	2.61		6	1	3.33	3.4
2	1	2.61	3.4		2	1	2.61	3.75
1	1	3.4	3.75		1	6	3.4	4.35
1	6	3.75	4.35		1	7	3.75	4.13
6	7	4.35	4.13		6	5	4.35	3.69
7	5	4.13	3.69		7	3	4.13	4.32
5	3	3.69	4.32		5	8	3.69	4.37
3	8	4.32	4.37		3	8	4.32	6.36
8	8	4.37	6.36		8	4	4.37	2.96
8	4	6.36	2.96		8	8	6.36	6
4	8	2.96	6		4	6	2.96	2.77
8	6	6	2.77		8	2	6	4.07
6	2	2.77	4.07		6	2	2.77	3.58
2	2	4.07	3.58		2	6	4.07	2.7
2	6	3.58	2.7		2	3	3.58	3.88
6	3	2.7	3.88		6	4	2.7	3.58
3	4	3.88	3.58		3	4	3.88	3.52
4	4	3.58	3.52		4	1	3.58	2.25
4	1	3.52	2.25		4	1	3.52	2.62
1	1	2.25	2.62		1	8	2.25	5.96
1	8	2.62	5.96		1		2.62
8		5.96			8		5.96
