# Supplementary material for: Sequential biases on subjective judgments: Evidence from face attractiveness and ringtone agreeableness judgment
Source: PLoS One. 2018 Jun 11;13(6):e0198723. doi: 10.1371/journal.pone.0198723 (PMC5995378; doi:10.1371/journal.pone.0198723)
Supplement: S1 Data — (ZIP) [file pone.0198723.s001.zip › all the data/Exp 5/516.xlsx]

## Sheet: 铃声
5	7	4.06	6.36
7	2	6.36	2.26
2	6	2.26	5.87
6	5	5.87	3.96
5	4	3.96	4.04
4	6	4.04	4.57
6	6	4.57	5.02
6	6	5.02	4
6	5	4	4.07
5	4	4.07	4.29
4	3	4.29	4.3
3	5	4.3	5.13
5	2	5.13	2.2
2	1	2.2	3.57
1	4	3.57	4.32
4	4	4.32	4.41
4	6	4.41	5.53
6	6	5.53	6
6	4	6	4.13
4	7	4.13	4.84
7	5	4.84	3.75
5	4	3.75	3.58
4	4	3.58	3.79
4	5	3.79	3.88
5	2	3.88	3.29
2	4	3.29	3.71
4	6	3.71	4.36
6	7	4.36	4.42
7	7	4.42	5.96
7	5	5.96	3.05
5	2	3.05	2.61
2	4	2.61	4.22
4	2	4.22	2.25
2	7	2.25	5.57
7	4	5.57	3.71
4	2	3.71	2.7
2	2	2.7	2.79
2	3	2.79	5.87
3	4	5.87	6
4	8	6	5.87
8	7	5.87	6.36
7	7	6.36	5.96
7	3	5.96	2.79
3	3	2.79	3.71
3	4	3.71	3.58
4	3	3.58	4.07
3	3	4.07	4.13
3	3	4.13	5.57
3	2	5.57	3.29
2	4	3.29	3.05
4	5	3.05	4
5	3	4	3.79
3	5	3.79	4.06
5	7	4.06	5.87
7	3	5.87	2.2
3	6	2.2	4.36
6	4	4.36	4.22
4	6	4.22	5.53
6	1	5.53	2.7
1	3	2.7	4.3
3	5	4.3	4.29
5	3	4.29	2.25
3	6	2.25	4.84
6	6	4.84	6
6	6	6	4.32
6	6	4.32	3.88
6	8	3.88	6
8	6	6	3.96
6	7	3.96	4.42
7	1	4.42	2.26
1	2	2.26	4.41
2	2	4.41	5.02
2	3	5.02	3.75
3	2	3.75	4.04
2	4	4.04	4.57
4	5	4.57	3.71
5	2	3.71	3.57
2	2	3.57	2.61
2	4	2.61	5.13
4		5.13

## Sheet: 交替
3	8	3.75	5.13		3	5	3.75	3.63		3	5	3.75	3.63		8	7	5.13	6		3	8	3.75	5.13		8	5	5.13	3.63
8	5	5.13	3.63		8	7	5.13	6		5	4	3.63	4.42		7	7	6	5.57		5	7	3.63	6		7	4	6	4.42
5	7	3.63	6		5	4	3.63	4.42		4	6	4.42	2.87		7	4	5.57	3.57		4	7	4.42	5.57		7	6	5.57	2.87
7	4	6	4.42		7	7	6	5.57		6	3	2.87	2.67		4	5	3.57	4.13		6	4	2.87	3.57		4	3	3.57	2.67
4	7	4.42	5.57		4	6	4.42	2.87		3	3	2.67	2.38		5	6	4.13	5.87		3	5	2.67	4.13		5	3	4.13	2.38
7	6	5.57	2.87		7	4	5.57	3.57		3	5	2.38	3.04		6	2	5.87	2.26		3	6	2.38	5.87		6	5	5.87	3.04
6	4	2.87	3.57		6	3	2.87	2.67		5	4	3.04	4.06		2	6	2.26	3.71		5	2	3.04	2.26		2	4	2.26	4.06
4	3	3.57	2.67		4	5	3.57	4.13		4	2	4.06	2.02		6	7	3.71	4.36		4	6	4.06	3.71		6	2	3.71	2.02
3	5	2.67	4.13		3	3	2.67	2.38		2	6	2.02	5.83		7	6	4.36	3.79		2	7	2.02	4.36		7	6	4.36	5.83
5	3	4.13	2.38		5	6	4.13	5.87		6	6	5.83	3.98		6	4	3.79	2.2		6	6	5.83	3.79		6	6	3.79	3.98
3	6	2.38	5.87		3	5	2.38	3.04		6	4	3.98	3.52		4	5	2.2	3.29		6	4	3.98	2.2		4	4	2.2	3.52
6	5	5.87	3.04		6	2	5.87	2.26		4	4	3.52	3.33		5	4	3.29	4.3		4	5	3.52	3.29		5	4	3.29	3.33
5	2	3.04	2.26		5	4	3.04	4.06		4	4	3.33	3.23		4	6	4.3	5.02		4	4	3.33	4.3		4	4	4.3	3.23
2	4	2.26	4.06		2	6	2.26	3.71		4	5	3.23	3.21		6	5	5.02	3.05		4	6	3.23	5.02		6	5	5.02	3.21
4	6	4.06	3.71		4	2	4.06	2.02		5	4	3.21	2.85		5	5	3.05	4.04		5	5	3.21	3.05		5	4	3.05	2.85
6	2	3.71	2.02		6	7	3.71	4.36		4	4	2.85	4.52		5	6	4.04	4.84		4	5	2.85	4.04		5	4	4.04	4.52
2	7	2.02	4.36		2	6	2.02	5.83		4	4	4.52	2.25		6	7	4.84	4.42		4	6	4.52	4.84		6	4	4.84	2.25
7	6	4.36	5.83		7	6	4.36	3.79		4	6	2.25	3.44		7	3	4.42	2.79		4	7	2.25	4.42		7	6	4.42	3.44
6	6	5.83	3.79		6	6	5.83	3.98		6	4	3.44	3.25		3	6	2.79	4.07		6	3	3.44	2.79		3	4	2.79	3.25
6	6	3.79	3.98		6	4	3.79	2.2		4	4	3.25	2.71		6	4	4.07	2.7		4	6	3.25	4.07		6	4	4.07	2.71
6	4	3.98	2.2		6	4	3.98	3.52		4	5	2.71	3.94		4	5	2.7	3.58		4	4	2.71	2.7		4	5	2.7	3.94
4	4	2.2	3.52		4	5	2.2	3.29		5	5	3.94	2.81		5	6	3.58	5.53		5	5	3.94	3.58		5	5	3.58	2.81
4	5	3.52	3.29		4	4	3.52	3.33		5	5	2.81	3.13		6	4	5.53	3.96		5	6	2.81	5.53		6	5	5.53	3.13
5	4	3.29	3.33		5	4	3.29	4.3		5	3	3.13	2.9		4	7	3.96	6		5	4	3.13	3.96		4	3	3.96	2.9
4	4	3.33	4.3		4	4	3.33	3.23		3	6	2.9	3.71		7	3	6	4.41		3	7	2.9	6		7	6	6	3.71
4	4	4.3	3.23		4	6	4.3	5.02		6	3	3.71	3.13		3	5	4.41	3.88		6	3	3.71	4.41		3	3	4.41	3.13
4	6	3.23	5.02		4	5	3.23	3.21		3	6	3.13	3.87		5	3	3.88	2.25		3	5	3.13	3.88		5	6	3.88	3.87
6	5	5.02	3.21		6	5	5.02	3.05		6	4	3.87	3.65		3	3	2.25	2.61		6	3	3.87	2.25		3	4	2.25	3.65
5	5	3.21	3.05		5	4	3.21	2.85		4	4	3.65	2.37		3	6	2.61	4		4	3	3.65	2.61		3	4	2.61	2.37
5	4	3.05	2.85		5	5	3.05	4.04		4	4	2.37	3.23		6	7	4	3.75		4	6	2.37	4		6	4	4	3.23
4	5	2.85	4.04		4	4	2.85	4.52		4	6	3.23	2.27		7	8	3.75	5.87		4	7	3.23	3.75		7	6	3.75	2.27
5	4	4.04	4.52		5	6	4.04	4.84		6	3	2.27	2.54		8	7	5.87	4.57		6	8	2.27	5.87		8	3	5.87	2.54
4	6	4.52	4.84		4	4	4.52	2.25		3	5	2.54	2.88		7	6	4.57	6.36		3	7	2.54	4.57		7	5	4.57	2.88
6	4	4.84	2.25		6	7	4.84	4.42		5	5	2.88	3.29		6	6	6.36	4.32		5	6	2.88	6.36		6	5	6.36	3.29
4	7	2.25	4.42		4	6	2.25	3.44		5	5	3.29	3.62		6	5	4.32	3.71		5	6	3.29	4.32		6	5	4.32	3.62
7	6	4.42	3.44		7	3	4.42	2.79		5	6	3.62	5.42		5	6	3.71	4.29		5	5	3.62	3.71		5	6	3.71	5.42
6	3	3.44	2.79		6	4	3.44	3.25		6	5	5.42	4.1		6	6	4.29	4.06		6	6	5.42	4.29		6	5	4.29	4.1
3	4	2.79	3.25		3	6	2.79	4.07		5	5	4.1	3.71		6	8	4.06	5.96		5	6	4.1	4.06		6	5	4.06	3.71
4	6	3.25	4.07		4	4	3.25	2.71		5	7	3.71	3.33		8	6	5.96	4.22		5	8	3.71	5.96		8	7	5.96	3.33
6	4	4.07	2.71		6	4	4.07	2.7		7	5	3.33	2.77		6	6	4.22	4.04		7	6	3.33	4.22		6	5	4.22	2.77
4	4	2.71	2.7		4	5	2.71	3.94		5	6	2.77	3.52		6	6	4.04	3.75		5	6	2.77	4.04		6	6	4.04	3.52
4	5	2.7	3.94		4	5	2.7	3.58		6	4	3.52	3.46		6	6	3.75	4.07		6	6	3.52	3.75		6	4	3.75	3.46
5	5	3.94	3.58		5	5	3.94	2.81		4	5	3.46	3.19		6	5	4.07	3.96		4	6	3.46	4.07		6	5	4.07	3.19
5	5	3.58	2.81		5	6	3.58	5.53		5	4	3.19	2.96		5	6	3.96	3.71		5	5	3.19	3.96		5	4	3.96	2.96
5	6	2.81	5.53		5	5	2.81	3.13		4	4	2.96	3.69		6	7	3.71	4.29		4	6	2.96	3.71		6	4	3.71	3.69
6	5	5.53	3.13		6	4	5.53	3.96		4	6	3.69	3.29		7	7	4.29	6.36		4	7	3.69	4.29		7	6	4.29	3.29
5	4	3.13	3.96		5	3	3.13	2.9		6	5	3.29	3.33		7	6	6.36	4.36		6	7	3.29	6.36		7	5	6.36	3.33
4	3	3.96	2.9		4	7	3.96	6		5	5	3.33	2.63		6	6	4.36	3.05		5	6	3.33	4.36		6	5	4.36	2.63
3	7	2.9	6		3	6	2.9	3.71		5	4	2.63	2.23		6	8	3.05	6		5	6	2.63	3.05		6	4	3.05	2.23
7	6	6	3.71		7	3	6	4.41		4	6	2.23	3.44		8	8	6	5.87		4	8	2.23	6		8	6	6	3.44
6	3	3.71	4.41		6	3	3.71	3.13		6	6	3.44	3.58		8	6	5.87	4.32		6	8	3.44	5.87		8	6	5.87	3.58
3	3	4.41	3.13		3	5	4.41	3.88		6	5	3.58	3.46		6	7	4.32	4.06		6	6	3.58	4.32		6	5	4.32	3.46
3	5	3.13	3.88		3	6	3.13	3.87		5	6	3.46	4.44		7	8	4.06	5.87		5	7	3.46	4.06		7	6	4.06	4.44
5	6	3.88	3.87		5	3	3.88	2.25		6	7	4.44	3.62		8	7	5.87	5.53		6	8	4.44	5.87		8	7	5.87	3.62
6	3	3.87	2.25		6	4	3.87	3.65		7	5	3.62	4.21		7	6	5.53	4.57		7	7	3.62	5.53		7	5	5.53	4.21
3	4	2.25	3.65		3	3	2.25	2.61		5	4	4.21	2.92		6	3	4.57	2.25		5	6	4.21	4.57		6	4	4.57	2.92
4	3	3.65	2.61		4	4	3.65	2.37		4	2	2.92	2.62		3	7	2.25	5.13		4	3	2.92	2.25		3	2	2.25	2.62
3	4	2.61	2.37		3	6	2.61	4		2	7	2.62	3.81		7	5	5.13	3.57		2	7	2.62	5.13		7	7	5.13	3.81
4	6	2.37	4		4	4	2.37	3.23		7	5	3.81	3.15		5	7	3.57	6		7	5	3.81	3.57		5	5	3.57	3.15
6	4	4	3.23		6	7	4	3.75		5	6	3.15	3.5		7	6	6	4.22		5	7	3.15	6		7	6	6	3.5
4	7	3.23	3.75		4	6	3.23	2.27		6	5	3.5	3.48		6	8	4.22	5.57		6	6	3.5	4.22		6	5	4.22	3.48
7	6	3.75	2.27		7	8	3.75	5.87		5	6	3.48	4.08		8	3	5.57	2.7		5	8	3.48	5.57		8	6	5.57	4.08
6	8	2.27	5.87		6	3	2.27	2.54		6	2	4.08	3.29		3	3	2.7	4.3		6	3	4.08	2.7		3	2	2.7	3.29
8	3	5.87	2.54		8	7	5.87	4.57		2	3	3.29	2.6		3	4	4.3	3.71		2	3	3.29	4.3		3	3	4.3	2.6
3	7	2.54	4.57		3	5	2.54	2.88		3	4	2.6	3.48		4	6	3.71	3.58		3	4	2.6	3.71		4	4	3.71	3.48
7	5	4.57	2.88		7	6	4.57	6.36		4	6	3.48	4.27		6	2	3.58	2.2		4	6	3.48	3.58		6	6	3.58	4.27
5	6	2.88	6.36		5	5	2.88	3.29		6	3	4.27	3.4		2	2	2.2	2.61		6	2	4.27	2.2		2	3	2.2	3.4
6	5	6.36	3.29		6	6	6.36	4.32		3	3	3.4	4.35		2	7	2.61	4.42		3	2	3.4	2.61		2	3	2.61	4.35
5	6	3.29	4.32		5	5	3.29	3.62		3	4	4.35	2.94		7	7	4.42	4.13		3	7	4.35	4.42		7	4	4.42	2.94
6	5	4.32	3.62		6	5	4.32	3.71		4	5	2.94	2.25		7	2	4.13	2.26		4	7	2.94	4.13		7	5	4.13	2.25
5	5	3.62	3.71		5	6	3.62	5.42		5	3	2.25	3.38		2	5	2.26	3.79		5	2	2.25	2.26		2	3	2.26	3.38
5	6	3.71	5.42		5	6	3.71	4.29		3	3	3.38	3.17		5	5	3.79	4.41		3	5	3.38	3.79		5	3	3.79	3.17
6	6	5.42	4.29		6	5	5.42	4.1		3	3	3.17	3.06		5	4	4.41	3.29		3	5	3.17	4.41		5	3	4.41	3.06
6	5	4.29	4.1		6	6	4.29	4.06		3	3	3.06	2.65		4	7	3.29	5.02		3	4	3.06	3.29		4	3	3.29	2.65
5	6	4.1	4.06		5	5	4.1	3.71		3	4	2.65	4.37		7	6	5.02	4.84		3	7	2.65	5.02		7	4	5.02	4.37
6	5	4.06	3.71		6	8	4.06	5.96		4	5	4.37	3.88		6	8	4.84	5.96		4	6	4.37	4.84		6	5	4.84	3.88
5	8	3.71	5.96		5	7	3.71	3.33		5	5	3.88	3.88		8	6	5.96	4		5	8	3.88	5.96		8	5	5.96	3.88
8	7	5.96	3.33		8	6	5.96	4.22		5	4	3.88	2.62		6	6	4	3.88		5	6	3.88	4		6	4	4	2.62
7	6	3.33	4.22		7	5	3.33	2.77		4	5	2.62	3.29		6	3	3.88	2.79		4	6	2.62	3.88		6	5	3.88	3.29
6	5	4.22	2.77		6	6	4.22	4.04		5		3.29			3		2.79			5	3	3.29	2.79		3		2.79
5	6	2.77	4.04		5	6	2.77	3.52
6	6	4.04	3.52		6	6	4.04	3.75
6	6	3.52	3.75		6	4	3.52	3.46
6	4	3.75	3.46		6	6	3.75	4.07
4	6	3.46	4.07		4	5	3.46	3.19
6	5	4.07	3.19		6	5	4.07	3.96
5	5	3.19	3.96		5	4	3.19	2.96
5	4	3.96	2.96		5	6	3.96	3.71
4	6	2.96	3.71		4	4	2.96	3.69
6	4	3.71	3.69		6	7	3.71	4.29
4	7	3.69	4.29		4	6	3.69	3.29
7	6	4.29	3.29		7	7	4.29	6.36
6	7	3.29	6.36		6	5	3.29	3.33
7	5	6.36	3.33		7	6	6.36	4.36
5	6	3.33	4.36		5	5	3.33	2.63
6	5	4.36	2.63		6	6	4.36	3.05
5	6	2.63	3.05		5	4	2.63	2.23
6	4	3.05	2.23		6	8	3.05	6
4	8	2.23	6		4	6	2.23	3.44
8	6	6	3.44		8	8	6	5.87
6	8	3.44	5.87		6	6	3.44	3.58
8	6	5.87	3.58		8	6	5.87	4.32
6	6	3.58	4.32		6	5	3.58	3.46
6	5	4.32	3.46		6	7	4.32	4.06
5	7	3.46	4.06		5	6	3.46	4.44
7	6	4.06	4.44		7	8	4.06	5.87
6	8	4.44	5.87		6	7	4.44	3.62
8	7	5.87	3.62		8	7	5.87	5.53
7	7	3.62	5.53		7	5	3.62	4.21
7	5	5.53	4.21		7	6	5.53	4.57
5	6	4.21	4.57		5	4	4.21	2.92
6	4	4.57	2.92		6	3	4.57	2.25
4	3	2.92	2.25		4	2	2.92	2.62
3	2	2.25	2.62		3	7	2.25	5.13
2	7	2.62	5.13		2	7	2.62	3.81
7	7	5.13	3.81		7	5	5.13	3.57
7	5	3.81	3.57		7	5	3.81	3.15
5	5	3.57	3.15		5	7	3.57	6
5	7	3.15	6		5	6	3.15	3.5
7	6	6	3.5		7	6	6	4.22
6	6	3.5	4.22		6	5	3.5	3.48
6	5	4.22	3.48		6	8	4.22	5.57
5	8	3.48	5.57		5	6	3.48	4.08
8	6	5.57	4.08		8	3	5.57	2.7
6	3	4.08	2.7		6	2	4.08	3.29
3	2	2.7	3.29		3	3	2.7	4.3
2	3	3.29	4.3		2	3	3.29	2.6
3	3	4.3	2.6		3	4	4.3	3.71
3	4	2.6	3.71		3	4	2.6	3.48
4	4	3.71	3.48		4	6	3.71	3.58
4	6	3.48	3.58		4	6	3.48	4.27
6	6	3.58	4.27		6	2	3.58	2.2
6	2	4.27	2.2		6	3	4.27	3.4
2	3	2.2	3.4		2	2	2.2	2.61
3	2	3.4	2.61		3	3	3.4	4.35
2	3	2.61	4.35		2	7	2.61	4.42
3	7	4.35	4.42		3	4	4.35	2.94
7	4	4.42	2.94		7	7	4.42	4.13
4	7	2.94	4.13		4	5	2.94	2.25
7	5	4.13	2.25		7	2	4.13	2.26
5	2	2.25	2.26		5	3	2.25	3.38
2	3	2.26	3.38		2	5	2.26	3.79
3	5	3.38	3.79		3	3	3.38	3.17
5	3	3.79	3.17		5	5	3.79	4.41
3	5	3.17	4.41		3	3	3.17	3.06
5	3	4.41	3.06		5	4	4.41	3.29
3	4	3.06	3.29		3	3	3.06	2.65
4	3	3.29	2.65		4	7	3.29	5.02
3	7	2.65	5.02		3	4	2.65	4.37
7	4	5.02	4.37		7	6	5.02	4.84
4	6	4.37	4.84		4	5	4.37	3.88
6	5	4.84	3.88		6	8	4.84	5.96
5	8	3.88	5.96		5	5	3.88	3.88
8	5	5.96	3.88		8	6	5.96	4
5	6	3.88	4		5	4	3.88	2.62
6	4	4	2.62		6	6	4	3.88
4	6	2.62	3.88		4	5	2.62	3.29
6	5	3.88	3.29		6	3	3.88	2.79
5	3	3.29	2.79		5		3.29
3		2.79			3		2.79
