# Supplementary material for: Sequential biases on subjective judgments: Evidence from face attractiveness and ringtone agreeableness judgment
Source: PLoS One. 2018 Jun 11;13(6):e0198723. doi: 10.1371/journal.pone.0198723 (PMC5995378; doi:10.1371/journal.pone.0198723)
Supplement: S1 Data — (ZIP) [file pone.0198723.s001.zip › all the data/Exp 5/517.xlsx]

## Sheet: 铃声
	7	4.06	6.36
7	2	6.36	2.26
2	6	2.26	5.87
6	3	5.87	3.96
3	3	3.96	4.04
3	7	4.04	4.57
7	7	4.57	5.02
7	6	5.02	4
6	6	4	4.07
6	5	4.07	4.29
5	6	4.29	4.3
6	5	4.3	5.13
5	2	5.13	2.2
2	3	2.2	3.57
3	4	3.57	4.32
4	7	4.32	4.41
7	6	4.41	5.53
6	7	5.53	6
7	4	6	4.13
4	8	4.13	4.84
8	7	4.84	3.75
7	7	3.75	3.58
7	2	3.58	3.79
2	3	3.79	3.88
3	3	3.88	3.29
3	6	3.29	3.71
6	7	3.71	4.36
7	7	4.36	4.42
7	7	4.42	5.96
7	6	5.96	3.05
6	6	3.05	2.61
6	6	2.61	4.22
6	3	4.22	2.25
3	7	2.25	5.57
7	7	5.57	3.71
7	1	3.71	2.7
1	4	2.7	2.79
4	7	2.79	5.87
7	7	5.87	6
7	7	6	4.41
7	3	4.41	2.61
3	7	2.61	3.71
7	6	3.71	4
6	7	4	4.07
7	7	4.07	4.13
7	8	4.13	4.57
8	7	4.57	3.29
7	7	3.29	5.96
7	4	5.96	3.57
4	3	3.57	2.79
3	6	2.79	4.3
6	7	4.3	4.84
7	7	4.84	4.32
7	7	4.32	5.87
7	7	5.87	4.36
7	7	4.36	5.13
7	2	5.13	3.75
2	2	3.75	3.88
2	6	3.88	4.04
6	7	4.04	5.02
7	7	5.02	6
7	8	6	6.36
8	3	6.36	3.96
3	3	3.96	3.79
3	7	3.79	5.57
7	7	5.57	4.06
7	7	4.06	4.42
7	7	4.42	5.87
7	6	5.87	3.71
6	6	3.71	4.29
6	2	4.29	2.7
2	4	2.7	3.58
4	2	3.58	2.2
2	6	2.2	6
6	3	6	3.05
3	2	3.05	5.53
2	2	5.53	4.22
2	1	4.22	2.26
1	2	2.26	2.25
2		2.25

## Sheet: 交替
6	7	3.75	5.87		6	2	3.75	2.25		6	2	3.75	2.25		7	6	5.87	4.36		6	7	3.75	5.87		7	2	5.87	2.25
7	2	5.87	2.25		7	6	5.87	4.36		2	6	2.25	3.98		6	1	4.36	2.26		2	6	2.25	4.36		6	6	4.36	3.98
2	6	2.25	4.36		2	6	2.25	3.98		6	4	3.98	3.44		1	6	2.26	3.58		6	1	3.98	2.26		1	4	2.26	3.44
6	6	4.36	3.98		6	1	4.36	2.26		4	4	3.44	2.71		6	7	3.58	4.41		4	6	3.44	3.58		6	4	3.58	2.71
6	1	3.98	2.26		6	4	3.98	3.44		4	6	2.71	3.23		7	7	4.41	5.57		4	7	2.71	4.41		7	6	4.41	3.23
1	4	2.26	3.44		1	6	2.26	3.58		6	6	3.23	4.06		7	7	5.57	4.42		6	7	3.23	5.57		7	6	5.57	4.06
4	6	3.44	3.58		4	4	3.44	2.71		6	4	4.06	2.88		7	5	4.42	3.05		6	7	4.06	4.42		7	4	4.42	2.88
6	4	3.58	2.71		6	7	3.58	4.41		4	7	2.88	5.42		5	4	3.05	4.22		4	5	2.88	3.05		5	7	3.05	5.42
4	7	2.71	4.41		4	6	2.71	3.23		7	7	5.42	3.65		4	3	4.22	3.75		7	4	5.42	4.22		4	7	4.22	3.65
7	6	4.41	3.23		7	7	4.41	5.57		7	4	3.65	3.63		3	6	3.75	3.57		7	3	3.65	3.75		3	4	3.75	3.63
6	7	3.23	5.57		6	6	3.23	4.06		4	3	3.63	3.71		6	7	3.57	6		4	6	3.63	3.57		6	3	3.57	3.71
7	6	5.57	4.06		7	7	5.57	4.42		3	2	3.71	2.81		7	6	6	4.84		3	7	3.71	6		7	2	6	2.81
6	7	4.06	4.42		6	4	4.06	2.88		2	3	2.81	3.25		6	6	4.84	4		2	6	2.81	4.84		6	3	4.84	3.25
7	4	4.42	2.88		7	5	4.42	3.05		3	3	3.25	3.33		6	3	4	5.53		3	6	3.25	4		6	3	4	3.33
4	5	2.88	3.05		4	7	2.88	5.42		3	7	3.33	3.87		3	4	5.53	4.06		3	3	3.33	5.53		3	7	5.53	3.87
5	7	3.05	5.42		5	4	3.05	4.22		7	7	3.87	4.1		4	7	4.06	4.3		7	4	3.87	4.06		4	7	4.06	4.1
7	4	5.42	4.22		7	7	5.42	3.65		7	6	4.1	2.85		7	7	4.3	4.07		7	7	4.1	4.3		7	6	4.3	2.85
4	7	4.22	3.65		4	3	4.22	3.75		6	3	2.85	4.52		7	7	4.07	3.29		6	7	2.85	4.07		7	3	4.07	4.52
7	3	3.65	3.75		7	4	3.65	3.63		3	4	4.52	3.94		7	6	3.29	3.88		3	7	4.52	3.29		7	4	3.29	3.94
3	4	3.75	3.63		3	6	3.75	3.57		4	4	3.94	2.87		6	6	3.88	4.32		4	6	3.94	3.88		6	4	3.88	2.87
4	6	3.63	3.57		4	3	3.63	3.71		4	2	2.87	3.21		6	4	4.32	2.61		4	6	2.87	4.32		6	2	4.32	3.21
6	3	3.57	3.71		6	7	3.57	6		2	6	3.21	3.33		4	6	2.61	5.96		2	4	3.21	2.61		4	6	2.61	3.33
3	7	3.71	6		3	2	3.71	2.81		6	5	3.33	3.13		6	7	5.96	5.87		6	6	3.33	5.96		6	5	5.96	3.13
7	2	6	2.81		7	6	6	4.84		5	2	3.13	2.54		7	6	5.87	4.04		5	7	3.13	5.87		7	2	5.87	2.54
2	6	2.81	4.84		2	3	2.81	3.25		2	3	2.54	3.52		6	7	4.04	5.02		2	6	2.54	4.04		6	3	4.04	3.52
6	3	4.84	3.25		6	6	4.84	4		3	6	3.52	3.62		7	2	5.02	3.96		3	7	3.52	5.02		7	6	5.02	3.62
3	6	3.25	4		3	3	3.25	3.33		6	6	3.62	4.42		2	2	3.96	2.2		6	2	3.62	3.96		2	6	3.96	4.42
6	3	4	3.33		6	3	4	5.53		6	2	4.42	2.38		2	2	2.2	2.7		6	2	4.42	2.2		2	2	2.2	2.38
3	3	3.33	5.53		3	7	3.33	3.87		2	4	2.38	3.71		2	7	2.7	4.57		2	2	2.38	2.7		2	4	2.7	3.71
3	7	5.53	3.87		3	4	5.53	4.06		4	2	3.71	2.67		7	3	4.57	2.25		4	7	3.71	4.57		7	2	4.57	2.67
7	4	3.87	4.06		7	7	3.87	4.1		2	2	2.67	2.9		3	6	2.25	2.79		2	3	2.67	2.25		3	2	2.25	2.9
4	7	4.06	4.1		4	7	4.06	4.3		2	3	2.9	2.37		6	7	2.79	5.13		2	6	2.9	2.79		6	3	2.79	2.37
7	7	4.1	4.3		7	6	4.1	2.85		3	6	2.37	5.83		7	7	5.13	4.29		3	7	2.37	5.13		7	6	5.13	5.83
7	6	4.3	2.85		7	7	4.3	4.07		6	6	5.83	2.27		7	7	4.29	3.71		6	7	5.83	4.29		7	6	4.29	2.27
6	7	2.85	4.07		6	3	2.85	4.52		6	6	2.27	3.23		7	5	3.71	3.71		6	7	2.27	3.71		7	6	3.71	3.23
7	3	4.07	4.52		7	7	4.07	3.29		6	3	3.23	3.04		5	3	3.71	3.79		6	5	3.23	3.71		5	3	3.71	3.04
3	7	4.52	3.29		3	4	4.52	3.94		3	2	3.04	2.02		3	6	3.79	4.13		3	3	3.04	3.79		3	2	3.79	2.02
7	4	3.29	3.94		7	6	3.29	3.88		2	5	2.02	3.13		6	6	4.13	6		2	6	2.02	4.13		6	5	4.13	3.13
4	6	3.94	3.88		4	4	3.94	2.87		5	6	3.13	3.29		6	7	6	6.36		5	6	3.13	6		6	6	6	3.29
6	4	3.88	2.87		6	6	3.88	4.32		6	2	3.29	3.29		7	6	6.36	6		6	7	3.29	6.36		7	2	6.36	3.29
4	6	2.87	4.32		4	2	2.87	3.21		2	3	3.29	3.5		6	6	6	4.22		2	6	3.29	6		6	3	6	3.5
6	2	4.32	3.21		6	4	4.32	2.61		3	3	3.5	3.29		6	3	4.22	5.53		3	6	3.5	4.22		6	3	4.22	3.29
2	4	3.21	2.61		2	6	3.21	3.33		3	7	3.29	4.37		3	7	5.53	3.29		3	3	3.29	5.53		3	7	5.53	4.37
4	6	2.61	3.33		4	6	2.61	5.96		7	2	4.37	2.62		7	1	3.29	2.26		7	7	4.37	3.29		7	2	3.29	2.62
6	6	3.33	5.96		6	5	3.33	3.13		2	5	2.62	4.21		1	3	2.26	2.25		2	1	2.62	2.26		1	5	2.26	4.21
6	5	5.96	3.13		6	7	5.96	5.87		5	5	4.21	2.77		3	7	2.25	4.57		5	3	4.21	2.25		3	5	2.25	2.77
5	7	3.13	5.87		5	2	3.13	2.54		5	2	2.77	3.17		7	3	4.57	2.7		5	7	2.77	4.57		7	2	4.57	3.17
7	2	5.87	2.54		7	6	5.87	4.04		2	2	3.17	2.94		3	7	2.7	5.02		2	3	3.17	2.7		3	2	2.7	2.94
2	6	2.54	4.04		2	3	2.54	3.52		2	3	2.94	2.62		7	3	5.02	3.75		2	7	2.94	5.02		7	3	5.02	2.62
6	3	4.04	3.52		6	7	4.04	5.02		3	6	2.62	3.48		3	6	3.75	4.36		3	3	2.62	3.75		3	6	3.75	3.48
3	7	3.52	5.02		3	6	3.52	3.62		6	3	3.48	3.46		6	7	4.36	3.71		6	6	3.48	4.36		6	3	4.36	3.46
7	6	5.02	3.62		7	2	5.02	3.96		3	3	3.46	3.48		7	7	3.71	6		3	7	3.46	3.71		7	3	3.71	3.48
6	2	3.62	3.96		6	6	3.62	4.42		3	2	3.48	2.96		7	6	6	4.06		3	7	3.48	6		7	2	6	2.96
2	6	3.96	4.42		2	2	3.96	2.2		2	7	2.96	3.81		6	7	4.06	5.87		2	6	2.96	4.06		6	7	4.06	3.81
6	2	4.42	2.2		6	2	4.42	2.38		7	2	3.81	2.23		7	3	5.87	2.2		7	7	3.81	5.87		7	2	5.87	2.23
2	2	2.2	2.38		2	2	2.2	2.7		2	6	2.23	3.88		3	3	2.2	2.61		2	3	2.23	2.2		3	6	2.2	3.88
2	2	2.38	2.7		2	4	2.38	3.71		6	4	3.88	4.44		3	7	2.61	5.87		6	3	3.88	2.61		3	4	2.61	4.44
2	4	2.7	3.71		2	7	2.7	4.57		4	4	4.44	3.06		7	6	5.87	3.71		4	7	4.44	5.87		7	4	5.87	3.06
4	7	3.71	4.57		4	2	3.71	2.67		4	5	3.06	3.62		6	4	3.71	4.84		4	6	3.06	3.71		6	5	3.71	3.62
7	2	4.57	2.67		7	3	4.57	2.25		5	6	3.62	3.58		4	3	4.84	2.79		5	4	3.62	4.84		4	6	4.84	3.58
2	3	2.67	2.25		2	2	2.67	2.9		6	2	3.58	3.29		3	7	2.79	4.42		6	3	3.58	2.79		3	2	2.79	3.29
3	2	2.25	2.9		3	6	2.25	2.79		2	1	3.29	3.44		7	7	4.42	4.29		2	7	3.29	4.42		7	1	4.42	3.44
2	6	2.9	2.79		2	3	2.9	2.37		1	2	3.44	2.25		7	4	4.29	3.05		1	7	3.44	4.29		7	2	4.29	2.25
6	3	2.79	2.37		6	7	2.79	5.13		2	5	2.25	4.27		4	6	3.05	4.07		2	4	2.25	3.05		4	5	3.05	4.27
3	7	2.37	5.13		3	6	2.37	5.83		5	2	4.27	2.63		6	3	4.07	3.96		5	6	4.27	4.07		6	2	4.07	2.63
7	6	5.13	5.83		7	7	5.13	4.29		2	4	2.63	3.52		3	7	3.96	6.36		2	3	2.63	3.96		3	4	3.96	3.52
6	7	5.83	4.29		6	6	5.83	2.27		4	6	3.52	3.33		7	7	6.36	5.96		4	7	3.52	6.36		7	6	6.36	3.33
7	6	4.29	2.27		7	7	4.29	3.71		6	2	3.33	3.19		7	4	5.96	3.57		6	7	3.33	5.96		7	2	5.96	3.19
6	7	2.27	3.71		6	6	2.27	3.23		2	7	3.19	4.08		4	6	3.57	4		2	4	3.19	3.57		4	7	3.57	4.08
7	6	3.71	3.23		7	5	3.71	3.71		7	2	4.08	3.15		6	4	4	4.04		7	6	4.08	4		6	2	4	3.15
6	5	3.23	3.71		6	3	3.23	3.04		2	3	3.15	3.4		4	7	4.04	5.57		2	4	3.15	4.04		4	3	4.04	3.4
5	3	3.71	3.04		5	3	3.71	3.79		3	4	3.4	2.65		7	6	5.57	4.32		3	7	3.4	5.57		7	4	5.57	2.65
3	3	3.04	3.79		3	2	3.04	2.02		4	4	2.65	3.88		6	4	4.32	3.79		4	6	2.65	4.32		6	4	4.32	3.88
3	2	3.79	2.02		3	6	3.79	4.13		4	3	3.88	3.46		4	7	3.79	4.41		4	4	3.88	3.79		4	3	3.79	3.46
2	6	2.02	4.13		2	5	2.02	3.13		3	6	3.46	3.38		7	3	4.41	3.88		3	7	3.46	4.41		7	6	4.41	3.38
6	5	4.13	3.13		6	6	4.13	6		6	5	3.38	4.35		3	7	3.88	5.13		6	3	3.38	3.88		3	5	3.88	4.35
5	6	3.13	6		5	6	3.13	3.29		5	2	4.35	2.92		7	7	5.13	4.3		5	7	4.35	5.13		7	2	5.13	2.92
6	6	6	3.29		6	7	6	6.36		2	2	2.92	3.69		7	7	4.3	4.13		2	7	2.92	4.3		7	2	4.3	3.69
6	7	3.29	6.36		6	2	3.29	3.29		2	2	3.69	2.6		7	6	4.13	3.58		2	7	3.69	4.13		7	2	4.13	2.6
7	2	6.36	3.29		7	6	6.36	6		2		2.6			6		3.58			2	6	2.6	3.58		6		3.58
2	6	3.29	6		2	3	3.29	3.5
6	3	6	3.5		6	6	6	4.22
3	6	3.5	4.22		3	3	3.5	3.29
6	3	4.22	3.29		6	3	4.22	5.53
3	3	3.29	5.53		3	7	3.29	4.37
3	7	5.53	4.37		3	7	5.53	3.29
7	7	4.37	3.29		7	2	4.37	2.62
7	2	3.29	2.62		7	1	3.29	2.26
2	1	2.62	2.26		2	5	2.62	4.21
1	5	2.26	4.21		1	3	2.26	2.25
5	3	4.21	2.25		5	5	4.21	2.77
3	5	2.25	2.77		3	7	2.25	4.57
5	7	2.77	4.57		5	2	2.77	3.17
7	2	4.57	3.17		7	3	4.57	2.7
2	3	3.17	2.7		2	2	3.17	2.94
3	2	2.7	2.94		3	7	2.7	5.02
2	7	2.94	5.02		2	3	2.94	2.62
7	3	5.02	2.62		7	3	5.02	3.75
3	3	2.62	3.75		3	6	2.62	3.48
3	6	3.75	3.48		3	6	3.75	4.36
6	6	3.48	4.36		6	3	3.48	3.46
6	3	4.36	3.46		6	7	4.36	3.71
3	7	3.46	3.71		3	3	3.46	3.48
7	3	3.71	3.48		7	7	3.71	6
3	7	3.48	6		3	2	3.48	2.96
7	2	6	2.96		7	6	6	4.06
2	6	2.96	4.06		2	7	2.96	3.81
6	7	4.06	3.81		6	7	4.06	5.87
7	7	3.81	5.87		7	2	3.81	2.23
7	2	5.87	2.23		7	3	5.87	2.2
2	3	2.23	2.2		2	6	2.23	3.88
3	6	2.2	3.88		3	3	2.2	2.61
6	3	3.88	2.61		6	4	3.88	4.44
3	4	2.61	4.44		3	7	2.61	5.87
4	7	4.44	5.87		4	4	4.44	3.06
7	4	5.87	3.06		7	6	5.87	3.71
4	6	3.06	3.71		4	5	3.06	3.62
6	5	3.71	3.62		6	4	3.71	4.84
5	4	3.62	4.84		5	6	3.62	3.58
4	6	4.84	3.58		4	3	4.84	2.79
6	3	3.58	2.79		6	2	3.58	3.29
3	2	2.79	3.29		3	7	2.79	4.42
2	7	3.29	4.42		2	1	3.29	3.44
7	1	4.42	3.44		7	7	4.42	4.29
1	7	3.44	4.29		1	2	3.44	2.25
7	2	4.29	2.25		7	4	4.29	3.05
2	4	2.25	3.05		2	5	2.25	4.27
4	5	3.05	4.27		4	6	3.05	4.07
5	6	4.27	4.07		5	2	4.27	2.63
6	2	4.07	2.63		6	3	4.07	3.96
2	3	2.63	3.96		2	4	2.63	3.52
3	4	3.96	3.52		3	7	3.96	6.36
4	7	3.52	6.36		4	6	3.52	3.33
7	6	6.36	3.33		7	7	6.36	5.96
6	7	3.33	5.96		6	2	3.33	3.19
7	2	5.96	3.19		7	4	5.96	3.57
2	4	3.19	3.57		2	7	3.19	4.08
4	7	3.57	4.08		4	6	3.57	4
7	6	4.08	4		7	2	4.08	3.15
6	2	4	3.15		6	4	4	4.04
2	4	3.15	4.04		2	3	3.15	3.4
4	3	4.04	3.4		4	7	4.04	5.57
3	7	3.4	5.57		3	4	3.4	2.65
7	4	5.57	2.65		7	6	5.57	4.32
4	6	2.65	4.32		4	4	2.65	3.88
6	4	4.32	3.88		6	4	4.32	3.79
4	4	3.88	3.79		4	3	3.88	3.46
4	3	3.79	3.46		4	7	3.79	4.41
3	7	3.46	4.41		3	6	3.46	3.38
7	6	4.41	3.38		7	3	4.41	3.88
6	3	3.38	3.88		6	5	3.38	4.35
3	5	3.88	4.35		3	7	3.88	5.13
5	7	4.35	5.13		5	2	4.35	2.92
7	2	5.13	2.92		7	7	5.13	4.3
2	7	2.92	4.3		2	2	2.92	3.69
7	2	4.3	3.69		7	7	4.3	4.13
2	7	3.69	4.13		2	2	3.69	2.6
7	2	4.13	2.6		7	6	4.13	3.58
2	6	2.6	3.58		2		2.6
6		3.58			6		3.58
