# Supplementary material for: Sequential biases on subjective judgments: Evidence from face attractiveness and ringtone agreeableness judgment
Source: PLoS One. 2018 Jun 11;13(6):e0198723. doi: 10.1371/journal.pone.0198723 (PMC5995378; doi:10.1371/journal.pone.0198723)
Supplement: S1 Data — (ZIP) [file pone.0198723.s001.zip › all the data/Exp 5/518.xlsx]

## Sheet: 交替
7	8	5.42	3.75		7	3	5.42	3.13		7	3	5.42	3.13		8	2	3.75	3.71		7	8	5.42	3.75		8	3	3.75	3.13
8	3	3.75	3.13		8	2	3.75	3.71		3	1	3.13	2.02		2	7	3.71	4.32		3	2	3.13	3.71		2	1	3.71	2.02
3	2	3.13	3.71		3	1	3.13	2.02		1	4	2.02	3.87		7	1	4.32	4.3		1	7	2.02	4.32		7	4	4.32	3.87
2	1	3.71	2.02		2	7	3.71	4.32		4	5	3.87	3.21		1	3	4.3	3.05		4	1	3.87	4.3		1	5	4.3	3.21
1	7	2.02	4.32		1	4	2.02	3.87		5	5	3.21	2.27		3	3	3.05	3.79		5	3	3.21	3.05		3	5	3.05	2.27
7	4	4.32	3.87		7	1	4.32	4.3		5	8	2.27	2.25		3	5	3.79	4.84		5	3	2.27	3.79		3	8	3.79	2.25
4	1	3.87	4.3		4	5	3.87	3.21		8	1	2.25	3.52		5	7	4.84	2.7		8	5	2.25	4.84		5	1	4.84	3.52
1	5	4.3	3.21		1	3	4.3	3.05		1	4	3.52	5.83		7	3	2.7	3.71		1	7	3.52	2.7		7	4	2.7	5.83
5	3	3.21	3.05		5	5	3.21	2.27		4	3	5.83	3.65		3	1	3.71	4.13		4	3	5.83	3.71		3	3	3.71	3.65
3	5	3.05	2.27		3	3	3.05	3.79		3	7	3.65	3.29		1	3	4.13	3.58		3	1	3.65	4.13		1	7	4.13	3.29
5	3	2.27	3.79		5	8	2.27	2.25		7	5	3.29	3.23		3	2	3.58	4.06		7	3	3.29	3.58		3	5	3.58	3.23
3	8	3.79	2.25		3	5	3.79	4.84		5	6	3.23	2.81		2	2	4.06	6		5	2	3.23	4.06		2	6	4.06	2.81
8	5	2.25	4.84		8	1	2.25	3.52		6	1	2.81	3.23		2	3	6	4.41		6	2	2.81	6		2	1	6	3.23
5	1	4.84	3.52		5	7	4.84	2.7		1	6	3.23	3.33		3	5	4.41	5.96		1	3	3.23	4.41		3	6	4.41	3.33
1	7	3.52	2.7		1	4	3.52	5.83		6	2	3.33	4.42		5	4	5.96	5.53		6	5	3.33	5.96		5	2	5.96	4.42
7	4	2.7	5.83		7	3	2.7	3.71		2	3	4.42	3.75		4	3	5.53	3.57		2	4	4.42	5.53		4	3	5.53	3.75
4	3	5.83	3.71		4	3	5.83	3.65		3	5	3.75	3.04		3	4	3.57	5.87		3	3	3.75	3.57		3	5	3.57	3.04
3	3	3.71	3.65		3	1	3.71	4.13		5	5	3.04	2.71		4	6	5.87	5.87		5	4	3.04	5.87		4	5	5.87	2.71
3	1	3.65	4.13		3	7	3.65	3.29		5	7	2.71	3.94		6	3	5.87	3.88		5	6	2.71	5.87		6	7	5.87	3.94
1	7	4.13	3.29		1	3	4.13	3.58		7	2	3.94	2.37		3	7	3.88	2.61		7	3	3.94	3.88		3	2	3.88	2.37
7	3	3.29	3.58		7	5	3.29	3.23		2	6	2.37	4.52		7	2	2.61	4.36		2	7	2.37	2.61		7	6	2.61	4.52
3	5	3.58	3.23		3	2	3.58	4.06		6	6	4.52	2.54		2	4	4.36	4.57		6	2	4.52	4.36		2	6	4.36	2.54
5	2	3.23	4.06		5	6	3.23	2.81		6	5	2.54	3.62		4	2	4.57	4		6	4	2.54	4.57		4	5	4.57	3.62
2	6	4.06	2.81		2	2	4.06	6		5	5	3.62	2.38		2	4	4	5.13		5	2	3.62	4		2	5	4	2.38
6	2	2.81	6		6	1	2.81	3.23		5	3	2.38	3.71		4	2	5.13	2.79		5	4	2.38	5.13		4	3	5.13	3.71
2	1	6	3.23		2	3	6	4.41		3	8	3.71	3.63		2	3	2.79	4.29		3	2	3.71	2.79		2	8	2.79	3.63
1	3	3.23	4.41		1	6	3.23	3.33		8	7	3.63	3.13		3	4	4.29	3.96		8	3	3.63	4.29		3	7	4.29	3.13
3	6	4.41	3.33		3	5	4.41	5.96		7	6	3.13	4.06		4	4	3.96	4.07		7	4	3.13	3.96		4	6	3.96	4.06
6	5	3.33	5.96		6	2	3.33	4.42		6	7	4.06	2.67		4	5	4.07	6.36		6	4	4.06	4.07		4	7	4.07	2.67
5	2	5.96	4.42		5	4	5.96	5.53		7	3	2.67	3.71		5	3	6.36	4.22		7	5	2.67	6.36		5	3	6.36	3.71
2	4	4.42	5.53		2	3	4.42	3.75		3	2	3.71	2.88		3	3	4.22	3.29		3	3	3.71	4.22		3	2	4.22	2.88
4	3	5.53	3.75		4	3	5.53	3.57		2	5	2.88	3.98		3	2	3.29	5.02		2	3	2.88	3.29		3	5	3.29	3.98
3	3	3.75	3.57		3	5	3.75	3.04		5	5	3.98	2.85		2	6	5.02	6		5	2	3.98	5.02		2	5	5.02	2.85
3	5	3.57	3.04		3	4	3.57	5.87		5	4	2.85	3.44		6	3	6	4.42		5	6	2.85	6		6	4	6	3.44
5	4	3.04	5.87		5	5	3.04	2.71		4	2	3.44	2.9		3	1	4.42	2.26		4	3	3.44	4.42		3	2	4.42	2.9
4	5	5.87	2.71		4	6	5.87	5.87		2	2	2.9	2.87		1	3	2.26	2.25		2	1	2.9	2.26		1	2	2.26	2.87
5	6	2.71	5.87		5	7	2.71	3.94		2	4	2.87	3.25		3	5	2.25	4.04		2	3	2.87	2.25		3	4	2.25	3.25
6	7	5.87	3.94		6	3	5.87	3.88		4	6	3.25	4.1		5	4	4.04	5.57		4	5	3.25	4.04		5	6	4.04	4.1
7	3	3.94	3.88		7	2	3.94	2.37		6	3	4.1	3.33		4	4	5.57	2.2		6	4	4.1	5.57		4	3	5.57	3.33
3	2	3.88	2.37		3	7	3.88	2.61		3	3	3.33	3.5		4	8	2.2	5.96		3	4	3.33	2.2		4	3	2.2	3.5
2	7	2.37	2.61		2	6	2.37	4.52		3	3	3.5	2.92		8	7	5.96	6.36		3	8	3.5	5.96		8	3	5.96	2.92
7	6	2.61	4.52		7	2	2.61	4.36		3	4	2.92	3.58		7	6	6.36	3.96		3	7	2.92	6.36		7	4	6.36	3.58
6	2	4.52	4.36		6	6	4.52	2.54		4	4	3.58	2.94		6	6	3.96	4.13		4	6	3.58	3.96		6	4	3.96	2.94
2	6	4.36	2.54		2	4	4.36	4.57		4	2	2.94	2.6		6	8	4.13	3.75		4	6	2.94	4.13		6	2	4.13	2.6
6	4	2.54	4.57		6	5	2.54	3.62		2	7	2.6	4.27		8	6	3.75	6		2	8	2.6	3.75		8	7	3.75	4.27
4	5	4.57	3.62		4	2	4.57	4		7	5	4.27	3.06		6	7	6	5.02		7	6	4.27	6		6	5	6	3.06
5	2	3.62	4		5	5	3.62	2.38		5	3	3.06	3.29		7	4	5.02	4.42		5	7	3.06	5.02		7	3	5.02	3.29
2	5	4	2.38		2	4	4	5.13		3	6	3.29	3.44		4	7	4.42	4.57		3	4	3.29	4.42		4	6	4.42	3.44
5	4	2.38	5.13		5	3	2.38	3.71		6	4	3.44	3.88		7	5	4.57	4.22		6	7	3.44	4.57		7	4	4.57	3.88
4	3	5.13	3.71		4	2	5.13	2.79		4	3	3.88	3.62		5	6	4.22	5.87		4	5	3.88	4.22		5	3	4.22	3.62
3	2	3.71	2.79		3	8	3.71	3.63		3	4	3.62	2.77		6	3	5.87	2.79		3	6	3.62	5.87		6	4	5.87	2.77
2	8	2.79	3.63		2	3	2.79	4.29		4	4	2.77	4.21		3	2	2.79	2.7		4	3	2.77	2.79		3	4	2.79	4.21
8	3	3.63	4.29		8	7	3.63	3.13		4	3	4.21	3.15		2	6	2.7	3.71		4	2	4.21	2.7		2	3	2.7	3.15
3	7	4.29	3.13		3	4	4.29	3.96		3	2	3.15	3.38		6	7	3.71	4.29		3	6	3.15	3.71		6	2	3.71	3.38
7	4	3.13	3.96		7	6	3.13	4.06		2	4	3.38	3.48		7	2	4.29	2.2		2	7	3.38	4.29		7	4	4.29	3.48
4	6	3.96	4.06		4	4	3.96	4.07		4	3	3.48	2.62		2	1	2.2	2.26		4	2	3.48	2.2		2	3	2.2	2.62
6	4	4.06	4.07		6	7	4.06	2.67		3	2	2.62	2.63		1	7	2.26	3.58		3	1	2.62	2.26		1	2	2.26	2.63
4	7	4.07	2.67		4	5	4.07	6.36		2	3	2.63	3.48		7	4	3.58	2.25		2	7	2.63	3.58		7	3	3.58	3.48
7	5	2.67	6.36		7	3	2.67	3.71		3	3	3.48	2.65		4	6	2.25	6		3	4	3.48	2.25		4	3	2.25	2.65
5	3	6.36	3.71		5	3	6.36	4.22		3	2	2.65	2.23		6	5	6	4		3	6	2.65	6		6	2	6	2.23
3	3	3.71	4.22		3	2	3.71	2.88		2	4	2.23	3.69		5	5	4	5.13		2	5	2.23	4		5	4	4	3.69
3	2	4.22	2.88		3	3	4.22	3.29		4	5	3.69	4.08		5	3	5.13	2.61		4	5	3.69	5.13		5	5	5.13	4.08
2	3	2.88	3.29		2	5	2.88	3.98		5	2	4.08	2.96		3	3	2.61	3.71		5	3	4.08	2.61		3	2	2.61	2.96
3	5	3.29	3.98		3	2	3.29	5.02		2	3	2.96	2.62		3	6	3.71	3.05		2	3	2.96	3.71		3	3	3.71	2.62
5	2	3.98	5.02		5	5	3.98	2.85		3	5	2.62	3.88		6	5	3.05	3.88		3	6	2.62	3.05		6	5	3.05	3.88
2	5	5.02	2.85		2	6	5.02	6		5	4	3.88	3.29		5	5	3.88	5.57		5	5	3.88	3.88		5	4	3.88	3.29
5	6	2.85	6		5	4	2.85	3.44		4	4	3.29	3.19		5	6	5.57	4.41		4	5	3.29	5.57		5	4	5.57	3.19
6	4	6	3.44		6	3	6	4.42		4	3	3.19	2.25		6	4	4.41	3.79		4	6	3.19	4.41		6	3	4.41	2.25
4	3	3.44	4.42		4	2	3.44	2.9		3	5	2.25	3.4		4	7	3.79	4.32		3	4	2.25	3.79		4	5	3.79	3.4
3	2	4.42	2.9		3	1	4.42	2.26		5	4	3.4	3.17		7	4	4.32	4.3		5	7	3.4	4.32		7	4	4.32	3.17
2	1	2.9	2.26		2	2	2.9	2.87		4	3	3.17	3.33		4	7	4.3	4.84		4	4	3.17	4.3		4	3	4.3	3.33
1	2	2.26	2.87		1	3	2.26	2.25		3	4	3.33	4.37		7	3	4.84	5.53		3	7	3.33	4.84		7	4	4.84	4.37
2	3	2.87	2.25		2	4	2.87	3.25		4	5	4.37	4.35		3	2	5.53	3.29		4	3	4.37	5.53		3	5	5.53	4.35
3	4	2.25	3.25		3	5	2.25	4.04		5	1	4.35	3.29		2	7	3.29	4.06		5	2	4.35	3.29		2	1	3.29	3.29
4	5	3.25	4.04		4	6	3.25	4.1		1	3	3.29	3.46		7	3	4.06	4.36		1	7	3.29	4.06		7	3	4.06	3.46
5	6	4.04	4.1		5	4	4.04	5.57		3	6	3.46	4.44		3	6	4.36	4.07		3	3	3.46	4.36		3	6	4.36	4.44
6	4	4.1	5.57		6	3	4.1	3.33		6	4	4.44	3.52		6	4	4.07	4.04		6	6	4.44	4.07		6	4	4.07	3.52
4	3	5.57	3.33		4	4	5.57	2.2		4	4	3.52	3.46		4	5	4.04	5.87		4	4	3.52	4.04		4	4	4.04	3.46
3	4	3.33	2.2		3	3	3.33	3.5		4	4	3.46	3.81		5	3	5.87	3.57		4	5	3.46	5.87		5	4	5.87	3.81
4	3	2.2	3.5		4	8	2.2	5.96		4		3.81			3		3.57			4	3	3.81	3.57		3		3.57
3	8	3.5	5.96		3	3	3.5	2.92
8	3	5.96	2.92		8	7	5.96	6.36
3	7	2.92	6.36		3	4	2.92	3.58
7	4	6.36	3.58		7	6	6.36	3.96
4	6	3.58	3.96		4	4	3.58	2.94
6	4	3.96	2.94		6	6	3.96	4.13
4	6	2.94	4.13		4	2	2.94	2.6
6	2	4.13	2.6		6	8	4.13	3.75
2	8	2.6	3.75		2	7	2.6	4.27
8	7	3.75	4.27		8	6	3.75	6
7	6	4.27	6		7	5	4.27	3.06
6	5	6	3.06		6	7	6	5.02
5	7	3.06	5.02		5	3	3.06	3.29
7	3	5.02	3.29		7	4	5.02	4.42
3	4	3.29	4.42		3	6	3.29	3.44
4	6	4.42	3.44		4	7	4.42	4.57
6	7	3.44	4.57		6	4	3.44	3.88
7	4	4.57	3.88		7	5	4.57	4.22
4	5	3.88	4.22		4	3	3.88	3.62
5	3	4.22	3.62		5	6	4.22	5.87
3	6	3.62	5.87		3	4	3.62	2.77
6	4	5.87	2.77		6	3	5.87	2.79
4	3	2.77	2.79		4	4	2.77	4.21
3	4	2.79	4.21		3	2	2.79	2.7
4	2	4.21	2.7		4	3	4.21	3.15
2	3	2.7	3.15		2	6	2.7	3.71
3	6	3.15	3.71		3	2	3.15	3.38
6	2	3.71	3.38		6	7	3.71	4.29
2	7	3.38	4.29		2	4	3.38	3.48
7	4	4.29	3.48		7	2	4.29	2.2
4	2	3.48	2.2		4	3	3.48	2.62
2	3	2.2	2.62		2	1	2.2	2.26
3	1	2.62	2.26		3	2	2.62	2.63
1	2	2.26	2.63		1	7	2.26	3.58
2	7	2.63	3.58		2	3	2.63	3.48
7	3	3.58	3.48		7	4	3.58	2.25
3	4	3.48	2.25		3	3	3.48	2.65
4	3	2.25	2.65		4	6	2.25	6
3	6	2.65	6		3	2	2.65	2.23
6	2	6	2.23		6	5	6	4
2	5	2.23	4		2	4	2.23	3.69
5	4	4	3.69		5	5	4	5.13
4	5	3.69	5.13		4	5	3.69	4.08
5	5	5.13	4.08		5	3	5.13	2.61
5	3	4.08	2.61		5	2	4.08	2.96
3	2	2.61	2.96		3	3	2.61	3.71
2	3	2.96	3.71		2	3	2.96	2.62
3	3	3.71	2.62		3	6	3.71	3.05
3	6	2.62	3.05		3	5	2.62	3.88
6	5	3.05	3.88		6	5	3.05	3.88
5	5	3.88	3.88		5	4	3.88	3.29
5	4	3.88	3.29		5	5	3.88	5.57
4	5	3.29	5.57		4	4	3.29	3.19
5	4	5.57	3.19		5	6	5.57	4.41
4	6	3.19	4.41		4	3	3.19	2.25
6	3	4.41	2.25		6	4	4.41	3.79
3	4	2.25	3.79		3	5	2.25	3.4
4	5	3.79	3.4		4	7	3.79	4.32
5	7	3.4	4.32		5	4	3.4	3.17
7	4	4.32	3.17		7	4	4.32	4.3
4	4	3.17	4.3		4	3	3.17	3.33
4	3	4.3	3.33		4	7	4.3	4.84
3	7	3.33	4.84		3	4	3.33	4.37
7	4	4.84	4.37		7	3	4.84	5.53
4	3	4.37	5.53		4	5	4.37	4.35
3	5	5.53	4.35		3	2	5.53	3.29
5	2	4.35	3.29		5	1	4.35	3.29
2	1	3.29	3.29		2	7	3.29	4.06
1	7	3.29	4.06		1	3	3.29	3.46
7	3	4.06	3.46		7	3	4.06	4.36
3	3	3.46	4.36		3	6	3.46	4.44
3	6	4.36	4.44		3	6	4.36	4.07
6	6	4.44	4.07		6	4	4.44	3.52
6	4	4.07	3.52		6	4	4.07	4.04
4	4	3.52	4.04		4	4	3.52	3.46
4	4	4.04	3.46		4	5	4.04	5.87
4	5	3.46	5.87		4	4	3.46	3.81
5	4	5.87	3.81		5	3	5.87	3.57
4	3	3.81	3.57		4		3.81
3		3.57			3		3.57

## Sheet: 铃声
3	6	4.06	6.36
6	1	6.36	2.26
1	6	2.26	5.87
6	7	5.87	3.96
7	4	3.96	4.04
4	6	4.04	4.57
6	7	4.57	5.02
7	4	5.02	4
4	7	4	4.07
7	3	4.07	4.29
3	3	4.29	4.3
3	2	4.3	5.13
2	2	5.13	2.2
2	3	2.2	3.57
3	7	3.57	4.32
7	3	4.32	4.41
3	4	4.41	5.53
4	5	5.53	6
5	3	6	4.13
3	7	4.13	4.84
7	8	4.84	3.75
8	7	3.75	3.58
7	4	3.58	3.79
4	5	3.79	3.88
5	2	3.88	3.29
2	2	3.29	3.71
2	3	3.71	4.36
3	1	4.36	4.42
1	6	4.42	5.96
6	5	5.96	3.05
5	3	3.05	2.61
3	6	2.61	4.22
6	2	4.22	2.25
2	4	2.25	5.57
4	3	5.57	3.71
3	2	3.71	2.7
2	1	2.7	2.79
1	3	2.79	5.87
3	6	5.87	6
6	7	6	4.32
7	3	4.32	2.25
3	7	2.25	5.02
7	2	5.02	4.13
2	6	4.13	4.22
6	4	4.22	6
4	2	6	5.13
2	1	5.13	4.3
1	5	4.3	3.79
5	3	3.79	2.61
3	7	2.61	3.58
7	2	3.58	2.26
2	3	2.26	4.41
3	4	4.41	3.57
4	7	3.57	4.57
7	3	4.57	2.79
3	6	2.79	6
6	3	6	2.2
3	6	2.2	3.05
6	7	3.05	4.07
7	3	4.07	4.04
3	2	4.04	3.71
2	7	3.71	4
7	8	4	4.84
8	2	4.84	5.87
2	2	5.87	3.71
2	6	3.71	5.96
6	5	5.96	5.53
5	3	5.53	3.29
3	8	3.29	3.96
8	5	3.96	5.57
5	6	5.57	6.36
6	6	6.36	5.87
6	3	5.87	4.42
3	8	4.42	3.75
8	7	3.75	3.88
7	3	3.88	2.7
3	4	2.7	4.36
4	2	4.36	4.29
2	7	4.29	4.06
7		4.06
