# Supplementary material for: Sequential biases on subjective judgments: Evidence from face attractiveness and ringtone agreeableness judgment
Source: PLoS One. 2018 Jun 11;13(6):e0198723. doi: 10.1371/journal.pone.0198723 (PMC5995378; doi:10.1371/journal.pone.0198723)
Supplement: S1 Data — (ZIP) [file pone.0198723.s001.zip › all the data/Exp 5/519.xlsx]

## Sheet: 铃声
6	5	4.06	6.36
5	1	6.36	2.26
1	3	2.26	5.87
3	4	5.87	3.96
4	5	3.96	4.04
5	5	4.04	4.57
5	7	4.57	5.02
7	6	5.02	4
6	5	4	4.07
5	5	4.07	4.29
5	2	4.29	4.3
2	3	4.3	5.13
3	3	5.13	2.2
3	4	2.2	3.57
4	4	3.57	4.32
4	2	4.32	4.41
2	6	4.41	5.53
6	5	5.53	6
5	4	6	4.13
4	6	4.13	4.84
6	5	4.84	3.75
5	4	3.75	3.58
4	3	3.58	3.79
3	5	3.79	3.88
5	1	3.88	3.29
1	4	3.29	3.71
4	5	3.71	4.36
5	2	4.36	4.42
2	3	4.42	5.96
3	2	5.96	3.05
2	1	3.05	2.61
1	2	2.61	4.22
2	1	4.22	2.25
1	3	2.25	5.57
3	1	5.57	3.71
1	2	3.71	2.7
2	2	2.7	2.79
2	4	2.79	5.87
4	4	5.87	6
4	6	6	6.36
6	4	6.36	6
4	4	6	3.58
4	5	3.58	3.75
5	3	3.75	4.3
3	3	4.3	4.42
3	5	4.42	3.71
5	6	3.71	5.02
6	5	5.02	4.07
5	4	4.07	3.96
4	7	3.96	5.96
7	5	5.96	4
5	4	4	4.36
4	4	4.36	3.71
4	4	3.71	3.57
4	5	3.57	4.06
5	4	4.06	5.87
4	7	5.87	6
7	4	6	3.88
4	3	3.88	2.2
3	3	2.2	5.87
3	3	5.87	3.05
3	2	3.05	3.29
2	4	3.29	4.29
4	5	4.29	5.53
5	6	5.53	5.13
6	3	5.13	4.41
3	5	4.41	4.57
5	6	4.57	5.57
6	4	5.57	2.61
4	6	2.61	4.04
6	2	4.04	2.26
2	5	2.26	3.79
5	3	3.79	2.25
3	4	2.25	4.32
4	3	4.32	2.7
3	4	2.7	2.79
4	5	2.79	4.22
5	4	4.22	4.13
4	6	4.13	4.84
6		4.84

## Sheet: 交替
4	6	4.1	5.02		4	3	4.1	3.29		4	3	4.1	3.29		6	3	5.02	3.57		4	6	4.1	5.02		6	3	5.02	3.29
6	3	5.02	3.29		6	3	5.02	3.57		3	5	3.29	3.94		3	3	3.57	2.2		3	3	3.29	3.57		3	5	3.57	3.94
3	3	3.29	3.57		3	5	3.29	3.94		5	3	3.94	2.9		3	4	2.2	4.07		5	3	3.94	2.2		3	3	2.2	2.9
3	5	3.57	3.94		3	3	3.57	2.2		3	1	2.9	2.67		4	5	4.07	5.87		3	4	2.9	4.07		4	1	4.07	2.67
5	3	3.94	2.2		5	3	3.94	2.9		1	1	2.67	3.13		5	3	5.87	4.3		1	5	2.67	5.87		5	1	5.87	3.13
3	3	2.2	2.9		3	4	2.2	4.07		1	2	3.13	2.38		3	4	4.3	4.32		1	3	3.13	4.3		3	2	4.3	2.38
3	4	2.9	4.07		3	1	2.9	2.67		2	2	2.38	3.33		4	5	4.32	4.29		2	4	2.38	4.32		4	2	4.32	3.33
4	1	4.07	2.67		4	5	4.07	5.87		2	2	3.33	2.02		5	6	4.29	5.13		2	5	3.33	4.29		5	2	4.29	2.02
1	5	2.67	5.87		1	1	2.67	3.13		2	3	2.02	2.88		6	2	5.13	4.41		2	6	2.02	5.13		6	3	5.13	2.88
5	1	5.87	3.13		5	3	5.87	4.3		3	4	2.88	4.06		2	4	4.41	4.04		3	2	2.88	4.41		2	4	4.41	4.06
1	3	3.13	4.3		1	2	3.13	2.38		4	4	4.06	4.52		4	6	4.04	4.84		4	4	4.06	4.04		4	4	4.04	4.52
3	2	4.3	2.38		3	4	4.3	4.32		4	2	4.52	3.71		6	6	4.84	3.75		4	6	4.52	4.84		6	2	4.84	3.71
2	4	2.38	4.32		2	2	2.38	3.33		2	1	3.71	2.71		6	2	3.75	2.26		2	6	3.71	3.75		6	1	3.75	2.71
4	2	4.32	3.33		4	5	4.32	4.29		1	2	2.71	2.87		2	4	2.26	3.71		1	2	2.71	2.26		2	2	2.26	2.87
2	5	3.33	4.29		2	2	3.33	2.02		2	4	2.87	5.83		4	5	3.71	4.13		2	4	2.87	3.71		4	4	3.71	5.83
5	2	4.29	2.02		5	6	4.29	5.13		4	2	5.83	2.27		5	7	4.13	3.71		4	5	5.83	4.13		5	2	4.13	2.27
2	6	2.02	5.13		2	3	2.02	2.88		2	1	2.27	2.25		7	7	3.71	3.88		2	7	2.27	3.71		7	1	3.71	2.25
6	3	5.13	2.88		6	2	5.13	4.41		1	2	2.25	3.13		7	3	3.88	2.25		1	7	2.25	3.88		7	2	3.88	3.13
3	2	2.88	4.41		3	4	2.88	4.06		2	1	3.13	2.85		3	3	2.25	4.42		2	3	3.13	2.25		3	1	2.25	2.85
2	4	4.41	4.06		2	4	4.41	4.04		1	2	2.85	3.21		3	2	4.42	3.79		1	3	2.85	4.42		3	2	4.42	3.21
4	4	4.06	4.04		4	4	4.06	4.52		2	3	3.21	3.65		2	3	3.79	4.57		2	2	3.21	3.79		2	3	3.79	3.65
4	4	4.04	4.52		4	6	4.04	4.84		3	2	3.65	3.25		3	6	4.57	6		3	3	3.65	4.57		3	2	4.57	3.25
4	6	4.52	4.84		4	2	4.52	3.71		2	1	3.25	2.81		6	5	6	4.06		2	6	3.25	6		6	1	6	2.81
6	2	4.84	3.71		6	6	4.84	3.75		1	5	2.81	3.23		5	2	4.06	3.05		1	5	2.81	4.06		5	5	4.06	3.23
2	6	3.71	3.75		2	1	3.71	2.71		5	3	3.23	3.71		2	4	3.05	4.36		5	2	3.23	3.05		2	3	3.05	3.71
6	1	3.75	2.71		6	2	3.75	2.26		3	2	3.71	3.44		4	7	4.36	6.36		3	4	3.71	4.36		4	2	4.36	3.44
1	2	2.71	2.26		1	2	2.71	2.87		2	2	3.44	3.04		7	4	6.36	5.53		2	7	3.44	6.36		7	2	6.36	3.04
2	2	2.26	2.87		2	4	2.26	3.71		2	2	3.04	3.33		4	5	5.53	5.96		2	4	3.04	5.53		4	2	5.53	3.33
2	4	2.87	3.71		2	4	2.87	5.83		2	1	3.33	3.63		5	4	5.96	3.96		2	5	3.33	5.96		5	1	5.96	3.63
4	4	3.71	5.83		4	5	3.71	4.13		1	2	3.63	3.23		4	4	3.96	3.58		1	4	3.63	3.96		4	2	3.96	3.23
4	5	5.83	4.13		4	2	5.83	2.27		2	3	3.23	2.37		4	2	3.58	2.61		2	4	3.23	3.58		4	3	3.58	2.37
5	2	4.13	2.27		5	7	4.13	3.71		3	4	2.37	3.87		2	5	2.61	6		3	2	2.37	2.61		2	4	2.61	3.87
2	7	2.27	3.71		2	1	2.27	2.25		4	4	3.87	5.42		5	2	6	3.29		4	5	3.87	6		5	4	6	5.42
7	1	3.71	2.25		7	7	3.71	3.88		4	5	5.42	4.42		2	4	3.29	2.79		4	2	5.42	3.29		2	5	3.29	4.42
1	7	2.25	3.88		1	2	2.25	3.13		5	1	4.42	2.54		4	6	2.79	4		5	4	4.42	2.79		4	1	2.79	2.54
7	2	3.88	3.13		7	3	3.88	2.25		1	2	2.54	3.98		6	4	4	5.87		1	6	2.54	4		6	2	4	3.98
2	3	3.13	2.25		2	1	3.13	2.85		2	2	3.98	3.62		4	5	5.87	2.7		2	4	3.98	5.87		4	2	5.87	3.62
3	1	2.25	2.85		3	3	2.25	4.42		2	1	3.62	3.52		5	5	2.7	5.57		2	5	3.62	2.7		5	1	2.7	3.52
1	3	2.85	4.42		1	2	2.85	3.21		1	2	3.52	3.75		5	4	5.57	4.22		1	5	3.52	5.57		5	2	5.57	3.75
3	2	4.42	3.21		3	2	4.42	3.79		2	2	3.75	3.48		4	6	4.22	4.36		2	4	3.75	4.22		4	2	4.22	3.48
2	2	3.21	3.79		2	3	3.21	3.65		2	2	3.48	2.77		6	2	4.36	2.26		2	6	3.48	4.36		6	2	4.36	2.77
2	3	3.79	3.65		2	3	3.79	4.57		2	2	2.77	3.46		2	5	2.26	3.96		2	2	2.77	2.26		2	2	2.26	3.46
3	3	3.65	4.57		3	2	3.65	3.25		2	1	3.46	2.62		5	5	3.96	4.32		2	5	3.46	3.96		5	1	3.96	2.62
3	2	4.57	3.25		3	6	4.57	6		1	1	2.62	3.15		5	4	4.32	3.71		1	5	2.62	4.32		5	1	4.32	3.15
2	6	3.25	6		2	1	3.25	2.81		1	2	3.15	3.44		4	4	3.71	2.61		1	4	3.15	3.71		4	2	3.71	3.44
6	1	6	2.81		6	5	6	4.06		2	1	3.44	3.52		4	5	2.61	4.29		2	4	3.44	2.61		4	1	2.61	3.52
1	5	2.81	4.06		1	5	2.81	3.23		1	1	3.52	3.17		5	3	4.29	3.79		1	5	3.52	4.29		5	1	4.29	3.17
5	5	4.06	3.23		5	2	4.06	3.05		1	1	3.17	2.6		3	4	3.79	3.58		1	3	3.17	3.79		3	1	3.79	2.6
5	2	3.23	3.05		5	3	3.23	3.71		1	5	2.6	4.44		4	5	3.58	6		1	4	2.6	3.58		4	5	3.58	4.44
2	3	3.05	3.71		2	4	3.05	4.36		5	3	4.44	3.58		5	5	6	4		5	5	4.44	6		5	3	6	3.58
3	4	3.71	4.36		3	2	3.71	3.44		3	1	3.58	2.92		5	5	4	3.88		3	5	3.58	4		5	1	4	2.92
4	2	4.36	3.44		4	7	4.36	6.36		1	1	2.92	3.48		5	4	3.88	4.41		1	5	2.92	3.88		5	1	3.88	3.48
2	7	3.44	6.36		2	2	3.44	3.04		1	3	3.48	3.69		4	5	4.41	4.06		1	4	3.48	4.41		4	3	4.41	3.69
7	2	6.36	3.04		7	4	6.36	5.53		3	4	3.69	4.35		5	4	4.06	4.42		3	5	3.69	4.06		5	4	4.06	4.35
2	4	3.04	5.53		2	2	3.04	3.33		4	2	4.35	3.4		4	5	4.42	2.7		4	4	4.35	4.42		4	2	4.42	3.4
4	2	5.53	3.33		4	5	5.53	5.96		2	2	3.4	4.21		5	6	2.7	5.87		2	5	3.4	2.7		5	2	2.7	4.21
2	5	3.33	5.96		2	1	3.33	3.63		2	1	4.21	2.25		6	7	5.87	3.75		2	6	4.21	5.87		6	1	5.87	2.25
5	1	5.96	3.63		5	4	5.96	3.96		1	4	2.25	3.19		7	4	3.75	5.87		1	7	2.25	3.75		7	4	3.75	3.19
1	4	3.63	3.96		1	2	3.63	3.23		4	1	3.19	2.96		4	5	5.87	4.22		4	4	3.19	5.87		4	1	5.87	2.96
4	2	3.96	3.23		4	4	3.96	3.58		1	2	2.96	3.38		5	4	4.22	5.57		1	5	2.96	4.22		5	2	4.22	3.38
2	4	3.23	3.58		2	3	3.23	2.37		2	2	3.38	3.29		4	3	5.57	2.2		2	4	3.38	5.57		4	2	5.57	3.29
4	3	3.58	2.37		4	2	3.58	2.61		2	3	3.29	3.33		3	5	2.2	5.96		2	3	3.29	2.2		3	3	2.2	3.33
3	2	2.37	2.61		3	4	2.37	3.87		3	1	3.33	3.29		5	5	5.96	4.07		3	5	3.33	5.96		5	1	5.96	3.29
2	4	2.61	3.87		2	5	2.61	6		1	1	3.29	3.46		5	2	4.07	3.29		1	5	3.29	4.07		5	1	4.07	3.46
4	5	3.87	6		4	4	3.87	5.42		1	3	3.46	4.37		2	4	3.29	4.57		1	2	3.46	3.29		2	3	3.29	4.37
5	4	6	5.42		5	2	6	3.29		3	1	4.37	2.65		4	5	4.57	5.53		3	4	4.37	4.57		4	1	4.57	2.65
4	2	5.42	3.29		4	5	5.42	4.42		1	2	2.65	4.08		5	2	5.53	2.25		1	5	2.65	5.53		5	2	5.53	4.08
2	5	3.29	4.42		2	4	3.29	2.79		2	2	4.08	3.29		2	5	2.25	6		2	2	4.08	2.25		2	2	2.25	3.29
5	4	4.42	2.79		5	1	4.42	2.54		2	3	3.29	3.62		5	4	6	3.05		2	5	3.29	6		5	3	6	3.62
4	1	2.79	2.54		4	6	2.79	4		3	2	3.62	3.5		4	7	3.05	6.36		3	4	3.62	3.05		4	2	3.05	3.5
1	6	2.54	4		1	2	2.54	3.98		2	2	3.5	2.62		7	6	6.36	5.13		2	7	3.5	6.36		7	2	6.36	2.62
6	2	4	3.98		6	4	4	5.87		2	3	2.62	3.81		6	6	5.13	4.84		2	6	2.62	5.13		6	3	5.13	3.81
2	4	3.98	5.87		2	2	3.98	3.62		3	1	3.81	2.23		6	5	4.84	2.79		3	6	3.81	4.84		6	1	4.84	2.23
4	2	5.87	3.62		4	5	5.87	2.7		1	1	2.23	3.88		5	2	2.79	4.3		1	5	2.23	2.79		5	1	2.79	3.88
2	5	3.62	2.7		2	1	3.62	3.52		1	1	3.88	2.63		2	7	4.3	5.02		1	2	3.88	4.3		2	1	4.3	2.63
5	1	2.7	3.52		5	5	2.7	5.57		1	3	2.63	4.27		7	5	5.02	4.04		1	7	2.63	5.02		7	3	5.02	4.27
1	5	3.52	5.57		1	2	3.52	3.75		3	4	4.27	3.06		5	6	4.04	3.71		3	5	4.27	4.04		5	4	4.04	3.06
5	2	5.57	3.75		5	4	5.57	4.22		4	2	3.06	3.88		6	5	3.71	4.13		4	6	3.06	3.71		6	2	3.71	3.88
2	4	3.75	4.22		2	2	3.75	3.48		2	1	3.88	2.94		5	5	4.13	3.57		2	5	3.88	4.13		5	1	4.13	2.94
4	2	4.22	3.48		4	6	4.22	4.36		1		2.94			5		3.57			1	5	2.94	3.57		5		3.57
2	6	3.48	4.36		2	2	3.48	2.77
6	2	4.36	2.77		6	2	4.36	2.26
2	2	2.77	2.26		2	2	2.77	3.46
2	2	2.26	3.46		2	5	2.26	3.96
2	5	3.46	3.96		2	1	3.46	2.62
5	1	3.96	2.62		5	5	3.96	4.32
1	5	2.62	4.32		1	1	2.62	3.15
5	1	4.32	3.15		5	4	4.32	3.71
1	4	3.15	3.71		1	2	3.15	3.44
4	2	3.71	3.44		4	4	3.71	2.61
2	4	3.44	2.61		2	1	3.44	3.52
4	1	2.61	3.52		4	5	2.61	4.29
1	5	3.52	4.29		1	1	3.52	3.17
5	1	4.29	3.17		5	3	4.29	3.79
1	3	3.17	3.79		1	1	3.17	2.6
3	1	3.79	2.6		3	4	3.79	3.58
1	4	2.6	3.58		1	5	2.6	4.44
4	5	3.58	4.44		4	5	3.58	6
5	5	4.44	6		5	3	4.44	3.58
5	3	6	3.58		5	5	6	4
3	5	3.58	4		3	1	3.58	2.92
5	1	4	2.92		5	5	4	3.88
1	5	2.92	3.88		1	1	2.92	3.48
5	1	3.88	3.48		5	4	3.88	4.41
1	4	3.48	4.41		1	3	3.48	3.69
4	3	4.41	3.69		4	5	4.41	4.06
3	5	3.69	4.06		3	4	3.69	4.35
5	4	4.06	4.35		5	4	4.06	4.42
4	4	4.35	4.42		4	2	4.35	3.4
4	2	4.42	3.4		4	5	4.42	2.7
2	5	3.4	2.7		2	2	3.4	4.21
5	2	2.7	4.21		5	6	2.7	5.87
2	6	4.21	5.87		2	1	4.21	2.25
6	1	5.87	2.25		6	7	5.87	3.75
1	7	2.25	3.75		1	4	2.25	3.19
7	4	3.75	3.19		7	4	3.75	5.87
4	4	3.19	5.87		4	1	3.19	2.96
4	1	5.87	2.96		4	5	5.87	4.22
1	5	2.96	4.22		1	2	2.96	3.38
5	2	4.22	3.38		5	4	4.22	5.57
2	4	3.38	5.57		2	2	3.38	3.29
4	2	5.57	3.29		4	3	5.57	2.2
2	3	3.29	2.2		2	3	3.29	3.33
3	3	2.2	3.33		3	5	2.2	5.96
3	5	3.33	5.96		3	1	3.33	3.29
5	1	5.96	3.29		5	5	5.96	4.07
1	5	3.29	4.07		1	1	3.29	3.46
5	1	4.07	3.46		5	2	4.07	3.29
1	2	3.46	3.29		1	3	3.46	4.37
2	3	3.29	4.37		2	4	3.29	4.57
3	4	4.37	4.57		3	1	4.37	2.65
4	1	4.57	2.65		4	5	4.57	5.53
1	5	2.65	5.53		1	2	2.65	4.08
5	2	5.53	4.08		5	2	5.53	2.25
2	2	4.08	2.25		2	2	4.08	3.29
2	2	2.25	3.29		2	5	2.25	6
2	5	3.29	6		2	3	3.29	3.62
5	3	6	3.62		5	4	6	3.05
3	4	3.62	3.05		3	2	3.62	3.5
4	2	3.05	3.5		4	7	3.05	6.36
2	7	3.5	6.36		2	2	3.5	2.62
7	2	6.36	2.62		7	6	6.36	5.13
2	6	2.62	5.13		2	3	2.62	3.81
6	3	5.13	3.81		6	6	5.13	4.84
3	6	3.81	4.84		3	1	3.81	2.23
6	1	4.84	2.23		6	5	4.84	2.79
1	5	2.23	2.79		1	1	2.23	3.88
5	1	2.79	3.88		5	2	2.79	4.3
1	2	3.88	4.3		1	1	3.88	2.63
2	1	4.3	2.63		2	7	4.3	5.02
1	7	2.63	5.02		1	3	2.63	4.27
7	3	5.02	4.27		7	5	5.02	4.04
3	5	4.27	4.04		3	4	4.27	3.06
5	4	4.04	3.06		5	6	4.04	3.71
4	6	3.06	3.71		4	2	3.06	3.88
6	2	3.71	3.88		6	5	3.71	4.13
2	5	3.88	4.13		2	1	3.88	2.94
5	1	4.13	2.94		5	5	4.13	3.57
1	5	2.94	3.57		1		2.94
5		3.57			5		3.57
