# Supplementary material for: Sequential biases on subjective judgments: Evidence from face attractiveness and ringtone agreeableness judgment
Source: PLoS One. 2018 Jun 11;13(6):e0198723. doi: 10.1371/journal.pone.0198723 (PMC5995378; doi:10.1371/journal.pone.0198723)
Supplement: S1 Data — (ZIP) [file pone.0198723.s001.zip › all the data/Exp 5/520.xlsx]

## Sheet: 铃声
4	6	4.06	6.36
6	2	6.36	2.26
2	3	2.26	5.87
3	3	5.87	3.96
3	4	3.96	4.04
4	4	4.04	4.57
4	6	4.57	5.02
6	3	5.02	4
3	2	4	4.07
2	3	4.07	4.29
3	5	4.29	4.3
5	4	4.3	5.13
4	2	5.13	2.2
2	1	2.2	3.57
1	6	3.57	4.32
6	5	4.32	4.41
5	6	4.41	5.53
6	6	5.53	6
6	2	6	4.13
2	3	4.13	4.84
3	1	4.84	3.75
1	2	3.75	3.58
2	6	3.58	3.79
6	3	3.79	3.88
3	2	3.88	3.29
2	6	3.29	3.71
6	6	3.71	4.36
6	7	4.36	4.42
7	5	4.42	5.96
5	3	5.96	3.05
3	2	3.05	2.61
2	3	2.61	4.22
3	1	4.22	2.25
1	8	2.25	5.57
8	6	5.57	3.71
6	3	3.71	2.7
3	5	2.7	2.79
5	7	2.79	5.87
7	7	5.87	6
7	2	6	4.84
2	2	4.84	5.87
2	3	5.87	3.58
3	1	3.58	2.7
1	6	2.7	6.36
6	3	6.36	2.61
3	7	2.61	5.57
7	6	5.57	2.79
6	3	2.79	3.29
3	3	3.29	4
3	5	4	6
5	6	6	5.96
6	5	5.96	4.41
5	5	4.41	4.3
5	3	4.3	3.96
3	6	3.96	4.04
6	2	4.04	3.71
2	7	3.71	4.42
7	3	4.42	3.57
3	6	3.57	4.29
6	5	4.29	3.79
5	7	3.79	4.13
7	3	4.13	3.05
3	6	3.05	3.88
6	7	3.88	4.57
7	7	4.57	5.13
7	1	5.13	2.26
1	4	2.26	3.71
4	6	3.71	5.53
6	2	5.53	2.25
2	1	2.25	2.2
1	4	2.2	4.32
4	7	4.32	6
7	5	6	5.02
5	3	5.02	4.06
3	2	4.06	3.75
2	7	3.75	5.87
7	3	5.87	4.22
3	2	4.22	4.36
2	1	4.36	4.07
1		4.07

## Sheet: 交替
4	2	3.52	3.05		4	7	3.52	5.83		4	7	3.52	5.83		2	2	3.05	3.96		4	2	3.52	3.05		2	7	3.05	5.83
2	7	3.05	5.83		2	2	3.05	3.96		7	3	5.83	3.23		2	7	3.96	4.57		7	2	5.83	3.96		2	3	3.96	3.23
7	2	5.83	3.96		7	3	5.83	3.23		3	6	3.23	3.13		7	7	4.57	4.13		3	7	3.23	4.57		7	6	4.57	3.13
2	3	3.96	3.23		2	7	3.96	4.57		6	6	3.13	3.94		7	6	4.13	5.96		6	7	3.13	4.13		7	6	4.13	3.94
3	7	3.23	4.57		3	6	3.23	3.13		6	3	3.94	2.54		6	4	5.96	3.29		6	6	3.94	5.96		6	3	5.96	2.54
7	6	4.57	3.13		7	7	4.57	4.13		3	3	2.54	3.65		4	5	3.29	2.79		3	4	2.54	3.29		4	3	3.29	3.65
6	7	3.13	4.13		6	6	3.13	3.94		3	2	3.65	2.25		5	3	2.79	3.71		3	5	3.65	2.79		5	2	2.79	2.25
7	6	4.13	3.94		7	6	4.13	5.96		2	5	2.25	3.71		3	3	3.71	2.25		2	3	2.25	3.71		3	5	3.71	3.71
6	6	3.94	5.96		6	3	3.94	2.54		5	2	3.71	2.37		3	3	2.25	5.87		5	3	3.71	2.25		3	2	2.25	2.37
6	3	5.96	2.54		6	4	5.96	3.29		2	3	2.37	3.75		3	7	5.87	5.87		2	3	2.37	5.87		3	3	5.87	3.75
3	4	2.54	3.29		3	3	2.54	3.65		3	2	3.75	2.67		7	3	5.87	3.75		3	7	3.75	5.87		7	2	5.87	2.67
4	3	3.29	3.65		4	5	3.29	2.79		2	1	2.67	2.85		3	6	3.75	4.04		2	3	2.67	3.75		3	1	3.75	2.85
3	5	3.65	2.79		3	2	3.65	2.25		1	3	2.85	4.1		6	5	4.04	3.79		1	6	2.85	4.04		6	3	4.04	4.1
5	2	2.79	2.25		5	3	2.79	3.71		3	4	4.1	3.44		5	2	3.79	4.07		3	5	4.1	3.79		5	4	3.79	3.44
2	3	2.25	3.71		2	5	2.25	3.71		4	2	3.44	2.71		2	7	4.07	6		4	2	3.44	4.07		2	2	4.07	2.71
3	5	3.71	3.71		3	3	3.71	2.25		2	3	2.71	3.33		7	6	6	4.41		2	7	2.71	6		7	3	6	3.33
5	3	3.71	2.25		5	2	3.71	2.37		3	2	3.33	3.29		6	4	4.41	4.32		3	6	3.33	4.41		6	2	4.41	3.29
3	2	2.25	2.37		3	3	2.25	5.87		2	4	3.29	3.87		4	6	4.32	5.13		2	4	3.29	4.32		4	4	4.32	3.87
2	3	2.37	5.87		2	3	2.37	3.75		4	5	3.87	3.98		6	3	5.13	3.58		4	6	3.87	5.13		6	5	5.13	3.98
3	3	5.87	3.75		3	7	5.87	5.87		5	4	3.98	3.04		3	6	3.58	4.42		5	3	3.98	3.58		3	4	3.58	3.04
3	7	3.75	5.87		3	2	3.75	2.67		4	1	3.04	2.9		6	3	4.42	3.57		4	6	3.04	4.42		6	1	4.42	2.9
7	2	5.87	2.67		7	3	5.87	3.75		1	4	2.9	2.02		3	2	3.57	4.84		1	3	2.9	3.57		3	4	3.57	2.02
2	3	2.67	3.75		2	1	2.67	2.85		4	3	2.02	4.52		2	6	4.84	5.53		4	2	2.02	4.84		2	3	4.84	4.52
3	1	3.75	2.85		3	6	3.75	4.04		3	5	4.52	3.23		6	2	5.53	4		3	6	4.52	5.53		6	5	5.53	3.23
1	6	2.85	4.04		1	3	2.85	4.1		5	4	3.23	3.21		2	5	4	4.29		5	2	3.23	4		2	4	4	3.21
6	3	4.04	4.1		6	5	4.04	3.79		4	5	3.21	4.42		5	2	4.29	2.7		4	5	3.21	4.29		5	5	4.29	4.42
3	5	4.1	3.79		3	4	4.1	3.44		5	3	4.42	3.25		2	5	2.7	6		5	2	4.42	2.7		2	3	2.7	3.25
5	4	3.79	3.44		5	2	3.79	4.07		3	4	3.25	3.63		5	3	6	3.71		3	5	3.25	6		5	4	6	3.63
4	2	3.44	4.07		4	2	3.44	2.71		4	1	3.63	2.88		3	6	3.71	5.02		4	3	3.63	3.71		3	1	3.71	2.88
2	2	4.07	2.71		2	7	4.07	6		1	4	2.88	3.13		6	3	5.02	2.61		1	6	2.88	5.02		6	4	5.02	3.13
2	7	2.71	6		2	3	2.71	3.33		4	4	3.13	5.42		3	6	2.61	3.88		4	3	3.13	2.61		3	4	2.61	5.42
7	3	6	3.33		7	6	6	4.41		4	2	5.42	2.81		6	7	3.88	6.36		4	6	5.42	3.88		6	2	3.88	2.81
3	6	3.33	4.41		3	2	3.33	3.29		2	3	2.81	3.33		7	1	6.36	2.26		2	7	2.81	6.36		7	3	6.36	3.33
6	2	4.41	3.29		6	4	4.41	4.32		3	3	3.33	2.87		1	5	2.26	4.3		3	1	3.33	2.26		1	3	2.26	2.87
2	4	3.29	4.32		2	4	3.29	3.87		3	4	2.87	3.62		5	6	4.3	4.36		3	5	2.87	4.3		5	4	4.3	3.62
4	4	4.32	3.87		4	6	4.32	5.13		4	1	3.62	2.27		6	2	4.36	2.2		4	6	3.62	4.36		6	1	4.36	2.27
4	6	3.87	5.13		4	5	3.87	3.98		1	4	2.27	4.06		2	3	2.2	4.06		1	2	2.27	2.2		2	4	2.2	4.06
6	5	5.13	3.98		6	3	5.13	3.58		4	2	4.06	2.38		3	5	4.06	4.22		4	3	4.06	4.06		3	2	4.06	2.38
5	3	3.98	3.58		5	4	3.98	3.04		2	6	2.38	3.71		5	8	4.22	5.57		2	5	2.38	4.22		5	6	4.22	3.71
3	4	3.58	3.04		3	6	3.58	4.42		6	4	3.71	3.46		8	6	5.57	6		6	8	3.71	5.57		8	4	5.57	3.46
4	6	3.04	4.42		4	1	3.04	2.9		4	2	3.46	3.06		6	5	6	5.13		4	6	3.46	6		6	2	6	3.06
6	1	4.42	2.9		6	3	4.42	3.57		2	6	3.06	4.44		5	3	5.13	3.75		2	5	3.06	5.13		5	6	5.13	4.44
1	3	2.9	3.57		1	4	2.9	2.02		6	7	4.44	3.81		3	6	3.75	3.79		6	3	4.44	3.75		3	7	3.75	3.81
3	4	3.57	2.02		3	2	3.57	4.84		7	4	3.81	3.58		6	7	3.79	6		7	6	3.81	3.79		6	4	3.79	3.58
4	2	2.02	4.84		4	3	2.02	4.52		4	4	3.58	3.29		7	4	6	5.87		4	7	3.58	6		7	4	6	3.29
2	3	4.84	4.52		2	6	4.84	5.53		4	3	3.29	3.19		4	2	5.87	4.36		4	4	3.29	5.87		4	3	5.87	3.19
3	6	4.52	5.53		3	5	4.52	3.23		3	3	3.19	3.62		2	1	4.36	2.26		3	2	3.19	4.36		2	3	4.36	3.62
6	5	5.53	3.23		6	2	5.53	4		3	4	3.62	3.88		1	2	2.26	4.06		3	1	3.62	2.26		1	4	2.26	3.88
5	2	3.23	4		5	4	3.23	3.21		4	3	3.88	3.4		2	5	4.06	4.57		4	2	3.88	4.06		2	3	4.06	3.4
2	4	4	3.21		2	5	4	4.29		3	2	3.4	2.62		5	6	4.57	4.04		3	5	3.4	4.57		5	2	4.57	2.62
4	5	3.21	4.29		4	5	3.21	4.42		2	3	2.62	3.46		6	5	4.04	3.71		2	6	2.62	4.04		6	3	4.04	3.46
5	5	4.29	4.42		5	2	4.29	2.7		3	4	3.46	4.21		5	3	3.71	2.61		3	5	3.46	3.71		5	4	3.71	4.21
5	2	4.42	2.7		5	3	4.42	3.25		4	2	4.21	3.29		3	3	2.61	2.79		4	3	4.21	2.61		3	2	2.61	3.29
2	3	2.7	3.25		2	5	2.7	6		2	3	3.29	3.44		3	6	2.79	5.02		2	3	3.29	2.79		3	3	2.79	3.44
3	5	3.25	6		3	4	3.25	3.63		3	1	3.44	2.6		6	3	5.02	4.22		3	6	3.44	5.02		6	1	5.02	2.6
5	4	6	3.63		5	3	6	3.71		1	2	2.6	3.5		3	4	4.22	3.58		1	3	2.6	4.22		3	2	4.22	3.5
4	3	3.63	3.71		4	1	3.63	2.88		2	5	3.5	4.08		4	2	3.58	4		2	4	3.5	3.58		4	5	3.58	4.08
3	1	3.71	2.88		3	6	3.71	5.02		5	3	4.08	3.29		2	6	4	5.87		5	2	4.08	4		2	3	4	3.29
1	6	2.88	5.02		1	4	2.88	3.13		3	4	3.29	3.88		6	2	5.87	3.29		3	6	3.29	5.87		6	4	5.87	3.88
6	4	5.02	3.13		6	3	5.02	2.61		4	4	3.88	2.25		2	6	3.29	4.13		4	2	3.88	3.29		2	4	3.29	2.25
4	3	3.13	2.61		4	4	3.13	5.42		4	2	2.25	3.15		6	7	4.13	6.36		4	6	2.25	4.13		6	2	4.13	3.15
3	4	2.61	5.42		3	6	2.61	3.88		2	2	3.15	2.63		7	3	6.36	4.07		2	7	3.15	6.36		7	2	6.36	2.63
4	6	5.42	3.88		4	2	5.42	2.81		2	4	2.63	4.35		3	3	4.07	4.32		2	3	2.63	4.07		3	4	4.07	4.35
6	2	3.88	2.81		6	7	3.88	6.36		4	1	4.35	2.94		3	6	4.32	3.88		4	3	4.35	4.32		3	1	4.32	2.94
2	7	2.81	6.36		2	3	2.81	3.33		1	4	2.94	3.38		6	7	3.88	5.57		1	6	2.94	3.88		6	4	3.88	3.38
7	3	6.36	3.33		7	1	6.36	2.26		4	3	3.38	2.65		7	3	5.57	3.05		4	7	3.38	5.57		7	3	5.57	2.65
3	1	3.33	2.26		3	3	3.33	2.87		3	2	2.65	2.77		3	3	3.05	3.96		3	3	2.65	3.05		3	2	3.05	2.77
1	3	2.26	2.87		1	5	2.26	4.3		2	1	2.77	2.92		3	4	3.96	3.57		2	3	2.77	3.96		3	1	3.96	2.92
3	5	2.87	4.3		3	4	2.87	3.62		1	3	2.92	3.33		4	5	3.57	4.29		1	4	2.92	3.57		4	3	3.57	3.33
5	4	4.3	3.62		5	6	4.3	4.36		3	4	3.33	2.23		5	6	4.29	5.96		3	5	3.33	4.29		5	4	4.29	2.23
4	6	3.62	4.36		4	1	3.62	2.27		4	3	2.23	3.69		6	2	5.96	2.25		4	6	2.23	5.96		6	3	5.96	3.69
6	1	4.36	2.27		6	2	4.36	2.2		3	3	3.69	2.62		2	3	2.25	4.84		3	2	3.69	2.25		2	3	2.25	2.62
1	2	2.27	2.2		1	4	2.27	4.06		3	4	2.62	4.27		3	3	4.84	2.7		3	3	2.62	4.84		3	4	4.84	4.27
2	4	2.2	4.06		2	3	2.2	4.06		4	2	4.27	4.37		3	5	2.7	4.41		4	3	4.27	2.7		3	2	2.7	4.37
4	3	4.06	4.06		4	2	4.06	2.38		2	2	4.37	3.17		5	3	4.41	3.71		2	5	4.37	4.41		5	2	4.41	3.17
3	2	4.06	2.38		3	5	4.06	4.22		2	2	3.17	3.48		3	6	3.71	4.42		2	3	3.17	3.71		3	2	3.71	3.48
2	5	2.38	4.22		2	6	2.38	3.71		2	4	3.48	3.52		6	6	4.42	5.53		2	6	3.48	4.42		6	4	4.42	3.52
5	6	4.22	3.71		5	8	4.22	5.57		4	4	3.52	3.48		6	5	5.53	4.3		4	6	3.52	5.53		6	4	5.53	3.48
6	8	3.71	5.57		6	4	3.71	3.46		4	3	3.48	2.96		5	2	4.3	2.2		4	5	3.48	4.3		5	3	4.3	2.96
8	4	5.57	3.46		8	6	5.57	6		3		2.96			2		2.2			3	2	2.96	2.2		2		2.2
4	6	3.46	6		4	2	3.46	3.06
6	2	6	3.06		6	5	6	5.13
2	5	3.06	5.13		2	6	3.06	4.44
5	6	5.13	4.44		5	3	5.13	3.75
6	3	4.44	3.75		6	7	4.44	3.81
3	7	3.75	3.81		3	6	3.75	3.79
7	6	3.81	3.79		7	4	3.81	3.58
6	4	3.79	3.58		6	7	3.79	6
4	7	3.58	6		4	4	3.58	3.29
7	4	6	3.29		7	4	6	5.87
4	4	3.29	5.87		4	3	3.29	3.19
4	3	5.87	3.19		4	2	5.87	4.36
3	2	3.19	4.36		3	3	3.19	3.62
2	3	4.36	3.62		2	1	4.36	2.26
3	1	3.62	2.26		3	4	3.62	3.88
1	4	2.26	3.88		1	2	2.26	4.06
4	2	3.88	4.06		4	3	3.88	3.4
2	3	4.06	3.4		2	5	4.06	4.57
3	5	3.4	4.57		3	2	3.4	2.62
5	2	4.57	2.62		5	6	4.57	4.04
2	6	2.62	4.04		2	3	2.62	3.46
6	3	4.04	3.46		6	5	4.04	3.71
3	5	3.46	3.71		3	4	3.46	4.21
5	4	3.71	4.21		5	3	3.71	2.61
4	3	4.21	2.61		4	2	4.21	3.29
3	2	2.61	3.29		3	3	2.61	2.79
2	3	3.29	2.79		2	3	3.29	3.44
3	3	2.79	3.44		3	6	2.79	5.02
3	6	3.44	5.02		3	1	3.44	2.6
6	1	5.02	2.6		6	3	5.02	4.22
1	3	2.6	4.22		1	2	2.6	3.5
3	2	4.22	3.5		3	4	4.22	3.58
2	4	3.5	3.58		2	5	3.5	4.08
4	5	3.58	4.08		4	2	3.58	4
5	2	4.08	4		5	3	4.08	3.29
2	3	4	3.29		2	6	4	5.87
3	6	3.29	5.87		3	4	3.29	3.88
6	4	5.87	3.88		6	2	5.87	3.29
4	2	3.88	3.29		4	4	3.88	2.25
2	4	3.29	2.25		2	6	3.29	4.13
4	6	2.25	4.13		4	2	2.25	3.15
6	2	4.13	3.15		6	7	4.13	6.36
2	7	3.15	6.36		2	2	3.15	2.63
7	2	6.36	2.63		7	3	6.36	4.07
2	3	2.63	4.07		2	4	2.63	4.35
3	4	4.07	4.35		3	3	4.07	4.32
4	3	4.35	4.32		4	1	4.35	2.94
3	1	4.32	2.94		3	6	4.32	3.88
1	6	2.94	3.88		1	4	2.94	3.38
6	4	3.88	3.38		6	7	3.88	5.57
4	7	3.38	5.57		4	3	3.38	2.65
7	3	5.57	2.65		7	3	5.57	3.05
3	3	2.65	3.05		3	2	2.65	2.77
3	2	3.05	2.77		3	3	3.05	3.96
2	3	2.77	3.96		2	1	2.77	2.92
3	1	3.96	2.92		3	4	3.96	3.57
1	4	2.92	3.57		1	3	2.92	3.33
4	3	3.57	3.33		4	5	3.57	4.29
3	5	3.33	4.29		3	4	3.33	2.23
5	4	4.29	2.23		5	6	4.29	5.96
4	6	2.23	5.96		4	3	2.23	3.69
6	3	5.96	3.69		6	2	5.96	2.25
3	2	3.69	2.25		3	3	3.69	2.62
2	3	2.25	2.62		2	3	2.25	4.84
3	3	2.62	4.84		3	4	2.62	4.27
3	4	4.84	4.27		3	3	4.84	2.7
4	3	4.27	2.7		4	2	4.27	4.37
3	2	2.7	4.37		3	5	2.7	4.41
2	5	4.37	4.41		2	2	4.37	3.17
5	2	4.41	3.17		5	3	4.41	3.71
2	3	3.17	3.71		2	2	3.17	3.48
3	2	3.71	3.48		3	6	3.71	4.42
2	6	3.48	4.42		2	4	3.48	3.52
6	4	4.42	3.52		6	6	4.42	5.53
4	6	3.52	5.53		4	4	3.52	3.48
6	4	5.53	3.48		6	5	5.53	4.3
4	5	3.48	4.3		4	3	3.48	2.96
5	3	4.3	2.96		5	2	4.3	2.2
3	2	2.96	2.2		3		2.96
2		2.2			2		2.2
