# Supplementary material for: Sequential biases on subjective judgments: Evidence from face attractiveness and ringtone agreeableness judgment
Source: PLoS One. 2018 Jun 11;13(6):e0198723. doi: 10.1371/journal.pone.0198723 (PMC5995378; doi:10.1371/journal.pone.0198723)
Supplement: S1 Data — (ZIP) [file pone.0198723.s001.zip › all the data/Exp 5/521.xls]

## Sheet: 铃声
3	6	4.06	6.36
6	2	6.36	2.26
2	2	2.26	5.87
2	7	5.87	3.96
7	4	3.96	4.04
4	6	4.04	4.57
6	7	4.57	5.02
7	5	5.02	4
5	8	4	4.07
8	2	4.07	4.29
2	4	4.29	4.3
4	7	4.3	5.13
7	2	5.13	2.2
2	2	2.2	3.57
2	3	3.57	4.32
3	4	4.32	4.41
4	5	4.41	5.53
5	8	5.53	6
8	1	6	4.13
1	7	4.13	4.84
7	8	4.84	3.75
8	6	3.75	3.58
6	3	3.58	3.79
3	3	3.79	3.88
3	4	3.88	3.29
4	4	3.29	3.71
4	4	3.71	4.36
4	6	4.36	4.42
6	5	4.42	5.96
5	3	5.96	3.05
3	2	3.05	2.61
2	4	2.61	4.22
4	3	4.22	2.25
3	6	2.25	5.57
6	4	5.57	3.71
4	2	3.71	2.7
2	1	2.7	2.79
1	5	2.79	5.87
5	4	5.87	6
4	5	6	3.58
5	4	3.58	4.42
4	4	4.42	4.06
4	3	4.06	3.71
3	2	3.71	3.57
2	2	3.57	2.79
2	5	2.79	5.13
5	7	5.13	6.36
7	1	6.36	4.13
1	4	4.13	4.29
4	4	4.29	5.96
4	1	5.96	2.61
1	2	2.61	2.7
2	3	2.7	5.53
3	4	5.53	3.79
4	7	3.79	3.96
7	3	3.96	5.87
3	4	5.87	3.71
4	4	3.71	4.41
4	3	4.41	2.25
3	4	2.25	3.29
4	6	3.29	4
6	6	4	5.87
6	4	5.87	2.2
4	7	2.2	6
7	8	6	4.84
8	4	4.84	4.57
4	4	4.57	2.26
4	5	2.26	3.05
5	4	3.05	4.3
4	7	4.3	4.07
7	6	4.07	5.57
6	5	5.57	3.75
5	4	3.75	4.36
4	2	4.36	6
2	4	6	4.22
4	4	4.22	4.32
4	4	4.32	4.04
4	2	4.04	3.88
2	5	3.88	5.02
5		5.02

## Sheet: 交替
3	5	2.25	3.75		3	2	2.25	3.25		3	2	2.25	3.25		5	3	3.75	2.79		3	5	2.25	3.75		5	2	3.75	3.25
5	2	3.75	3.25		5	3	3.75	2.79		2	5	3.25	3.13		3	6	2.79	4.42		2	3	3.25	2.79		3	5	2.79	3.13
2	3	3.25	2.79		2	5	3.25	3.13		5	5	3.13	5.42		6	3	4.42	2.2		5	6	3.13	4.42		6	5	4.42	5.42
3	5	2.79	3.13		3	6	2.79	4.42		5	6	5.42	3.33		3	4	2.2	4.32		5	3	5.42	2.2		3	6	2.2	3.33
5	6	3.13	4.42		5	5	3.13	5.42		6	2	3.33	3.29		4	4	4.32	5.53		6	4	3.33	4.32		4	2	4.32	3.29
6	5	4.42	5.42		6	3	4.42	2.2		2	5	3.29	3.23		4	3	5.53	4.29		2	4	3.29	5.53		4	5	5.53	3.23
5	3	5.42	2.2		5	6	5.42	3.33		5	7	3.23	3.33		3	7	4.29	4.07		5	3	3.23	4.29		3	7	4.29	3.33
3	6	2.2	3.33		3	4	2.2	4.32		7	2	3.33	2.02		7	3	4.07	3.57		7	7	3.33	4.07		7	2	4.07	2.02
6	4	3.33	4.32		6	2	3.33	3.29		2	4	2.02	2.88		3	6	3.57	6		2	3	2.02	3.57		3	4	3.57	2.88
4	2	4.32	3.29		4	4	4.32	5.53		4	5	2.88	5.83		6	2	6	2.7		4	6	2.88	6		6	5	6	5.83
2	4	3.29	5.53		2	5	3.29	3.23		5	1	5.83	2.54		2	8	2.7	4.84		5	2	5.83	2.7		2	1	2.7	2.54
4	5	5.53	3.23		4	3	5.53	4.29		1	5	2.54	3.21		8	4	4.84	5.02		1	8	2.54	4.84		8	5	4.84	3.21
5	3	3.23	4.29		5	7	3.23	3.33		5	4	3.21	3.71		4	3	5.02	3.79		5	4	3.21	5.02		4	4	5.02	3.71
3	7	4.29	3.33		3	7	4.29	4.07		4	6	3.71	3.94		3	5	3.79	5.13		4	3	3.71	3.79		3	6	3.79	3.94
7	7	3.33	4.07		7	2	3.33	2.02		6	3	3.94	4.06		5	4	5.13	4.06		6	5	3.94	5.13		5	3	5.13	4.06
7	2	4.07	2.02		7	3	4.07	3.57		3	1	4.06	2.37		4	5	4.06	5.57		3	4	4.06	4.06		4	1	4.06	2.37
2	3	2.02	3.57		2	4	2.02	2.88		1	2	2.37	3.62		5	4	5.57	4.57		1	5	2.37	5.57		5	2	5.57	3.62
3	4	3.57	2.88		3	6	3.57	6		2	4	3.62	4.52		4	7	4.57	6.36		2	4	3.62	4.57		4	4	4.57	4.52
4	6	2.88	6		4	5	2.88	5.83		4	3	4.52	3.04		7	2	6.36	2.61		4	7	4.52	6.36		7	3	6.36	3.04
6	5	6	5.83		6	2	6	2.7		3	4	3.04	4.42		2	4	2.61	4.22		3	2	3.04	2.61		2	4	2.61	4.42
5	2	5.83	2.7		5	1	5.83	2.54		4	2	4.42	2.71		4	4	4.22	4.41		4	4	4.42	4.22		4	2	4.22	2.71
2	1	2.7	2.54		2	8	2.7	4.84		2	6	2.71	3.87		4	4	4.41	4.3		2	4	2.71	4.41		4	6	4.41	3.87
1	8	2.54	4.84		1	5	2.54	3.21		6	7	3.87	3.98		4	4	4.3	3.29		6	4	3.87	4.3		4	7	4.3	3.98
8	5	4.84	3.21		8	4	4.84	5.02		7	2	3.98	3.13		4	3	3.29	3.71		7	4	3.98	3.29		4	2	3.29	3.13
5	4	3.21	5.02		5	4	3.21	3.71		2	3	3.13	3.23		3	7	3.71	5.87		2	3	3.13	3.71		3	3	3.71	3.23
4	4	5.02	3.71		4	3	5.02	3.79		3	2	3.23	3.44		7	4	5.87	2.25		3	7	3.23	5.87		7	2	5.87	3.44
4	3	3.71	3.79		4	6	3.71	3.94		2	3	3.44	2.81		4	4	2.25	4.04		2	4	3.44	2.25		4	3	2.25	2.81
3	6	3.79	3.94		3	5	3.79	5.13		3	2	2.81	2.27		4	4	4.04	3.71		3	4	2.81	4.04		4	2	4.04	2.27
6	5	3.94	5.13		6	3	3.94	4.06		2	3	2.27	3.75		4	5	3.71	3.58		2	4	2.27	3.71		4	3	3.71	3.75
5	3	5.13	4.06		5	4	5.13	4.06		3	1	3.75	2.85		5	4	3.58	3.05		3	5	3.75	3.58		5	1	3.58	2.85
3	4	4.06	4.06		3	1	4.06	2.37		1	8	2.85	4.1		4	4	3.05	2.26		1	4	2.85	3.05		4	8	3.05	4.1
4	1	4.06	2.37		4	5	4.06	5.57		8	3	4.1	3.71		4	4	2.26	4.36		8	4	4.1	2.26		4	3	2.26	3.71
1	5	2.37	5.57		1	2	2.37	3.62		3	4	3.71	3.63		4	6	4.36	5.96		3	4	3.71	4.36		4	4	4.36	3.63
5	2	5.57	3.62		5	4	5.57	4.57		4	1	3.63	2.87		6	7	5.96	3.96		4	6	3.63	5.96		6	1	5.96	2.87
2	4	3.62	4.57		2	4	3.62	4.52		1	2	2.87	3.52		7	4	3.96	3.88		1	7	2.87	3.96		7	2	3.96	3.52
4	4	4.57	4.52		4	7	4.57	6.36		2	6	3.52	3.65		4	5	3.88	5.87		2	4	3.52	3.88		4	6	3.88	3.65
4	7	4.52	6.36		4	3	4.52	3.04		6	2	3.65	2.38		5	3	5.87	6		6	5	3.65	5.87		5	2	5.87	2.38
7	3	6.36	3.04		7	2	6.36	2.61		2	2	2.38	2.9		3	4	6	4		2	3	2.38	6		3	2	6	2.9
3	2	3.04	2.61		3	4	3.04	4.42		2	3	2.9	2.67		4	2	4	4.13		2	4	2.9	4		4	3	4	2.67
2	4	2.61	4.42		2	4	2.61	4.22		3	1	2.67	3.46		2	7	4.13	4.42		3	2	2.67	4.13		2	1	4.13	3.46
4	4	4.42	4.22		4	2	4.42	2.71		1	5	3.46	4.37		7	3	4.42	2.79		1	7	3.46	4.42		7	5	4.42	4.37
4	2	4.22	2.71		4	4	4.22	4.41		5	5	4.37	4.44		3	3	2.79	4.13		5	3	4.37	2.79		3	5	2.79	4.44
2	4	2.71	4.41		2	6	2.71	3.87		5	5	4.44	3.5		3	7	4.13	5.13		5	3	4.44	4.13		3	5	4.13	3.5
4	6	4.41	3.87		4	4	4.41	4.3		5	2	3.5	2.94		7	4	5.13	4.32		5	7	3.5	5.13		7	2	5.13	2.94
6	4	3.87	4.3		6	7	3.87	3.98		2	2	2.94	4.35		4	4	4.32	4.36		2	4	2.94	4.32		4	2	4.32	4.35
4	7	4.3	3.98		4	4	4.3	3.29		2	1	4.35	2.63		4	3	4.36	2.61		2	4	4.35	4.36		4	1	4.36	2.63
7	4	3.98	3.29		7	2	3.98	3.13		1	3	2.63	3.06		3	7	2.61	5.87		1	3	2.63	2.61		3	3	2.61	3.06
4	2	3.29	3.13		4	3	3.29	3.71		3	3	3.06	3.33		7	2	5.87	2.7		3	7	3.06	5.87		7	3	5.87	3.33
2	3	3.13	3.71		2	3	3.13	3.23		3	2	3.33	2.62		2	6	2.7	5.87		3	2	3.33	2.7		2	2	2.7	2.62
3	3	3.71	3.23		3	7	3.71	5.87		2	2	2.62	2.6		6	4	5.87	5.02		2	6	2.62	5.87		6	2	5.87	2.6
3	7	3.23	5.87		3	2	3.23	3.44		2	1	2.6	3.29		4	6	5.02	5.96		2	4	2.6	5.02		4	1	5.02	3.29
7	2	5.87	3.44		7	4	5.87	2.25		1	3	3.29	3.48		6	4	5.96	4.3		1	6	3.29	5.96		6	3	5.96	3.48
2	4	3.44	2.25		2	3	3.44	2.81		3	3	3.48	3.19		4	4	4.3	4.06		3	4	3.48	4.3		4	3	4.3	3.19
4	3	2.25	2.81		4	4	2.25	4.04		3	3	3.19	3.88		4	8	4.06	6.36		3	4	3.19	4.06		4	3	4.06	3.88
3	4	2.81	4.04		3	2	2.81	2.27		3	4	3.88	3.52		8	4	6.36	4.22		3	8	3.88	6.36		8	4	6.36	3.52
4	2	4.04	2.27		4	4	4.04	3.71		4	1	3.52	2.77		4	4	4.22	4.04		4	4	3.52	4.22		4	1	4.22	2.77
2	4	2.27	3.71		2	3	2.27	3.75		1	5	2.77	4.21		4	4	4.04	3.88		1	4	2.77	4.04		4	5	4.04	4.21
4	3	3.71	3.75		4	5	3.71	3.58		5	3	4.21	3.29		4	4	3.88	3.05		5	4	4.21	3.88		4	3	3.88	3.29
3	5	3.75	3.58		3	1	3.75	2.85		3	5	3.29	3.46		4	4	3.05	3.71		3	4	3.29	3.05		4	5	3.05	3.46
5	1	3.58	2.85		5	4	3.58	3.05		5	1	3.46	2.96		4	4	3.71	2.25		5	4	3.46	3.71		4	1	3.71	2.96
1	4	2.85	3.05		1	8	2.85	4.1		1	1	2.96	2.62		4	4	2.25	2.26		1	4	2.96	2.25		4	1	2.25	2.62
4	8	3.05	4.1		4	4	3.05	2.26		1	6	2.62	4.27		4	4	2.26	4.29		1	4	2.62	2.26		4	6	2.26	4.27
8	4	4.1	2.26		8	3	4.1	3.71		6	5	4.27	3.48		4	7	4.29	4		6	4	4.27	4.29		4	5	4.29	3.48
4	3	2.26	3.71		4	4	2.26	4.36		5	6	3.48	3.58		7	5	4	3.58		5	7	3.48	4		7	6	4	3.58
3	4	3.71	4.36		3	4	3.71	3.63		6	3	3.58	2.92		5	7	3.58	5.57		6	5	3.58	3.58		5	3	3.58	2.92
4	4	4.36	3.63		4	6	4.36	5.96		3	2	2.92	3.81		7	4	5.57	3.79		3	7	2.92	5.57		7	2	5.57	3.81
4	6	3.63	5.96		4	1	3.63	2.87		2	3	3.81	3.38		4	4	3.79	4.41		2	4	3.81	3.79		4	3	3.79	3.38
6	1	5.96	2.87		6	7	5.96	3.96		3	2	3.38	3.62		4	4	4.41	3.71		3	4	3.38	4.41		4	2	4.41	3.62
1	7	2.87	3.96		1	2	2.87	3.52		2	2	3.62	3.88		4	6	3.71	3.75		2	4	3.62	3.71		4	2	3.71	3.88
7	2	3.96	3.52		7	4	3.96	3.88		2	1	3.88	2.23		6	3	3.75	6		2	6	3.88	3.75		6	1	3.75	2.23
2	4	3.52	3.88		2	6	3.52	3.65		1	1	2.23	3.29		3	8	6	3.96		1	3	2.23	6		3	1	6	3.29
4	6	3.88	3.65		4	5	3.88	5.87		1	2	3.29	4.08		8	4	3.96	4.57		1	8	3.29	3.96		8	2	3.96	4.08
6	5	3.65	5.87		6	2	3.65	2.38		2	4	4.08	3.17		4	3	4.57	3.57		2	4	4.08	4.57		4	4	4.57	3.17
5	2	5.87	2.38		5	3	5.87	6		4	3	3.17	3.69		3	4	3.57	5.53		4	3	3.17	3.57		3	3	3.57	3.69
2	3	2.38	6		2	2	2.38	2.9		3	1	3.69	2.65		4	3	5.53	2.2		3	4	3.69	5.53		4	1	5.53	2.65
3	2	6	2.9		3	4	6	4		1	3	2.65	3.44		3	7	2.2	6		1	3	2.65	2.2		3	3	2.2	3.44
2	4	2.9	4		2	3	2.9	2.67		3	3	3.44	3.15		7	8	6	4.84		3	7	3.44	6		7	3	6	3.15
4	3	4	2.67		4	2	4	4.13		3	3	3.15	3.4		8	4	4.84	3.29		3	8	3.15	4.84		8	3	4.84	3.4
3	2	2.67	4.13		3	1	2.67	3.46		3	1	3.4	2.25		4	7	3.29	4.07		3	4	3.4	3.29		4	1	3.29	2.25
2	1	4.13	3.46		2	7	4.13	4.42		1		2.25			7		4.07			1	7	2.25	4.07		7		4.07
1	7	3.46	4.42		1	5	3.46	4.37
7	5	4.42	4.37		7	3	4.42	2.79
5	3	4.37	2.79		5	5	4.37	4.44
3	5	2.79	4.44		3	3	2.79	4.13
5	3	4.44	4.13		5	5	4.44	3.5
3	5	4.13	3.5		3	7	4.13	5.13
5	7	3.5	5.13		5	2	3.5	2.94
7	2	5.13	2.94		7	4	5.13	4.32
2	4	2.94	4.32		2	2	2.94	4.35
4	2	4.32	4.35		4	4	4.32	4.36
2	4	4.35	4.36		2	1	4.35	2.63
4	1	4.36	2.63		4	3	4.36	2.61
1	3	2.63	2.61		1	3	2.63	3.06
3	3	2.61	3.06		3	7	2.61	5.87
3	7	3.06	5.87		3	3	3.06	3.33
7	3	5.87	3.33		7	2	5.87	2.7
3	2	3.33	2.7		3	2	3.33	2.62
2	2	2.7	2.62		2	6	2.7	5.87
2	6	2.62	5.87		2	2	2.62	2.6
6	2	5.87	2.6		6	4	5.87	5.02
2	4	2.6	5.02		2	1	2.6	3.29
4	1	5.02	3.29		4	6	5.02	5.96
1	6	3.29	5.96		1	3	3.29	3.48
6	3	5.96	3.48		6	4	5.96	4.3
3	4	3.48	4.3		3	3	3.48	3.19
4	3	4.3	3.19		4	4	4.3	4.06
3	4	3.19	4.06		3	3	3.19	3.88
4	3	4.06	3.88		4	8	4.06	6.36
3	8	3.88	6.36		3	4	3.88	3.52
8	4	6.36	3.52		8	4	6.36	4.22
4	4	3.52	4.22		4	1	3.52	2.77
4	1	4.22	2.77		4	4	4.22	4.04
1	4	2.77	4.04		1	5	2.77	4.21
4	5	4.04	4.21		4	4	4.04	3.88
5	4	4.21	3.88		5	3	4.21	3.29
4	3	3.88	3.29		4	4	3.88	3.05
3	4	3.29	3.05		3	5	3.29	3.46
4	5	3.05	3.46		4	4	3.05	3.71
5	4	3.46	3.71		5	1	3.46	2.96
4	1	3.71	2.96		4	4	3.71	2.25
1	4	2.96	2.25		1	1	2.96	2.62
4	1	2.25	2.62		4	4	2.25	2.26
1	4	2.62	2.26		1	6	2.62	4.27
4	6	2.26	4.27		4	4	2.26	4.29
6	4	4.27	4.29		6	5	4.27	3.48
4	5	4.29	3.48		4	7	4.29	4
5	7	3.48	4		5	6	3.48	3.58
7	6	4	3.58		7	5	4	3.58
6	5	3.58	3.58		6	3	3.58	2.92
5	3	3.58	2.92		5	7	3.58	5.57
3	7	2.92	5.57		3	2	2.92	3.81
7	2	5.57	3.81		7	4	5.57	3.79
2	4	3.81	3.79		2	3	3.81	3.38
4	3	3.79	3.38		4	4	3.79	4.41
3	4	3.38	4.41		3	2	3.38	3.62
4	2	4.41	3.62		4	4	4.41	3.71
2	4	3.62	3.71		2	2	3.62	3.88
4	2	3.71	3.88		4	6	3.71	3.75
2	6	3.88	3.75		2	1	3.88	2.23
6	1	3.75	2.23		6	3	3.75	6
1	3	2.23	6		1	1	2.23	3.29
3	1	6	3.29		3	8	6	3.96
1	8	3.29	3.96		1	2	3.29	4.08
8	2	3.96	4.08		8	4	3.96	4.57
2	4	4.08	4.57		2	4	4.08	3.17
4	4	4.57	3.17		4	3	4.57	3.57
4	3	3.17	3.57		4	3	3.17	3.69
3	3	3.57	3.69		3	4	3.57	5.53
3	4	3.69	5.53		3	1	3.69	2.65
4	1	5.53	2.65		4	3	5.53	2.2
1	3	2.65	2.2		1	3	2.65	3.44
3	3	2.2	3.44		3	7	2.2	6
3	7	3.44	6		3	3	3.44	3.15
7	3	6	3.15		7	8	6	4.84
3	8	3.15	4.84		3	3	3.15	3.4
8	3	4.84	3.4		8	4	4.84	3.29
3	4	3.4	3.29		3	1	3.4	2.25
4	1	3.29	2.25		4	7	3.29	4.07
1	7	2.25	4.07		1		2.25
7		4.07			7		4.07
