# Supplementary material for: Sequential biases on subjective judgments: Evidence from face attractiveness and ringtone agreeableness judgment
Source: PLoS One. 2018 Jun 11;13(6):e0198723. doi: 10.1371/journal.pone.0198723 (PMC5995378; doi:10.1371/journal.pone.0198723)
Supplement: S1 Data — (ZIP) [file pone.0198723.s001.zip › all the data/Exp 5/523.xls]

## Sheet: 铃声
3	4	4.06	6.36
4	2	6.36	2.26
2	2	2.26	5.87
2	3	5.87	3.96
3	3	3.96	4.04
3	3	4.04	4.57
3	3	4.57	5.02
3	2	5.02	4
2	1	4	4.07
1	2	4.07	4.29
2	3	4.29	4.3
3	3	4.3	5.13
3	3	5.13	2.2
3	2	2.2	3.57
2	2	3.57	4.32
2	3	4.32	4.41
3	4	4.41	5.53
4	3	5.53	6
3	3	6	4.13
3	4	4.13	4.84
4	3	4.84	3.75
3	3	3.75	3.58
3	2	3.58	3.79
2	2	3.79	3.88
2	2	3.88	3.29
2	2	3.29	3.71
2	3	3.71	4.36
3	3	4.36	4.42
3	4	4.42	5.96
4	3	5.96	3.05
3	2	3.05	2.61
2	2	2.61	4.22
2	2	4.22	2.25
2	2	2.25	5.57
2	2	5.57	3.71
2	2	3.71	2.7
2	2	2.7	2.79
2	3	2.79	5.87
3	2	5.87	6
2	3	6	4.13
3	3	4.13	4.42
3	4	4.42	5.02
4	1	5.02	2.26
1	1	2.26	4.06
1	2	4.06	3.29
2	4	3.29	6
4	3	6	4.32
3	2	4.32	2.25
2	2	2.25	5.13
2	2	5.13	4.07
2	2	4.07	4.41
2	2	4.41	4.29
2	2	4.29	3.57
2	3	3.57	4.22
3	4	4.22	6
4	3	6	4.36
3	3	4.36	5.87
3	3	5.87	4.3
3	2	4.3	2.61
2	2	2.61	2.2
2	2	2.2	3.71
2	3	3.71	5.96
3	2	5.96	3.58
2	3	3.58	5.53
3	2	5.53	3.88
2	5	3.88	6.36
5	3	6.36	3.05
3	3	3.05	2.7
3	3	2.7	3.75
3	3	3.75	3.96
3	2	3.96	4.57
2	2	4.57	5.87
2	3	5.87	3.71
3	2	3.71	2.79
2	2	2.79	4
2	3	4	5.57
3	2	5.57	4.04
2	2	4.04	3.79
2	3	3.79	4.84
3		4.84

## Sheet: 交替
5	4	3.62	3.71		5	4	3.62	4.1		5	4	3.62	4.1		4	3	3.71	3.57		5	4	3.62	3.71		4	4	3.71	4.1
4	4	3.71	4.1		4	3	3.71	3.57		4	4	4.1	2.25		3	5	3.57	6		4	3	4.1	3.57		3	4	3.57	2.25
4	3	4.1	3.57		4	4	4.1	2.25		4	5	2.25	3.71		5	2	6	3.79		4	5	2.25	6		5	5	6	3.71
3	4	3.57	2.25		3	5	3.57	6		5	5	3.71	2.85		2	3	3.79	4.57		5	2	3.71	3.79		2	5	3.79	2.85
4	5	2.25	6		4	5	2.25	3.71		5	5	2.85	4.06		3	3	4.57	2.61		5	3	2.85	4.57		3	5	4.57	4.06
5	5	6	3.71		5	2	6	3.79		5	5	4.06	3.23		3	4	2.61	6		5	3	4.06	2.61		3	5	2.61	3.23
5	2	3.71	3.79		5	5	3.71	2.85		5	4	3.23	3.33		4	3	6	4.22		5	4	3.23	6		4	4	6	3.33
2	5	3.79	2.85		2	3	3.79	4.57		4	6	3.33	5.83		3	3	4.22	5.87		4	3	3.33	4.22		3	6	4.22	5.83
5	3	2.85	4.57		5	5	2.85	4.06		6	5	5.83	5.42		3	2	5.87	4.04		6	3	5.83	5.87		3	5	5.87	5.42
3	5	4.57	4.06		3	3	4.57	2.61		5	3	5.42	2.02		2	3	4.04	4.29		5	2	5.42	4.04		2	3	4.04	2.02
5	3	4.06	2.61		5	5	4.06	3.23		3	4	2.02	3.65		3	3	4.29	4.32		3	3	2.02	4.29		3	4	4.29	3.65
3	5	2.61	3.23		3	4	2.61	6		4	4	3.65	3.87		3	4	4.32	2.7		4	3	3.65	4.32		3	4	4.32	3.87
5	4	3.23	6		5	4	3.23	3.33		4	4	3.87	3.04		4	2	2.7	2.25		4	4	3.87	2.7		4	4	2.7	3.04
4	4	6	3.33		4	3	6	4.22		4	4	3.04	3.33		2	4	2.25	5.02		4	2	3.04	2.25		2	4	2.25	3.33
4	3	3.33	4.22		4	6	3.33	5.83		4	4	3.33	3.29		4	3	5.02	3.29		4	4	3.33	5.02		4	4	5.02	3.29
3	6	4.22	5.83		3	3	4.22	5.87		4	3	3.29	3.25		3	4	3.29	5.96		4	3	3.29	3.29		3	3	3.29	3.25
6	3	5.83	5.87		6	5	5.83	5.42		3	5	3.25	3.63		4	4	5.96	3.58		3	4	3.25	5.96		4	5	5.96	3.63
3	5	5.87	5.42		3	2	5.87	4.04		5	3	3.63	2.38		4	3	3.58	4.42		5	4	3.63	3.58		4	3	3.58	2.38
5	2	5.42	4.04		5	3	5.42	2.02		3	4	2.38	4.52		3	3	4.42	4.3		3	3	2.38	4.42		3	4	4.42	4.52
2	3	4.04	2.02		2	3	4.04	4.29		4	4	4.52	2.71		3	3	4.3	3.05		4	3	4.52	4.3		3	4	4.3	2.71
3	3	2.02	4.29		3	4	2.02	3.65		4	4	2.71	2.9		3	2	3.05	2.79		4	3	2.71	3.05		3	4	3.05	2.9
3	4	4.29	3.65		3	3	4.29	4.32		4	3	2.9	3.23		2	4	2.79	4.13		4	2	2.9	2.79		2	3	2.79	3.23
4	3	3.65	4.32		4	4	3.65	3.87		3	5	3.23	3.94		4	3	4.13	4.07		3	4	3.23	4.13		4	5	4.13	3.94
3	4	4.32	3.87		3	4	4.32	2.7		5	5	3.94	2.37		3	2	4.07	2.26		5	3	3.94	4.07		3	5	4.07	2.37
4	4	3.87	2.7		4	4	3.87	3.04		5	5	2.37	4.42		2	3	2.26	3.75		5	2	2.37	2.26		2	5	2.26	4.42
4	4	2.7	3.04		4	2	2.7	2.25		5	5	4.42	2.88		3	2	3.75	3.88		5	3	4.42	3.75		3	5	3.75	2.88
4	2	3.04	2.25		4	4	3.04	3.33		5	4	2.88	2.81		2	3	3.88	4.36		5	2	2.88	3.88		2	4	3.88	2.81
2	4	2.25	3.33		2	4	2.25	5.02		4	3	2.81	2.54		3	2	4.36	4		4	3	2.81	4.36		3	3	4.36	2.54
4	4	3.33	5.02		4	4	3.33	3.29		3	5	2.54	3.52		2	3	4	4.41		3	2	2.54	4		2	5	4	3.52
4	4	5.02	3.29		4	3	5.02	3.29		5	4	3.52	3.44		3	3	4.41	5.13		5	3	3.52	4.41		3	4	4.41	3.44
4	3	3.29	3.29		4	3	3.29	3.25		4	4	3.44	2.67		3	3	5.13	3.96		4	3	3.44	5.13		3	4	5.13	2.67
3	3	3.29	3.25		3	4	3.29	5.96		4	5	2.67	3.75		3	2	3.96	2.2		4	3	2.67	3.96		3	5	3.96	3.75
3	4	3.25	5.96		3	5	3.25	3.63		5	5	3.75	3.71		2	5	2.2	6.36		5	2	3.75	2.2		2	5	2.2	3.71
4	5	5.96	3.63		4	4	5.96	3.58		5	3	3.71	3.21		5	2	6.36	3.71		5	5	3.71	6.36		5	3	6.36	3.21
5	4	3.63	3.58		5	3	3.63	2.38		3	5	3.21	2.87		2	2	3.71	4.06		3	2	3.21	3.71		2	5	3.71	2.87
4	3	3.58	2.38		4	3	3.58	4.42		5	3	2.87	2.27		2	2	4.06	4.84		5	2	2.87	4.06		2	3	4.06	2.27
3	3	2.38	4.42		3	4	2.38	4.52		3	3	2.27	3.13		2	5	4.84	5.53		3	2	2.27	4.84		2	3	4.84	3.13
3	4	4.42	4.52		3	3	4.42	4.3		3	4	3.13	3.13		5	3	5.53	5.57		3	5	3.13	5.53		5	4	5.53	3.13
4	3	4.52	4.3		4	4	4.52	2.71		4	4	3.13	3.98		3	4	5.57	5.87		4	3	3.13	5.57		3	4	5.57	3.98
3	4	4.3	2.71		3	3	4.3	3.05		4	5	3.98	4.35		4	5	5.87	6		4	4	3.98	5.87		4	5	5.87	4.35
4	3	2.71	3.05		4	4	2.71	2.9		5	4	4.35	2.62		5	3	6	4.57		5	5	4.35	6		5	4	6	2.62
3	4	3.05	2.9		3	2	3.05	2.79		4	3	2.62	3.48		3	2	4.57	4.22		4	3	2.62	4.57		3	3	4.57	3.48
4	2	2.9	2.79		4	3	2.9	3.23		3	5	3.48	3.81		2	2	4.22	4.06		3	2	3.48	4.22		2	5	4.22	3.81
2	3	2.79	3.23		2	4	2.79	4.13		5	3	3.81	2.65		2	2	4.06	3.58		5	2	3.81	4.06		2	3	4.06	2.65
3	4	3.23	4.13		3	5	3.23	3.94		3	3	2.65	2.62		2	4	3.58	2.7		3	2	2.65	3.58		2	3	3.58	2.62
4	5	4.13	3.94		4	3	4.13	4.07		3	3	2.62	3.5		4	2	2.7	4.04		3	4	2.62	2.7		4	3	2.7	3.5
5	3	3.94	4.07		5	5	3.94	2.37		3	4	3.5	3.58		2	2	4.04	2.61		3	2	3.5	4.04		2	4	4.04	3.58
3	5	4.07	2.37		3	2	4.07	2.26		4	4	3.58	3.06		2	3	2.61	3.96		4	2	3.58	2.61		2	4	2.61	3.06
5	2	2.37	2.26		5	5	2.37	4.42		4	4	3.06	2.25		3	2	3.96	4.07		4	3	3.06	3.96		3	4	3.96	2.25
2	5	2.26	4.42		2	3	2.26	3.75		4	4	2.25	3.38		2	4	4.07	6		4	2	2.25	4.07		2	4	4.07	3.38
5	3	4.42	3.75		5	5	4.42	2.88		4	3	3.38	2.23		4	2	6	2.26		4	4	3.38	6		4	3	6	2.23
3	5	3.75	2.88		3	2	3.75	3.88		3	4	2.23	2.96		2	3	2.26	5.87		3	2	2.23	2.26		2	4	2.26	2.96
5	2	2.88	3.88		5	4	2.88	2.81		4	4	2.96	3.46		3	3	5.87	5.96		4	3	2.96	5.87		3	4	5.87	3.46
2	4	3.88	2.81		2	3	3.88	4.36		4	4	3.46	2.77		3	2	5.96	3.29		4	3	3.46	5.96		3	4	5.96	2.77
4	3	2.81	4.36		4	3	2.81	2.54		4	4	2.77	3.48		2	2	3.29	3.79		4	2	2.77	3.29		2	4	3.29	3.48
3	3	4.36	2.54		3	2	4.36	4		4	3	3.48	3.29		2	4	3.79	5.53		4	2	3.48	3.79		2	3	3.79	3.29
3	2	2.54	4		3	5	2.54	3.52		3	4	3.29	3.29		4	3	5.53	5.57		3	4	3.29	5.53		4	4	5.53	3.29
2	5	4	3.52		2	3	4	4.41		4	4	3.29	2.63		3	2	5.57	4		4	3	3.29	5.57		3	4	5.57	2.63
5	3	3.52	4.41		5	4	3.52	3.44		4	4	2.63	3.17		2	3	4	3.71		4	2	2.63	4		2	4	4	3.17
3	4	4.41	3.44		3	3	4.41	5.13		4	4	3.17	3.4		3	2	3.71	2.25		4	3	3.17	3.71		3	4	3.71	3.4
4	3	3.44	5.13		4	4	3.44	2.67		4	4	3.4	3.15		2	3	2.25	4.84		4	2	3.4	2.25		2	4	2.25	3.15
3	4	5.13	2.67		3	3	5.13	3.96		4	3	3.15	3.33		3	2	4.84	3.71		4	3	3.15	4.84		3	3	4.84	3.33
4	3	2.67	3.96		4	5	2.67	3.75		3	4	3.33	4.37		2	5	3.71	6.36		3	2	3.33	3.71		2	4	3.71	4.37
3	5	3.96	3.75		3	2	3.96	2.2		4	4	4.37	3.29		5	3	6.36	2.79		4	5	4.37	6.36		5	4	6.36	3.29
5	2	3.75	2.2		5	5	3.75	3.71		4	4	3.29	3.69		3	2	2.79	5.13		4	3	3.29	2.79		3	4	2.79	3.69
2	5	2.2	3.71		2	5	2.2	6.36		4	3	3.69	2.92		2	3	5.13	4.32		4	2	3.69	5.13		2	3	5.13	2.92
5	5	3.71	6.36		5	3	3.71	3.21		3	4	2.92	4.08		3	2	4.32	4.36		3	3	2.92	4.32		3	4	4.32	4.08
5	3	6.36	3.21		5	2	6.36	3.71		4	4	4.08	3.46		2	2	4.36	3.57		4	2	4.08	4.36		2	4	4.36	3.46
3	2	3.21	3.71		3	5	3.21	2.87		4	3	3.46	3.19		2	2	3.57	4.3		4	2	3.46	3.57		2	3	3.57	3.19
2	5	3.71	2.87		2	2	3.71	4.06		3	5	3.19	4.44		2	3	4.3	4.13		3	2	3.19	4.3		2	5	4.3	4.44
5	2	2.87	4.06		5	3	2.87	2.27		5	4	4.44	3.62		3	2	4.13	2.2		5	3	4.44	4.13		3	4	4.13	3.62
2	3	4.06	2.27		2	2	4.06	4.84		4	4	3.62	3.52		2	3	2.2	4.29		4	2	3.62	2.2		2	4	2.2	3.52
3	2	2.27	4.84		3	3	2.27	3.13		4	4	3.52	3.88		3	2	4.29	3.88		4	3	3.52	4.29		3	4	4.29	3.88
2	3	4.84	3.13		2	5	4.84	5.53		4	4	3.88	3.88		2	2	3.88	4.42		4	2	3.88	3.88		2	4	3.88	3.88
3	5	3.13	5.53		3	4	3.13	3.13		4	5	3.88	4.27		2	2	4.42	3.05		4	2	3.88	4.42		2	5	4.42	4.27
5	4	5.53	3.13		5	3	5.53	5.57		5	4	4.27	3.44		2	3	3.05	3.75		5	2	4.27	3.05		2	4	3.05	3.44
4	3	3.13	5.57		4	4	3.13	3.98		4	5	3.44	4.21		3	2	3.75	5.02		4	3	3.44	3.75		3	5	3.75	4.21
3	4	5.57	3.98		3	4	5.57	5.87		5	3	4.21	2.6		2	3	5.02	5.87		5	2	4.21	5.02		2	3	5.02	2.6
4	4	3.98	5.87		4	5	3.98	4.35		3	4	2.6	2.94		3	2	5.87	4.41		3	3	2.6	5.87		3	4	5.87	2.94
4	5	5.87	4.35		4	5	5.87	6		4		2.94			2		4.41			4	2	2.94	4.41		2		4.41
5	5	4.35	6		5	4	4.35	2.62
5	4	6	2.62		5	3	6	4.57
4	3	2.62	4.57		4	3	2.62	3.48
3	3	4.57	3.48		3	2	4.57	4.22
3	2	3.48	4.22		3	5	3.48	3.81
2	5	4.22	3.81		2	2	4.22	4.06
5	2	3.81	4.06		5	3	3.81	2.65
2	3	4.06	2.65		2	2	4.06	3.58
3	2	2.65	3.58		3	3	2.65	2.62
2	3	3.58	2.62		2	4	3.58	2.7
3	4	2.62	2.7		3	3	2.62	3.5
4	3	2.7	3.5		4	2	2.7	4.04
3	2	3.5	4.04		3	4	3.5	3.58
2	4	4.04	3.58		2	2	4.04	2.61
4	2	3.58	2.61		4	4	3.58	3.06
2	4	2.61	3.06		2	3	2.61	3.96
4	3	3.06	3.96		4	4	3.06	2.25
3	4	3.96	2.25		3	2	3.96	4.07
4	2	2.25	4.07		4	4	2.25	3.38
2	4	4.07	3.38		2	4	4.07	6
4	4	3.38	6		4	3	3.38	2.23
4	3	6	2.23		4	2	6	2.26
3	2	2.23	2.26		3	4	2.23	2.96
2	4	2.26	2.96		2	3	2.26	5.87
4	3	2.96	5.87		4	4	2.96	3.46
3	4	5.87	3.46		3	3	5.87	5.96
4	3	3.46	5.96		4	4	3.46	2.77
3	4	5.96	2.77		3	2	5.96	3.29
4	2	2.77	3.29		4	4	2.77	3.48
2	4	3.29	3.48		2	2	3.29	3.79
4	2	3.48	3.79		4	3	3.48	3.29
2	3	3.79	3.29		2	4	3.79	5.53
3	4	3.29	5.53		3	4	3.29	3.29
4	4	5.53	3.29		4	3	5.53	5.57
4	3	3.29	5.57		4	4	3.29	2.63
3	4	5.57	2.63		3	2	5.57	4
4	2	2.63	4		4	4	2.63	3.17
2	4	4	3.17		2	3	4	3.71
4	3	3.17	3.71		4	4	3.17	3.4
3	4	3.71	3.4		3	2	3.71	2.25
4	2	3.4	2.25		4	4	3.4	3.15
2	4	2.25	3.15		2	3	2.25	4.84
4	3	3.15	4.84		4	3	3.15	3.33
3	3	4.84	3.33		3	2	4.84	3.71
3	2	3.33	3.71		3	4	3.33	4.37
2	4	3.71	4.37		2	5	3.71	6.36
4	5	4.37	6.36		4	4	4.37	3.29
5	4	6.36	3.29		5	3	6.36	2.79
4	3	3.29	2.79		4	4	3.29	3.69
3	4	2.79	3.69		3	2	2.79	5.13
4	2	3.69	5.13		4	3	3.69	2.92
2	3	5.13	2.92		2	3	5.13	4.32
3	3	2.92	4.32		3	4	2.92	4.08
3	4	4.32	4.08		3	2	4.32	4.36
4	2	4.08	4.36		4	4	4.08	3.46
2	4	4.36	3.46		2	2	4.36	3.57
4	2	3.46	3.57		4	3	3.46	3.19
2	3	3.57	3.19		2	2	3.57	4.3
3	2	3.19	4.3		3	5	3.19	4.44
2	5	4.3	4.44		2	3	4.3	4.13
5	3	4.44	4.13		5	4	4.44	3.62
3	4	4.13	3.62		3	2	4.13	2.2
4	2	3.62	2.2		4	4	3.62	3.52
2	4	2.2	3.52		2	3	2.2	4.29
4	3	3.52	4.29		4	4	3.52	3.88
3	4	4.29	3.88		3	2	4.29	3.88
4	2	3.88	3.88		4	4	3.88	3.88
2	4	3.88	3.88		2	2	3.88	4.42
4	2	3.88	4.42		4	5	3.88	4.27
2	5	4.42	4.27		2	2	4.42	3.05
5	2	4.27	3.05		5	4	4.27	3.44
2	4	3.05	3.44		2	3	3.05	3.75
4	3	3.44	3.75		4	5	3.44	4.21
3	5	3.75	4.21		3	2	3.75	5.02
5	2	4.21	5.02		5	3	4.21	2.6
2	3	5.02	2.6		2	3	5.02	5.87
3	3	2.6	5.87		3	4	2.6	2.94
3	4	5.87	2.94		3	2	5.87	4.41
4	2	2.94	4.41		4		2.94
2		4.41			2		4.41
