# Supplementary material for: Sequential biases on subjective judgments: Evidence from face attractiveness and ringtone agreeableness judgment
Source: PLoS One. 2018 Jun 11;13(6):e0198723. doi: 10.1371/journal.pone.0198723 (PMC5995378; doi:10.1371/journal.pone.0198723)
Supplement: S1 Data — (ZIP) [file pone.0198723.s001.zip › all the data/Exp 5/524.xlsx]

## Sheet: 铃声
3	5	4.06	6.36
5	2	6.36	2.26
2	5	2.26	5.87
5	4	5.87	3.96
4	3	3.96	4.04
3	6	4.04	4.57
6	6	4.57	5.02
6	2	5.02	4
2	4	4	4.07
4	2	4.07	4.29
2	1	4.29	4.3
1	1	4.3	5.13
1	1	5.13	2.2
1	2	2.2	3.57
2	6	3.57	4.32
6	2	4.32	4.41
2	7	4.41	5.53
7	5	5.53	6
5	2	6	4.13
2	7	4.13	4.84
7	7	4.84	3.75
7	3	3.75	3.58
3	2	3.58	3.79
2	4	3.79	3.88
4	1	3.88	3.29
1	3	3.29	3.71
3	2	3.71	4.36
2	6	4.36	4.42
6	4	4.42	5.96
4	2	5.96	3.05
2	1	3.05	2.61
1	6	2.61	4.22
6	2	4.22	2.25
2	5	2.25	5.57
5	4	5.57	3.71
4	1	3.71	2.7
1	2	2.7	2.79
2	7	2.79	5.87
7	2	5.87	6
2	3	6	3.71
3	6	3.71	5.53
6	1	5.53	2.26
1	5	2.26	3.75
5	2	3.75	4.3
2	2	4.3	2.79
2	2	2.79	3.57
2	3	3.57	3.79
3	2	3.79	3.05
2	4	3.05	3.71
4	1	3.71	2.7
1	7	2.7	5.96
7	2	5.96	4.41
2	6	4.41	5.87
6	6	5.87	5.57
6	4	5.57	4.42
4	6	4.42	4.22
6	6	4.22	4.84
6	8	4.84	5.02
8	8	5.02	5.87
8	6	5.87	3.58
6	5	3.58	5.13
5	5	5.13	4.57
5	6	4.57	4.13
6	4	4.13	4.29
4	2	4.29	4.36
2	1	4.36	3.96
1	4	3.96	4.32
4	1	4.32	2.2
1	2	2.2	2.61
2	4	2.61	4.04
4	4	4.04	4.06
4	3	4.06	4
3	3	4	4.07
3	1	4.07	2.25
1	6	2.25	6
6	7	6	6.36
7	4	6.36	3.88
4	7	3.88	6
7	1	6	3.29
1		3.29

## Sheet: 交替
3	1	3.44	5.57		3	4	3.44	2.9		3	4	3.44	2.9		1	7	5.57	5.87		3	1	3.44	5.57		1	4	5.57	2.9
1	4	5.57	2.9		1	7	5.57	5.87		4	2	2.9	2.02		7	4	5.87	4.32		4	7	2.9	5.87		7	2	5.87	2.02
4	7	2.9	5.87		4	2	2.9	2.02		2	6	2.02	5.42		4	7	4.32	5.02		2	4	2.02	4.32		4	6	4.32	5.42
7	2	5.87	2.02		7	4	5.87	4.32		6	4	5.42	3.62		7	8	5.02	5.53		6	7	5.42	5.02		7	4	5.02	3.62
2	4	2.02	4.32		2	6	2.02	5.42		4	6	3.62	3.23		8	1	5.53	4.3		4	8	3.62	5.53		8	6	5.53	3.23
4	6	4.32	5.42		4	7	4.32	5.02		6	5	3.23	4.1		1	3	4.3	3.71		6	1	3.23	4.3		1	5	4.3	4.1
6	7	5.42	5.02		6	4	5.42	3.62		5	6	4.1	3.71		3	2	3.71	3.71		5	3	4.1	3.71		3	6	3.71	3.71
7	4	5.02	3.62		7	8	5.02	5.53		6	5	3.71	3.04		2	5	3.71	5.13		6	2	3.71	3.71		2	5	3.71	3.04
4	8	3.62	5.53		4	6	3.62	3.23		5	4	3.04	2.37		5	2	5.13	2.61		5	5	3.04	5.13		5	4	5.13	2.37
8	6	5.53	3.23		8	1	5.53	4.3		4	5	2.37	2.71		2	7	2.61	6		4	2	2.37	2.61		2	5	2.61	2.71
6	1	3.23	4.3		6	5	3.23	4.1		5	4	2.71	3.71		7	1	6	2.25		5	7	2.71	6		7	4	6	3.71
1	5	4.3	4.1		1	3	4.3	3.71		4	4	3.71	3.13		1	7	2.25	4.42		4	1	3.71	2.25		1	4	2.25	3.13
5	3	4.1	3.71		5	6	4.1	3.71		4	5	3.13	3.25		7	3	4.42	4.29		4	7	3.13	4.42		7	5	4.42	3.25
3	6	3.71	3.71		3	2	3.71	3.71		5	4	3.25	3.75		3	1	4.29	4.06		5	3	3.25	4.29		3	4	4.29	3.75
6	2	3.71	3.71		6	5	3.71	3.04		4	7	3.75	5.83		1	3	4.06	4.57		4	1	3.75	4.06		1	7	4.06	5.83
2	5	3.71	3.04		2	5	3.71	5.13		7	4	5.83	4.06		3	4	4.57	3.88		7	3	5.83	4.57		3	4	4.57	4.06
5	5	3.04	5.13		5	4	3.04	2.37		4	4	4.06	3.13		4	2	3.88	4.36		4	4	4.06	3.88		4	4	3.88	3.13
5	4	5.13	2.37		5	2	5.13	2.61		4	5	3.13	2.88		2	1	4.36	3.57		4	2	3.13	4.36		2	5	4.36	2.88
4	2	2.37	2.61		4	5	2.37	2.71		5	4	2.88	3.65		1	7	3.57	5.96		5	1	2.88	3.57		1	4	3.57	3.65
2	5	2.61	2.71		2	7	2.61	6		4	3	3.65	3.21		7	2	5.96	4		4	7	3.65	5.96		7	3	5.96	3.21
5	7	2.71	6		5	4	2.71	3.71		3	2	3.21	2.54		2	1	4	3.96		3	2	3.21	4		2	2	4	2.54
7	4	6	3.71		7	1	6	2.25		2	6	2.54	2.67		1	6	3.96	4.13		2	1	2.54	3.96		1	6	3.96	2.67
4	1	3.71	2.25		4	4	3.71	3.13		6	3	2.67	2.81		6	1	4.13	2.2		6	6	2.67	4.13		6	3	4.13	2.81
1	4	2.25	3.13		1	7	2.25	4.42		3	3	2.81	3.63		1	1	2.2	2.7		3	1	2.81	2.2		1	3	2.2	3.63
4	7	3.13	4.42		4	5	3.13	3.25		3	3	3.63	2.87		1	1	2.7	4.41		3	1	3.63	2.7		1	3	2.7	2.87
7	5	4.42	3.25		7	3	4.42	4.29		3	2	2.87	3.33		1	2	4.41	2.79		3	1	2.87	4.41		1	2	4.41	3.33
5	3	3.25	4.29		5	4	3.25	3.75		2	5	3.33	4.52		2	3	2.79	4.84		2	2	3.33	2.79		2	5	2.79	4.52
3	4	4.29	3.75		3	1	4.29	4.06		5	6	4.52	3.87		3	7	4.84	6.36		5	3	4.52	4.84		3	6	4.84	3.87
4	1	3.75	4.06		4	7	3.75	5.83		6	7	3.87	3.98		7	2	6.36	4.07		6	7	3.87	6.36		7	7	6.36	3.98
1	7	4.06	5.83		1	3	4.06	4.57		7	3	3.98	2.25		2	1	4.07	2.26		7	2	3.98	4.07		2	3	4.07	2.25
7	3	5.83	4.57		7	4	5.83	4.06		3	4	2.25	3.29		1	6	2.26	4.22		3	1	2.25	2.26		1	4	2.26	3.29
3	4	4.57	4.06		3	4	4.57	3.88		4	3	3.29	3.33		6	4	4.22	4.04		4	6	3.29	4.22		6	3	4.22	3.33
4	4	4.06	3.88		4	4	4.06	3.13		3	5	3.33	4.42		4	7	4.04	3.75		3	4	3.33	4.04		4	5	4.04	4.42
4	4	3.88	3.13		4	2	3.88	4.36		5	5	4.42	3.23		7	2	3.75	3.05		5	7	4.42	3.75		7	5	3.75	3.23
4	2	3.13	4.36		4	5	3.13	2.88		5	6	3.23	3.94		2	6	3.05	6		5	2	3.23	3.05		2	6	3.05	3.94
2	5	4.36	2.88		2	1	4.36	3.57		6	4	3.94	2.27		6	2	6	3.58		6	6	3.94	6		6	4	6	2.27
5	1	2.88	3.57		5	4	2.88	3.65		4	4	2.27	2.38		2	2	3.58	3.29		4	2	2.27	3.58		2	4	3.58	2.38
1	4	3.57	3.65		1	7	3.57	5.96		4	2	2.38	2.85		2	4	3.29	3.79		4	2	2.38	3.29		2	2	3.29	2.85
4	7	3.65	5.96		4	3	3.65	3.21		2	4	2.85	3.52		4	8	3.79	5.87		2	4	2.85	3.79		4	4	3.79	3.52
7	3	5.96	3.21		7	2	5.96	4		4	2	3.52	3.29		8	5	5.87	3.75		4	8	3.52	5.87		8	2	5.87	3.29
3	2	3.21	4		3	2	3.21	2.54		2	6	3.29	2.92		5	7	3.75	5.53		2	5	3.29	3.75		5	6	3.75	2.92
2	2	4	2.54		2	1	4	3.96		6	6	2.92	4.35		7	1	5.53	2.7		6	7	2.92	5.53		7	6	5.53	4.35
2	1	2.54	3.96		2	6	2.54	2.67		6	4	4.35	3.52		1	2	2.7	3.58		6	1	4.35	2.7		1	4	2.7	3.52
1	6	3.96	2.67		1	6	3.96	4.13		4	5	3.52	3.15		2	7	3.58	5.96		4	2	3.52	3.58		2	5	3.58	3.15
6	6	2.67	4.13		6	3	2.67	2.81		5	4	3.15	3.58		7	1	5.96	2.2		5	7	3.15	5.96		7	4	5.96	3.58
6	3	4.13	2.81		6	1	4.13	2.2		4	3	3.58	2.65		1	3	2.2	3.71		4	1	3.58	2.2		1	3	2.2	2.65
3	1	2.81	2.2		3	3	2.81	3.63		3	3	2.65	3.38		3	3	3.71	4		3	3	2.65	3.71		3	3	3.71	3.38
1	3	2.2	3.63		1	1	2.2	2.7		3	4	3.38	3.48		3	1	4	4.41		3	3	3.38	4		3	4	4	3.48
3	1	3.63	2.7		3	3	3.63	2.87		4	4	3.48	2.96		1	8	4.41	5.87		4	1	3.48	4.41		1	4	4.41	2.96
1	3	2.7	2.87		1	1	2.7	4.41		4	4	2.96	2.63		8	4	5.87	5.13		4	8	2.96	5.87		8	4	5.87	2.63
3	1	2.87	4.41		3	2	2.87	3.33		4	2	2.63	2.62		4	4	5.13	4.06		4	4	2.63	5.13		4	2	5.13	2.62
1	2	4.41	3.33		1	2	4.41	2.79		2	3	2.62	3.19		4	5	4.06	4.29		2	4	2.62	4.06		4	3	4.06	3.19
2	2	3.33	2.79		2	5	3.33	4.52		3	7	3.19	4.08		5	5	4.29	5.57		3	5	3.19	4.29		5	7	4.29	4.08
2	5	2.79	4.52		2	3	2.79	4.84		7	7	4.08	2.6		5	5	5.57	4.57		7	5	4.08	5.57		5	7	5.57	2.6
5	3	4.52	4.84		5	6	4.52	3.87		7	7	2.6	3.69		5	1	4.57	4.3		7	5	2.6	4.57		5	7	4.57	3.69
3	6	4.84	3.87		3	7	4.84	6.36		7	7	3.69	3.81		1	2	4.3	3.05		7	1	3.69	4.3		1	7	4.3	3.81
6	7	3.87	6.36		6	7	3.87	3.98		7	3	3.81	2.77		2	3	3.05	2.61		7	2	3.81	3.05		2	3	3.05	2.77
7	7	6.36	3.98		7	2	6.36	4.07		3	2	2.77	2.94		3	6	2.61	6		3	3	2.77	2.61		3	2	2.61	2.94
7	2	3.98	4.07		7	3	3.98	2.25		2	4	2.94	3.29		6	4	6	4.32		2	6	2.94	6		6	4	6	3.29
2	3	4.07	2.25		2	1	4.07	2.26		4	3	3.29	2.23		4	5	4.32	4.13		4	4	3.29	4.32		4	3	4.32	2.23
3	1	2.25	2.26		3	4	2.25	3.29		3	2	2.23	2.62		5	6	4.13	3.88		3	5	2.23	4.13		5	2	4.13	2.62
1	4	2.26	3.29		1	6	2.26	4.22		2	5	2.62	3.46		6	2	3.88	3.96		2	6	2.62	3.88		6	5	3.88	3.46
4	6	3.29	4.22		4	3	3.29	3.33		5	3	3.46	3.4		2	8	3.96	4.42		5	2	3.46	3.96		2	3	3.96	3.4
6	3	4.22	3.33		6	4	4.22	4.04		3	7	3.4	4.27		8	2	4.42	2.25		3	8	3.4	4.42		8	7	4.42	4.27
3	4	3.33	4.04		3	5	3.33	4.42		7	3	4.27	4.44		2	8	2.25	6.36		7	2	4.27	2.25		2	3	2.25	4.44
4	5	4.04	4.42		4	7	4.04	3.75		3	4	4.44	3.44		8	4	6.36	4.04		3	8	4.44	6.36		8	4	6.36	3.44
5	7	4.42	3.75		5	5	4.42	3.23		4	4	3.44	3.62		4	1	4.04	4.07		4	4	3.44	4.04		4	4	4.04	3.62
7	5	3.75	3.23		7	2	3.75	3.05		4	3	3.62	3.17		1	5	4.07	3.79		4	1	3.62	4.07		1	3	4.07	3.17
5	2	3.23	3.05		5	6	3.23	3.94		3	4	3.17	3.48		5	1	3.79	2.26		3	5	3.17	3.79		5	4	3.79	3.48
2	6	3.05	3.94		2	6	3.05	6		4	6	3.48	4.37		1	4	2.26	5.02		4	1	3.48	2.26		1	6	2.26	4.37
6	6	3.94	6		6	4	3.94	2.27		6	3	4.37	3.5		4	5	5.02	4.22		6	4	4.37	5.02		4	3	5.02	3.5
6	4	6	2.27		6	2	6	3.58		3	5	3.5	4.21		5	2	4.22	3.29		3	5	3.5	4.22		5	5	4.22	4.21
4	2	2.27	3.58		4	4	2.27	2.38		5	5	4.21	3.46		2	3	3.29	3.71		5	2	4.21	3.29		2	5	3.29	3.46
2	4	3.58	2.38		2	2	3.58	3.29		5	4	3.46	3.88		3	7	3.71	5.87		5	3	3.46	3.71		3	4	3.71	3.88
4	2	2.38	3.29		4	2	2.38	2.85		4	3	3.88	2.25		7	7	5.87	6		4	7	3.88	5.87		7	3	5.87	2.25
2	2	3.29	2.85		2	4	3.29	3.79		3	4	2.25	3.33		7	2	6	2.79		3	7	2.25	6		7	4	6	3.33
2	4	2.85	3.79		2	4	2.85	3.52		4	2	3.33	3.29		2	4	2.79	3.57		4	2	3.33	2.79		2	2	2.79	3.29
4	4	3.79	3.52		4	8	3.79	5.87		2	5	3.29	3.88		4	3	3.57	4.36		2	4	3.29	3.57		4	5	3.57	3.88
4	8	3.52	5.87		4	2	3.52	3.29		5	3	3.88	3.06		3	3	4.36	4.84		5	3	3.88	4.36		3	3	4.36	3.06
8	2	5.87	3.29		8	5	5.87	3.75		3		3.06			3		4.84			3	3	3.06	4.84		3		4.84
2	5	3.29	3.75		2	6	3.29	2.92
5	6	3.75	2.92		5	7	3.75	5.53
6	7	2.92	5.53		6	6	2.92	4.35
7	6	5.53	4.35		7	1	5.53	2.7
6	1	4.35	2.7		6	4	4.35	3.52
1	4	2.7	3.52		1	2	2.7	3.58
4	2	3.52	3.58		4	5	3.52	3.15
2	5	3.58	3.15		2	7	3.58	5.96
5	7	3.15	5.96		5	4	3.15	3.58
7	4	5.96	3.58		7	1	5.96	2.2
4	1	3.58	2.2		4	3	3.58	2.65
1	3	2.2	2.65		1	3	2.2	3.71
3	3	2.65	3.71		3	3	2.65	3.38
3	3	3.71	3.38		3	3	3.71	4
3	3	3.38	4		3	4	3.38	3.48
3	4	4	3.48		3	1	4	4.41
4	1	3.48	4.41		4	4	3.48	2.96
1	4	4.41	2.96		1	8	4.41	5.87
4	8	2.96	5.87		4	4	2.96	2.63
8	4	5.87	2.63		8	4	5.87	5.13
4	4	2.63	5.13		4	2	2.63	2.62
4	2	5.13	2.62		4	4	5.13	4.06
2	4	2.62	4.06		2	3	2.62	3.19
4	3	4.06	3.19		4	5	4.06	4.29
3	5	3.19	4.29		3	7	3.19	4.08
5	7	4.29	4.08		5	5	4.29	5.57
7	5	4.08	5.57		7	7	4.08	2.6
5	7	5.57	2.6		5	5	5.57	4.57
7	5	2.6	4.57		7	7	2.6	3.69
5	7	4.57	3.69		5	1	4.57	4.3
7	1	3.69	4.3		7	7	3.69	3.81
1	7	4.3	3.81		1	2	4.3	3.05
7	2	3.81	3.05		7	3	3.81	2.77
2	3	3.05	2.77		2	3	3.05	2.61
3	3	2.77	2.61		3	2	2.77	2.94
3	2	2.61	2.94		3	6	2.61	6
2	6	2.94	6		2	4	2.94	3.29
6	4	6	3.29		6	4	6	4.32
4	4	3.29	4.32		4	3	3.29	2.23
4	3	4.32	2.23		4	5	4.32	4.13
3	5	2.23	4.13		3	2	2.23	2.62
5	2	4.13	2.62		5	6	4.13	3.88
2	6	2.62	3.88		2	5	2.62	3.46
6	5	3.88	3.46		6	2	3.88	3.96
5	2	3.46	3.96		5	3	3.46	3.4
2	3	3.96	3.4		2	8	3.96	4.42
3	8	3.4	4.42		3	7	3.4	4.27
8	7	4.42	4.27		8	2	4.42	2.25
7	2	4.27	2.25		7	3	4.27	4.44
2	3	2.25	4.44		2	8	2.25	6.36
3	8	4.44	6.36		3	4	4.44	3.44
8	4	6.36	3.44		8	4	6.36	4.04
4	4	3.44	4.04		4	4	3.44	3.62
4	4	4.04	3.62		4	1	4.04	4.07
4	1	3.62	4.07		4	3	3.62	3.17
1	3	4.07	3.17		1	5	4.07	3.79
3	5	3.17	3.79		3	4	3.17	3.48
5	4	3.79	3.48		5	1	3.79	2.26
4	1	3.48	2.26		4	6	3.48	4.37
1	6	2.26	4.37		1	4	2.26	5.02
6	4	4.37	5.02		6	3	4.37	3.5
4	3	5.02	3.5		4	5	5.02	4.22
3	5	3.5	4.22		3	5	3.5	4.21
5	5	4.22	4.21		5	2	4.22	3.29
5	2	4.21	3.29		5	5	4.21	3.46
2	5	3.29	3.46		2	3	3.29	3.71
5	3	3.46	3.71		5	4	3.46	3.88
3	4	3.71	3.88		3	7	3.71	5.87
4	7	3.88	5.87		4	3	3.88	2.25
7	3	5.87	2.25		7	7	5.87	6
3	7	2.25	6		3	4	2.25	3.33
7	4	6	3.33		7	2	6	2.79
4	2	3.33	2.79		4	2	3.33	3.29
2	2	2.79	3.29		2	4	2.79	3.57
2	4	3.29	3.57		2	5	3.29	3.88
4	5	3.57	3.88		4	3	3.57	4.36
5	3	3.88	4.36		5	3	3.88	3.06
3	3	4.36	3.06		3	3	4.36	4.84
3	3	3.06	4.84		3		3.06
3		4.84			3		4.84
