# Supplementary material for: Sequential biases on subjective judgments: Evidence from face attractiveness and ringtone agreeableness judgment
Source: PLoS One. 2018 Jun 11;13(6):e0198723. doi: 10.1371/journal.pone.0198723 (PMC5995378; doi:10.1371/journal.pone.0198723)
Supplement: S1 Data — (ZIP) [file pone.0198723.s001.zip › all the data/Exp 5/525.xlsx]

## Sheet: 铃声
6	6	4.06	6.36
6	5	6.36	2.26
5	6	2.26	5.87
6	7	5.87	3.96
7	5	3.96	4.04
5	6	4.04	4.57
6	6	4.57	5.02
6	7	5.02	4
7	6	4	4.07
6	6	4.07	4.29
6	6	4.29	4.3
6	7	4.3	5.13
7	4	5.13	2.2
4	5	2.2	3.57
5	7	3.57	4.32
7	5	4.32	4.41
5	7	4.41	5.53
7	6	5.53	6
6	5	6	4.13
5	6	4.13	4.84
6	6	4.84	3.75
6	6	3.75	3.58
6	5	3.58	3.79
5	5	3.79	3.88
5	4	3.88	3.29
4	4	3.29	3.71
4	4	3.71	4.36
4	5	4.36	4.42
5	6	4.42	5.96
6	5	5.96	3.05
5	4	3.05	2.61
4	5	2.61	4.22
5	4	4.22	2.25
4	5	2.25	5.57
5	4	5.57	3.71
4	3	3.71	2.7
3	4	2.7	2.79
4	6	2.79	5.87
6	6	5.87	6
6	6	6	4.06
6	6	4.06	3.58
6	5	3.58	5.13
5	5	5.13	5.87
5	4	5.87	3.29
4	6	3.29	5.02
6	6	5.02	6.36
6	5	6.36	4.04
5	5	4.04	3.75
5	6	3.75	4.32
6	6	4.32	6
6	6	6	5.53
6	4	5.53	2.25
4	5	2.25	5.87
5	5	5.87	3.05
5	5	3.05	4.29
5	6	4.29	5.96
6	5	5.96	4.13
5	4	4.13	2.79
4	5	2.79	3.71
5	4	3.71	2.61
4	3	2.61	2.7
3	5	2.7	4.22
5	6	4.22	5.57
6	4	5.57	2.2
4	5	2.2	4
5	5	4	3.57
5	5	3.57	3.79
5	6	3.79	4.84
6	6	4.84	4.42
6	5	4.42	4.07
5	5	4.07	3.96
5	5	3.96	6
5	5	6	4.3
5	4	4.3	3.88
4	4	3.88	4.36
4	5	4.36	4.57
5	4	4.57	2.26
4	5	2.26	4.41
5	5	4.41	3.71
5		3.71

## Sheet: 交替
3	5	3.98	4.13		3	3	3.98	3.52		3	3	3.98	3.52		5	4	4.13	6.36		3	5	3.98	4.13		5	3	4.13	3.52
5	3	4.13	3.52		5	4	4.13	6.36		3	3	3.52	3.33		4	4	6.36	2.25		3	4	3.52	6.36		4	3	6.36	3.33
3	4	3.52	6.36		3	3	3.52	3.33		3	4	3.33	3.13		4	6	2.25	5.13		3	4	3.33	2.25		4	4	2.25	3.13
4	3	6.36	3.33		4	4	6.36	2.25		4	2	3.13	2.02		6	5	5.13	3.58		4	6	3.13	5.13		6	2	5.13	2.02
3	4	3.33	2.25		3	4	3.33	3.13		2	3	2.02	3.13		5	5	3.58	3.88		2	5	2.02	3.58		5	3	3.58	3.13
4	4	2.25	3.13		4	6	2.25	5.13		3	4	3.13	3.75		5	4	3.88	2.2		3	5	3.13	3.88		5	4	3.88	3.75
4	6	3.13	5.13		4	2	3.13	2.02		4	3	3.75	3.29		4	5	2.2	4.42		4	4	3.75	2.2		4	3	2.2	3.29
6	2	5.13	2.02		6	5	5.13	3.58		3	3	3.29	2.81		5	4	4.42	2.79		3	5	3.29	4.42		5	3	4.42	2.81
2	5	2.02	3.58		2	3	2.02	3.13		3	3	2.81	3.25		4	4	2.79	3.29		3	4	2.81	2.79		4	3	2.79	3.25
5	3	3.58	3.13		5	5	3.58	3.88		3	2	3.25	2.67		4	5	3.29	3.71		3	4	3.25	3.29		4	2	3.29	2.67
3	5	3.13	3.88		3	4	3.13	3.75		2	2	2.67	2.85		5	6	3.71	4.07		2	5	2.67	3.71		5	2	3.71	2.85
5	4	3.88	3.75		5	4	3.88	2.2		2	4	2.85	3.65		6	6	4.07	4.84		2	6	2.85	4.07		6	4	4.07	3.65
4	4	3.75	2.2		4	3	3.75	3.29		4	3	3.65	3.23		6	4	4.84	3.96		4	6	3.65	4.84		6	3	4.84	3.23
4	3	2.2	3.29		4	5	2.2	4.42		3	3	3.23	3.94		4	4	3.96	4.29		3	4	3.23	3.96		4	3	3.96	3.94
3	5	3.29	4.42		3	3	3.29	2.81		3	3	3.94	3.23		4	4	4.29	3.79		3	4	3.94	4.29		4	3	4.29	3.23
5	3	4.42	2.81		5	4	4.42	2.79		3	3	3.23	2.87		4	5	3.79	5.57		3	4	3.23	3.79		4	3	3.79	2.87
3	4	2.81	2.79		3	3	2.81	3.25		3	3	2.87	4.42		5	6	5.57	5.87		3	5	2.87	5.57		5	3	5.57	4.42
4	3	2.79	3.25		4	4	2.79	3.29		3	4	4.42	4.06		6	3	5.87	2.7		3	6	4.42	5.87		6	4	5.87	4.06
3	4	3.25	3.29		3	2	3.25	2.67		4	4	4.06	5.83		3	4	2.7	2.61		4	3	4.06	2.7		3	4	2.7	5.83
4	2	3.29	2.67		4	5	3.29	3.71		4	4	5.83	3.71		4	6	2.61	4		4	4	5.83	2.61		4	4	2.61	3.71
2	5	2.67	3.71		2	2	2.67	2.85		4	2	3.71	2.27		6	5	4	4.22		4	6	3.71	4		6	2	4	2.27
5	2	3.71	2.85		5	6	3.71	4.07		2	3	2.27	2.54		5	5	4.22	6		2	5	2.27	4.22		5	3	4.22	2.54
2	6	2.85	4.07		2	4	2.85	3.65		3	3	2.54	3.04		5	4	6	3.57		3	5	2.54	6		5	3	6	3.04
6	4	4.07	3.65		6	6	4.07	4.84		3	3	3.04	4.1		4	4	3.57	2.26		3	4	3.04	3.57		4	3	3.57	4.1
4	6	3.65	4.84		4	3	3.65	3.23		3	4	4.1	5.42		4	5	2.26	4.3		3	4	4.1	2.26		4	4	2.26	5.42
6	3	4.84	3.23		6	4	4.84	3.96		4	4	5.42	3.71		5	5	4.3	4.32		4	5	5.42	4.3		5	4	4.3	3.71
3	4	3.23	3.96		3	3	3.23	3.94		4	3	3.71	3.63		5	5	4.32	4.04		4	5	3.71	4.32		5	3	4.32	3.63
4	3	3.96	3.94		4	4	3.96	4.29		3	2	3.63	2.88		5	5	4.04	4.41		3	5	3.63	4.04		5	2	4.04	2.88
3	4	3.94	4.29		3	3	3.94	3.23		2	3	2.88	3.87		5	6	4.41	6		2	5	2.88	4.41		5	3	4.41	3.87
4	3	4.29	3.23		4	4	4.29	3.79		3	3	3.87	2.25		6	6	6	5.87		3	6	3.87	6		6	3	6	2.25
3	4	3.23	3.79		3	3	3.23	2.87		3	4	2.25	3.62		6	5	5.87	3.75		3	6	2.25	5.87		6	4	5.87	3.62
4	3	3.79	2.87		4	5	3.79	5.57		4	4	3.62	4.52		5	6	3.75	5.96		4	5	3.62	3.75		5	4	3.75	4.52
3	5	2.87	5.57		3	3	2.87	4.42		4	3	4.52	3.44		6	4	5.96	3.71		4	6	4.52	5.96		6	3	5.96	3.44
5	3	5.57	4.42		5	6	5.57	5.87		3	3	3.44	3.33		4	5	3.71	5.02		3	4	3.44	3.71		4	3	3.71	3.33
3	6	4.42	5.87		3	4	4.42	4.06		3	4	3.33	3.21		5	5	5.02	4.36		3	5	3.33	5.02		5	4	5.02	3.21
6	4	5.87	4.06		6	3	5.87	2.7		4	3	3.21	2.38		5	6	4.36	5.53		4	5	3.21	4.36		5	3	4.36	2.38
4	3	4.06	2.7		4	4	4.06	5.83		3	2	2.38	2.37		6	4	5.53	3.05		3	6	2.38	5.53		6	2	5.53	2.37
3	4	2.7	5.83		3	4	2.7	2.61		2	2	2.37	2.71		4	5	3.05	4.06		2	4	2.37	3.05		4	2	3.05	2.71
4	4	5.83	2.61		4	4	5.83	3.71		2	3	2.71	2.9		5	5	4.06	4.57		2	5	2.71	4.06		5	3	4.06	2.9
4	4	2.61	3.71		4	6	2.61	4		3	2	2.9	2.23		5	6	4.57	5.53		3	5	2.9	4.57		5	2	4.57	2.23
4	6	3.71	4		4	2	3.71	2.27		2	4	2.23	3.5		6	5	5.53	4.42		2	6	2.23	5.53		6	4	5.53	3.5
6	2	4	2.27		6	5	4	4.22		4	4	3.5	4.35		5	3	4.42	2.7		4	5	3.5	4.42		5	4	4.42	4.35
2	5	2.27	4.22		2	3	2.27	2.54		4	3	4.35	3.4		3	5	2.7	4.41		4	3	4.35	2.7		3	3	2.7	3.4
5	3	4.22	2.54		5	5	4.22	6		3	4	3.4	3.69		5	5	4.41	4.36		3	5	3.4	4.41		5	4	4.41	3.69
3	5	2.54	6		3	3	2.54	3.04		4	4	3.69	4.21		5	6	4.36	5.87		4	5	3.69	4.36		5	4	4.36	4.21
5	3	6	3.04		5	4	6	3.57		4	3	4.21	3.29		6	6	5.87	5.87		4	6	4.21	5.87		6	3	5.87	3.29
3	4	3.04	3.57		3	3	3.04	4.1		3	4	3.29	3.52		6	6	5.87	5.13		3	6	3.29	5.87		6	4	5.87	3.52
4	3	3.57	4.1		4	4	3.57	2.26		4	3	3.52	3.48		6	5	5.13	3.71		4	6	3.52	5.13		6	3	5.13	3.48
3	4	4.1	2.26		3	4	4.1	5.42		3	4	3.48	2.63		5	6	3.71	6.36		3	5	3.48	3.71		5	4	3.71	2.63
4	4	2.26	5.42		4	5	2.26	4.3		4	2	2.63	2.25		6	6	6.36	4.32		4	6	2.63	6.36		6	2	6.36	2.25
4	5	5.42	4.3		4	4	5.42	3.71		2	3	2.25	3.88		6	5	4.32	6		2	6	2.25	4.32		6	3	4.32	3.88
5	4	4.3	3.71		5	5	4.3	4.32		3	3	3.88	3.81		5	5	6	4.22		3	5	3.88	6		5	3	6	3.81
4	5	3.71	4.32		4	3	3.71	3.63		3	3	3.81	3.62		5	5	4.22	4.06		3	5	3.81	4.22		5	3	4.22	3.62
5	3	4.32	3.63		5	5	4.32	4.04		3	4	3.62	3.48		5	4	4.06	3.79		3	5	3.62	4.06		5	4	4.06	3.48
3	5	3.63	4.04		3	2	3.63	2.88		4	2	3.48	3.17		4	4	3.79	4.04		4	4	3.48	3.79		4	2	3.79	3.17
5	2	4.04	2.88		5	5	4.04	4.41		2	3	3.17	3.58		4	5	4.04	4.13		2	4	3.17	4.04		4	3	4.04	3.58
2	5	2.88	4.41		2	3	2.88	3.87		3	3	3.58	3.29		5	6	4.13	4.84		3	5	3.58	4.13		5	3	4.13	3.29
5	3	4.41	3.87		5	6	4.41	6		3	4	3.29	4.27		6	5	4.84	6		3	6	3.29	4.84		6	4	4.84	4.27
3	6	3.87	6		3	3	3.87	2.25		4	2	4.27	2.62		5	4	6	3.71		4	5	4.27	6		5	2	6	2.62
6	3	6	2.25		6	6	6	5.87		2	3	2.62	3.38		4	5	3.71	4.57		2	4	2.62	3.71		4	3	3.71	3.38
3	6	2.25	5.87		3	4	2.25	3.62		3	2	3.38	4.44		5	5	4.57	4.3		3	5	3.38	4.57		5	2	4.57	4.44
6	4	5.87	3.62		6	5	5.87	3.75		2	4	4.44	3.29		5	5	4.3	3.75		2	5	4.44	4.3		5	4	4.3	3.29
4	5	3.62	3.75		4	4	3.62	4.52		4	3	3.29	2.94		5	4	3.75	3.57		4	5	3.29	3.75		5	3	3.75	2.94
5	4	3.75	4.52		5	6	3.75	5.96		3	3	2.94	2.65		4	5	3.57	4.29		3	4	2.94	3.57		4	3	3.57	2.65
4	6	4.52	5.96		4	3	4.52	3.44		3	2	2.65	3.46		5	6	4.29	5.02		3	5	2.65	4.29		5	2	4.29	3.46
6	3	5.96	3.44		6	4	5.96	3.71		2	3	3.46	2.92		6	4	5.02	2.26		2	6	3.46	5.02		6	3	5.02	2.92
3	4	3.44	3.71		3	3	3.44	3.33		3	4	2.92	4.08		4	6	2.26	3.96		3	4	2.92	2.26		4	4	2.26	4.08
4	3	3.71	3.33		4	5	3.71	5.02		4	2	4.08	4.37		6	4	3.96	2.79		4	6	4.08	3.96		6	2	3.96	4.37
3	5	3.33	5.02		3	4	3.33	3.21		2	2	4.37	2.6		4	6	2.79	5.96		2	4	4.37	2.79		4	2	2.79	2.6
5	4	5.02	3.21		5	5	5.02	4.36		2	2	2.6	2.62		6	4	5.96	2.2		2	6	2.6	5.96		6	2	5.96	2.62
4	5	3.21	4.36		4	3	3.21	2.38		2	3	2.62	3.44		4	5	2.2	3.05		2	4	2.62	2.2		4	3	2.2	3.44
5	3	4.36	2.38		5	6	4.36	5.53		3	3	3.44	2.96		5	3	3.05	3.88		3	5	3.44	3.05		5	3	3.05	2.96
3	6	2.38	5.53		3	2	2.38	2.37		3	4	2.96	3.46		3	4	3.88	3.29		3	3	2.96	3.88		3	4	3.88	3.46
6	2	5.53	2.37		6	4	5.53	3.05		4	3	3.46	3.33		4	5	3.29	3.58		4	4	3.46	3.29		4	3	3.29	3.33
2	4	2.37	3.05		2	2	2.37	2.71		3	3	3.33	2.77		5	6	3.58	4.07		3	5	3.33	3.58		5	3	3.58	2.77
4	2	3.05	2.71		4	5	3.05	4.06		3	4	2.77	3.19		6	6	4.07	5.57		3	6	2.77	4.07		6	4	4.07	3.19
2	5	2.71	4.06		2	3	2.71	2.9		4	3	3.19	3.06		6	6	5.57	4		4	6	3.19	5.57		6	3	5.57	3.06
5	3	4.06	2.9		5	5	4.06	4.57		3	3	3.06	3.15		6	4	4	2.25		3	6	3.06	4		6	3	4	3.15
3	5	2.9	4.57		3	2	2.9	2.23		3	3	3.15	3.88		4	4	2.25	2.61		3	4	3.15	2.25		4	3	2.25	3.88
5	2	4.57	2.23		5	6	4.57	5.53		3		3.88			4		2.61			3	4	3.88	2.61		4		2.61
2	6	2.23	5.53		2	4	2.23	3.5
6	4	5.53	3.5		6	5	5.53	4.42
4	5	3.5	4.42		4	4	3.5	4.35
5	4	4.42	4.35		5	3	4.42	2.7
4	3	4.35	2.7		4	3	4.35	3.4
3	3	2.7	3.4		3	5	2.7	4.41
3	5	3.4	4.41		3	4	3.4	3.69
5	4	4.41	3.69		5	5	4.41	4.36
4	5	3.69	4.36		4	4	3.69	4.21
5	4	4.36	4.21		5	6	4.36	5.87
4	6	4.21	5.87		4	3	4.21	3.29
6	3	5.87	3.29		6	6	5.87	5.87
3	6	3.29	5.87		3	4	3.29	3.52
6	4	5.87	3.52		6	6	5.87	5.13
4	6	3.52	5.13		4	3	3.52	3.48
6	3	5.13	3.48		6	5	5.13	3.71
3	5	3.48	3.71		3	4	3.48	2.63
5	4	3.71	2.63		5	6	3.71	6.36
4	6	2.63	6.36		4	2	2.63	2.25
6	2	6.36	2.25		6	6	6.36	4.32
2	6	2.25	4.32		2	3	2.25	3.88
6	3	4.32	3.88		6	5	4.32	6
3	5	3.88	6		3	3	3.88	3.81
5	3	6	3.81		5	5	6	4.22
3	5	3.81	4.22		3	3	3.81	3.62
5	3	4.22	3.62		5	5	4.22	4.06
3	5	3.62	4.06		3	4	3.62	3.48
5	4	4.06	3.48		5	4	4.06	3.79
4	4	3.48	3.79		4	2	3.48	3.17
4	2	3.79	3.17		4	4	3.79	4.04
2	4	3.17	4.04		2	3	3.17	3.58
4	3	4.04	3.58		4	5	4.04	4.13
3	5	3.58	4.13		3	3	3.58	3.29
5	3	4.13	3.29		5	6	4.13	4.84
3	6	3.29	4.84		3	4	3.29	4.27
6	4	4.84	4.27		6	5	4.84	6
4	5	4.27	6		4	2	4.27	2.62
5	2	6	2.62		5	4	6	3.71
2	4	2.62	3.71		2	3	2.62	3.38
4	3	3.71	3.38		4	5	3.71	4.57
3	5	3.38	4.57		3	2	3.38	4.44
5	2	4.57	4.44		5	5	4.57	4.3
2	5	4.44	4.3		2	4	4.44	3.29
5	4	4.3	3.29		5	5	4.3	3.75
4	5	3.29	3.75		4	3	3.29	2.94
5	3	3.75	2.94		5	4	3.75	3.57
3	4	2.94	3.57		3	3	2.94	2.65
4	3	3.57	2.65		4	5	3.57	4.29
3	5	2.65	4.29		3	2	2.65	3.46
5	2	4.29	3.46		5	6	4.29	5.02
2	6	3.46	5.02		2	3	3.46	2.92
6	3	5.02	2.92		6	4	5.02	2.26
3	4	2.92	2.26		3	4	2.92	4.08
4	4	2.26	4.08		4	6	2.26	3.96
4	6	4.08	3.96		4	2	4.08	4.37
6	2	3.96	4.37		6	4	3.96	2.79
2	4	4.37	2.79		2	2	4.37	2.6
4	2	2.79	2.6		4	6	2.79	5.96
2	6	2.6	5.96		2	2	2.6	2.62
6	2	5.96	2.62		6	4	5.96	2.2
2	4	2.62	2.2		2	3	2.62	3.44
4	3	2.2	3.44		4	5	2.2	3.05
3	5	3.44	3.05		3	3	3.44	2.96
5	3	3.05	2.96		5	3	3.05	3.88
3	3	2.96	3.88		3	4	2.96	3.46
3	4	3.88	3.46		3	4	3.88	3.29
4	4	3.46	3.29		4	3	3.46	3.33
4	3	3.29	3.33		4	5	3.29	3.58
3	5	3.33	3.58		3	3	3.33	2.77
5	3	3.58	2.77		5	6	3.58	4.07
3	6	2.77	4.07		3	4	2.77	3.19
6	4	4.07	3.19		6	6	4.07	5.57
4	6	3.19	5.57		4	3	3.19	3.06
6	3	5.57	3.06		6	6	5.57	4
3	6	3.06	4		3	3	3.06	3.15
6	3	4	3.15		6	4	4	2.25
3	4	3.15	2.25		3	3	3.15	3.88
4	3	2.25	3.88		4	4	2.25	2.61
3	4	3.88	2.61		3		3.88
4		2.61			4		2.61
