# Supplementary material for: Sequential biases on subjective judgments: Evidence from face attractiveness and ringtone agreeableness judgment
Source: PLoS One. 2018 Jun 11;13(6):e0198723. doi: 10.1371/journal.pone.0198723 (PMC5995378; doi:10.1371/journal.pone.0198723)
Supplement: S1 Data — (ZIP) [file pone.0198723.s001.zip › all the data/Exp 5/526.xlsx]

## Sheet: 铃声
5	6	4.06	6.36
6	4	6.36	2.26
4	6	2.26	5.87
6	5	5.87	3.96
5	5	3.96	4.04
5	6	4.04	4.57
6	7	4.57	5.02
7	6	5.02	4
6	6	4	4.07
6	6	4.07	4.29
6	5	4.29	4.3
5	6	4.3	5.13
6	5	5.13	2.2
5	5	2.2	3.57
5	5	3.57	4.32
5	5	4.32	4.41
5	6	4.41	5.53
6	6	5.53	6
6	5	6	4.13
5	5	4.13	4.84
5	6	4.84	3.75
6	5	3.75	3.58
5	5	3.58	3.79
5	5	3.79	3.88
5	4	3.88	3.29
4	5	3.29	3.71
5	5	3.71	4.36
5	6	4.36	4.42
6	6	4.42	5.96
6	5	5.96	3.05
5	4	3.05	2.61
4	5	2.61	4.22
5	5	4.22	2.25
5	6	2.25	5.57
6	5	5.57	3.71
5	4	3.71	2.7
4	4	2.7	2.79
4	6	2.79	5.87
6	5	5.87	6
5	5	6	3.96
5	5	3.96	3.05
5	5	3.05	2.79
5	6	2.79	4.07
6	6	4.07	4.22
6	6	4.22	5.87
6	5	5.87	4.13
5	6	4.13	5.96
6	4	5.96	3.29
4	4	3.29	2.26
4	6	2.26	4
6	5	4	3.75
5	6	3.75	5.57
6	6	5.57	6
6	6	6	5.53
6	5	5.53	4.57
5	5	4.57	3.88
5	5	3.88	4.42
5	5	4.42	2.61
5	5	2.61	3.71
5	4	3.71	2.2
4	6	2.2	5.87
6	5	5.87	4.3
5	6	4.3	4.04
6	7	4.04	5.02
7	5	5.02	3.71
5	6	3.71	4.84
6	5	4.84	4.36
5	6	4.36	4.32
6	4	4.32	2.25
4	5	2.25	6
5	6	6	5.13
6	6	5.13	6.36
6	4	6.36	3.79
4	5	3.79	3.57
5	5	3.57	3.58
5	4	3.58	2.7
4	6	2.7	4.29
6	5	4.29	4.41
5	4	4.41	4.06
4		4.06

## Sheet: 交替
4	5	3.98	4.04		4	3	3.98	2.54		4	3	3.98	2.54		5	4	4.04	2.26		4	5	3.98	4.04		5	3	4.04	2.54
5	3	4.04	2.54		5	4	4.04	2.26		3	4	2.54	3.71		4	6	2.26	5.53		3	4	2.54	2.26		4	4	2.26	3.71
3	4	2.54	2.26		3	4	2.54	3.71		4	3	3.71	2.25		6	4	5.53	4.07		4	6	3.71	5.53		6	3	5.53	2.25
4	4	2.26	3.71		4	6	2.26	5.53		3	4	2.25	2.85		4	5	4.07	4.29		3	4	2.25	4.07		4	4	4.07	2.85
4	6	3.71	5.53		4	3	3.71	2.25		4	4	2.85	3.21		5	6	4.29	6.36		4	5	2.85	4.29		5	4	4.29	3.21
6	3	5.53	2.25		6	4	5.53	4.07		4	4	3.21	5.83		6	5	6.36	3.05		4	6	3.21	6.36		6	4	6.36	5.83
3	4	2.25	4.07		3	4	2.25	2.85		4	4	5.83	3.62		5	5	3.05	4.3		4	5	5.83	3.05		5	4	3.05	3.62
4	4	4.07	2.85		4	5	4.07	4.29		4	4	3.62	3.04		5	4	4.3	4.06		4	5	3.62	4.3		5	4	4.3	3.04
4	5	2.85	4.29		4	4	2.85	3.21		4	3	3.04	2.81		4	5	4.06	4.41		4	4	3.04	4.06		4	3	4.06	2.81
5	4	4.29	3.21		5	6	4.29	6.36		3	4	2.81	3.33		5	4	4.41	3.29		3	5	2.81	4.41		5	4	4.41	3.33
4	6	3.21	6.36		4	4	3.21	5.83		4	5	3.33	3.94		4	6	3.29	4.57		4	4	3.33	3.29		4	5	3.29	3.94
6	4	6.36	5.83		6	5	6.36	3.05		5	4	3.94	3.52		6	5	4.57	4.36		5	6	3.94	4.57		6	4	4.57	3.52
4	5	5.83	3.05		4	4	5.83	3.62		4	3	3.52	2.02		5	5	4.36	5.96		4	5	3.52	4.36		5	3	4.36	2.02
5	4	3.05	3.62		5	5	3.05	4.3		3	4	2.02	3.25		5	5	5.96	3.71		3	5	2.02	5.96		5	4	5.96	3.25
4	5	3.62	4.3		4	4	3.62	3.04		4	4	3.25	3.23		5	5	3.71	4.84		4	5	3.25	3.71		5	4	3.71	3.23
5	4	4.3	3.04		5	4	4.3	4.06		4	2	3.23	2.37		5	5	4.84	3.58		4	5	3.23	4.84		5	2	4.84	2.37
4	4	3.04	4.06		4	3	3.04	2.81		2	3	2.37	5.42		5	4	3.58	3.96		2	5	2.37	3.58		5	3	3.58	5.42
4	3	4.06	2.81		4	5	4.06	4.41		3	3	5.42	3.13		4	5	3.96	4.22		3	4	5.42	3.96		4	3	3.96	3.13
3	5	2.81	4.41		3	4	2.81	3.33		3	5	3.13	3.87		5	5	4.22	2.2		3	5	3.13	4.22		5	5	4.22	3.87
5	4	4.41	3.33		5	4	4.41	3.29		5	3	3.87	2.87		5	4	2.2	2.79		5	5	3.87	2.2		5	3	2.2	2.87
4	4	3.33	3.29		4	5	3.33	3.94		3	4	2.87	4.42		4	5	2.79	6		3	4	2.87	2.79		4	4	2.79	4.42
4	5	3.29	3.94		4	6	3.29	4.57		4	4	4.42	4.06		5	5	6	6		4	5	4.42	6		5	4	6	4.06
5	6	3.94	4.57		5	4	3.94	3.52		4	4	4.06	2.27		5	4	6	3.88		4	5	4.06	6		5	4	6	2.27
6	4	4.57	3.52		6	5	4.57	4.36		4	3	2.27	3.29		4	4	3.88	2.25		4	4	2.27	3.88		4	3	3.88	3.29
4	5	3.52	4.36		4	3	3.52	2.02		3	4	3.29	3.44		4	5	2.25	3.57		3	4	3.29	2.25		4	4	2.25	3.44
5	3	4.36	2.02		5	5	4.36	5.96		4	3	3.44	3.63		5	5	3.57	4.42		4	5	3.44	3.57		5	3	3.57	3.63
3	5	2.02	5.96		3	4	2.02	3.25		3	3	3.63	4.1		5	5	4.42	4		3	5	3.63	4.42		5	3	4.42	4.1
5	4	5.96	3.25		5	5	5.96	3.71		3	4	4.1	3.71		5	5	4	3.79		3	5	4.1	4		5	4	4	3.71
4	5	3.25	3.71		4	4	3.25	3.23		4	4	3.71	3.33		5	6	3.79	5.57		4	5	3.71	3.79		5	4	3.79	3.33
5	4	3.71	3.23		5	5	3.71	4.84		4	3	3.33	2.88		6	5	5.57	4.32		4	6	3.33	5.57		6	3	5.57	2.88
4	5	3.23	4.84		4	2	3.23	2.37		3	4	2.88	3.65		5	5	4.32	3.71		3	5	2.88	4.32		5	4	4.32	3.65
5	2	4.84	2.37		5	5	4.84	3.58		4	3	3.65	4.52		5	5	3.71	4.13		4	5	3.65	3.71		5	3	3.71	4.52
2	5	2.37	3.58		2	3	2.37	5.42		3	4	4.52	3.23		5	5	4.13	2.61		3	5	4.52	4.13		5	4	4.13	3.23
5	3	3.58	5.42		5	4	3.58	3.96		4	3	3.23	2.9		5	6	2.61	5.02		4	5	3.23	2.61		5	3	2.61	2.9
3	4	5.42	3.96		3	3	5.42	3.13		3	3	2.9	3.75		6	4	5.02	2.7		3	6	2.9	5.02		6	3	5.02	3.75
4	3	3.96	3.13		4	5	3.96	4.22		3	3	3.75	2.38		4	6	2.7	5.13		3	4	3.75	2.7		4	3	2.7	2.38
3	5	3.13	4.22		3	5	3.13	3.87		3	3	2.38	2.71		6	5	5.13	5.87		3	6	2.38	5.13		6	3	5.13	2.71
5	5	4.22	3.87		5	5	4.22	2.2		3	4	2.71	2.67		5	5	5.87	3.75		3	5	2.71	5.87		5	4	5.87	2.67
5	5	3.87	2.2		5	3	3.87	2.87		4	5	2.67	3.13		5	6	3.75	5.87		4	5	2.67	3.75		5	5	3.75	3.13
5	3	2.2	2.87		5	4	2.2	2.79		5	3	3.13	2.65		6	5	5.87	6		5	6	3.13	5.87		6	3	5.87	2.65
3	4	2.87	2.79		3	4	2.87	4.42		3	3	2.65	3.06		5	5	6	5.87		3	5	2.65	6		5	3	6	3.06
4	4	2.79	4.42		4	5	2.79	6		3	2	3.06	3.44		5	5	5.87	5.96		3	5	3.06	5.87		5	2	5.87	3.44
4	5	4.42	6		4	4	4.42	4.06		2	3	3.44	3.29		5	5	5.96	3.71		2	5	3.44	5.96		5	3	5.96	3.29
5	4	6	4.06		5	5	6	6		3	4	3.29	3.19		5	6	3.71	5.53		3	5	3.29	3.71		5	4	3.71	3.19
4	5	4.06	6		4	4	4.06	2.27		4	2	3.19	3.46		6	5	5.53	4.57		4	6	3.19	5.53		6	2	5.53	3.46
5	4	6	2.27		5	4	6	3.88		2	4	3.46	4.35		5	5	4.57	3.58		2	5	3.46	4.57		5	4	4.57	4.35
4	4	2.27	3.88		4	3	2.27	3.29		4	2	4.35	2.92		5	5	3.58	4.29		4	5	4.35	3.58		5	2	3.58	2.92
4	3	3.88	3.29		4	4	3.88	2.25		2	4	2.92	4.21		5	5	4.29	3.05		2	5	2.92	4.29		5	4	4.29	4.21
3	4	3.29	2.25		3	4	3.29	3.44		4	3	4.21	3.46		5	5	3.05	4.13		4	5	4.21	3.05		5	3	3.05	3.46
4	4	2.25	3.44		4	5	2.25	3.57		3	2	3.46	3.38		5	5	4.13	2.79		3	5	3.46	4.13		5	2	4.13	3.38
4	5	3.44	3.57		4	3	3.44	3.63		2	3	3.38	3.88		5	5	2.79	4.22		2	5	3.38	2.79		5	3	2.79	3.88
5	3	3.57	3.63		5	5	3.57	4.42		3	3	3.88	3.88		5	5	4.22	3.96		3	5	3.88	4.22		5	3	4.22	3.88
3	5	3.63	4.42		3	3	3.63	4.1		3	3	3.88	3.48		5	5	3.96	6.36		3	5	3.88	3.96		5	3	3.96	3.48
5	3	4.42	4.1		5	5	4.42	4		3	3	3.48	2.63		5	5	6.36	4		3	5	3.48	6.36		5	3	6.36	2.63
3	5	4.1	4		3	4	4.1	3.71		3	3	2.63	2.94		5	5	4	3.75		3	5	2.63	4		5	3	4	2.94
5	4	4	3.71		5	5	4	3.79		3	2	2.94	2.6		5	4	3.75	4.06		3	5	2.94	3.75		5	2	3.75	2.6
4	5	3.71	3.79		4	4	3.71	3.33		2	2	2.6	2.62		4	5	4.06	3.57		2	4	2.6	4.06		4	2	4.06	2.62
5	4	3.79	3.33		5	6	3.79	5.57		2	3	2.62	4.27		5	4	3.57	2.25		2	5	2.62	3.57		5	3	3.57	4.27
4	6	3.33	5.57		4	3	3.33	2.88		3	2	4.27	3.52		4	5	2.25	5.02		3	4	4.27	2.25		4	2	2.25	3.52
6	3	5.57	2.88		6	5	5.57	4.32		2	3	3.52	3.81		5	6	5.02	5.57		2	5	3.52	5.02		5	3	5.02	3.81
3	5	2.88	4.32		3	4	2.88	3.65		3	3	3.81	3.58		6	5	5.57	3.71		3	6	3.81	5.57		6	3	5.57	3.58
5	4	4.32	3.65		5	5	4.32	3.71		3	3	3.58	2.25		5	5	3.71	4.07		3	5	3.58	3.71		5	3	3.71	2.25
4	5	3.65	3.71		4	3	3.65	4.52		3	2	2.25	2.77		5	5	4.07	4.84		3	5	2.25	4.07		5	2	4.07	2.77
5	3	3.71	4.52		5	5	3.71	4.13		2	4	2.77	3.4		5	5	4.84	4.41		2	5	2.77	4.84		5	4	4.84	3.4
3	5	4.52	4.13		3	4	4.52	3.23		4	3	3.4	3.29		5	5	4.41	3.88		4	5	3.4	4.41		5	3	4.41	3.29
5	4	4.13	3.23		5	5	4.13	2.61		3	4	3.29	3.5		5	5	3.88	3.29		3	5	3.29	3.88		5	4	3.88	3.5
4	5	3.23	2.61		4	3	3.23	2.9		4	4	3.5	3.17		5	5	3.29	4.32		4	5	3.5	3.29		5	4	3.29	3.17
5	3	2.61	2.9		5	6	2.61	5.02		4	2	3.17	2.62		5	4	4.32	2.61		4	5	3.17	4.32		5	2	4.32	2.62
3	6	2.9	5.02		3	3	2.9	3.75		2	3	2.62	3.29		4	5	2.61	4.42		2	4	2.62	2.61		4	3	2.61	3.29
6	3	5.02	3.75		6	4	5.02	2.7		3	3	3.29	3.69		5	5	4.42	4.04		3	5	3.29	4.42		5	3	4.42	3.69
3	4	3.75	2.7		3	3	3.75	2.38		3	3	3.69	3.62		5	4	4.04	2.2		3	5	3.69	4.04		5	3	4.04	3.62
4	3	2.7	2.38		4	6	2.7	5.13		3	3	3.62	3.48		4	4	2.2	2.7		3	4	3.62	2.2		4	3	2.2	3.48
3	6	2.38	5.13		3	3	2.38	2.71		3	3	3.48	4.08		4	5	2.7	5.87		3	4	3.48	2.7		4	3	2.7	4.08
6	3	5.13	2.71		6	5	5.13	5.87		3	3	4.08	2.23		5	5	5.87	6		3	5	4.08	5.87		5	3	5.87	2.23
3	5	2.71	5.87		3	4	2.71	2.67		3	4	2.23	4.37		5	5	6	4.3		3	5	2.23	6		5	4	6	4.37
5	4	5.87	2.67		5	5	5.87	3.75		4	3	4.37	3.33		5	4	4.3	3.79		4	5	4.37	4.3		5	3	4.3	3.33
4	5	2.67	3.75		4	5	2.67	3.13		3	3	3.33	2.96		4	5	3.79	4.36		3	4	3.33	3.79		4	3	3.79	2.96
5	5	3.75	3.13		5	6	3.75	5.87		3	4	2.96	4.44		5	6	4.36	5.13		3	5	2.96	4.36		5	4	4.36	4.44
5	6	3.13	5.87		5	3	3.13	2.65		4	3	4.44	3.15		6	4	5.13	2.26		4	6	4.44	5.13		6	3	5.13	3.15
6	3	5.87	2.65		6	5	5.87	6		3		3.15			4		2.26			3	4	3.15	2.26		4		2.26
3	5	2.65	6		3	3	2.65	3.06
5	3	6	3.06		5	5	6	5.87
3	5	3.06	5.87		3	2	3.06	3.44
5	2	5.87	3.44		5	5	5.87	5.96
2	5	3.44	5.96		2	3	3.44	3.29
5	3	5.96	3.29		5	5	5.96	3.71
3	5	3.29	3.71		3	4	3.29	3.19
5	4	3.71	3.19		5	6	3.71	5.53
4	6	3.19	5.53		4	2	3.19	3.46
6	2	5.53	3.46		6	5	5.53	4.57
2	5	3.46	4.57		2	4	3.46	4.35
5	4	4.57	4.35		5	5	4.57	3.58
4	5	4.35	3.58		4	2	4.35	2.92
5	2	3.58	2.92		5	5	3.58	4.29
2	5	2.92	4.29		2	4	2.92	4.21
5	4	4.29	4.21		5	5	4.29	3.05
4	5	4.21	3.05		4	3	4.21	3.46
5	3	3.05	3.46		5	5	3.05	4.13
3	5	3.46	4.13		3	2	3.46	3.38
5	2	4.13	3.38		5	5	4.13	2.79
2	5	3.38	2.79		2	3	3.38	3.88
5	3	2.79	3.88		5	5	2.79	4.22
3	5	3.88	4.22		3	3	3.88	3.88
5	3	4.22	3.88		5	5	4.22	3.96
3	5	3.88	3.96		3	3	3.88	3.48
5	3	3.96	3.48		5	5	3.96	6.36
3	5	3.48	6.36		3	3	3.48	2.63
5	3	6.36	2.63		5	5	6.36	4
3	5	2.63	4		3	3	2.63	2.94
5	3	4	2.94		5	5	4	3.75
3	5	2.94	3.75		3	2	2.94	2.6
5	2	3.75	2.6		5	4	3.75	4.06
2	4	2.6	4.06		2	2	2.6	2.62
4	2	4.06	2.62		4	5	4.06	3.57
2	5	2.62	3.57		2	3	2.62	4.27
5	3	3.57	4.27		5	4	3.57	2.25
3	4	4.27	2.25		3	2	4.27	3.52
4	2	2.25	3.52		4	5	2.25	5.02
2	5	3.52	5.02		2	3	3.52	3.81
5	3	5.02	3.81		5	6	5.02	5.57
3	6	3.81	5.57		3	3	3.81	3.58
6	3	5.57	3.58		6	5	5.57	3.71
3	5	3.58	3.71		3	3	3.58	2.25
5	3	3.71	2.25		5	5	3.71	4.07
3	5	2.25	4.07		3	2	2.25	2.77
5	2	4.07	2.77		5	5	4.07	4.84
2	5	2.77	4.84		2	4	2.77	3.4
5	4	4.84	3.4		5	5	4.84	4.41
4	5	3.4	4.41		4	3	3.4	3.29
5	3	4.41	3.29		5	5	4.41	3.88
3	5	3.29	3.88		3	4	3.29	3.5
5	4	3.88	3.5		5	5	3.88	3.29
4	5	3.5	3.29		4	4	3.5	3.17
5	4	3.29	3.17		5	5	3.29	4.32		4		3.98								4		3.98
4	5	3.17	4.32		4	2	3.17	2.62
5	2	4.32	2.62		5	4	4.32	2.61
2	4	2.62	2.61		2	3	2.62	3.29
4	3	2.61	3.29		4	5	2.61	4.42
3	5	3.29	4.42		3	3	3.29	3.69
5	3	4.42	3.69		5	5	4.42	4.04
3	5	3.69	4.04		3	3	3.69	3.62
5	3	4.04	3.62		5	4	4.04	2.2
3	4	3.62	2.2		3	3	3.62	3.48
4	3	2.2	3.48		4	4	2.2	2.7
3	4	3.48	2.7		3	3	3.48	4.08
4	3	2.7	4.08		4	5	2.7	5.87
3	5	4.08	5.87		3	3	4.08	2.23
5	3	5.87	2.23		5	5	5.87	6
3	5	2.23	6		3	4	2.23	4.37
5	4	6	4.37		5	5	6	4.3
4	5	4.37	4.3		4	3	4.37	3.33
5	3	4.3	3.33		5	4	4.3	3.79
3	4	3.33	3.79		3	3	3.33	2.96
4	3	3.79	2.96		4	5	3.79	4.36
3	5	2.96	4.36		3	4	2.96	4.44
5	4	4.36	4.44		5	6	4.36	5.13
4	6	4.44	5.13		4	3	4.44	3.15
6	3	5.13	3.15		6	4	5.13	2.26
3	4	3.15	2.26		3		3.15
4		2.26			4		2.26
