# Supplementary material for: Sequential biases on subjective judgments: Evidence from face attractiveness and ringtone agreeableness judgment
Source: PLoS One. 2018 Jun 11;13(6):e0198723. doi: 10.1371/journal.pone.0198723 (PMC5995378; doi:10.1371/journal.pone.0198723)
Supplement: S1 Data — (ZIP) [file pone.0198723.s001.zip › all the data/Exp 5/527.xlsx]

## Sheet: 交替
2	7	3.63	6		2	5	3.63	2.85		2	5	3.63	2.85		7	4	6	4.04		2	7	3.63	6		7	5	6	2.85
7	5	6	2.85		7	4	6	4.04		5	2	2.85	3.65		4	5	4.04	4.36		5	4	2.85	4.04		4	2	4.04	3.65
5	4	2.85	4.04		5	2	2.85	3.65		2	1	3.65	2.81		5	2	4.36	3.96		2	5	3.65	4.36		5	1	4.36	2.81
4	2	4.04	3.65		4	5	4.04	4.36		1	1	2.81	2.88		2	4	3.96	4.07		1	2	2.81	3.96		2	1	3.96	2.88
2	5	3.65	4.36		2	1	3.65	2.81		1	6	2.88	4.06		4	2	4.07	2.25		1	4	2.88	4.07		4	6	4.07	4.06
5	1	4.36	2.81		5	2	4.36	3.96		6	2	4.06	3.25		2	3	2.25	4.32		6	2	4.06	2.25		2	2	2.25	3.25
1	2	2.81	3.96		1	1	2.81	2.88		2	2	3.25	3.94		3	2	4.32	3.05		2	3	3.25	4.32		3	2	4.32	3.94
2	1	3.96	2.88		2	4	3.96	4.07		2	3	3.94	3.71		2	5	3.05	3.75		2	2	3.94	3.05		2	3	3.05	3.71
1	4	2.88	4.07		1	6	2.88	4.06		3	2	3.71	2.37		5	6	3.75	5.02		3	5	3.71	3.75		5	2	3.75	2.37
4	6	4.07	4.06		4	2	4.07	2.25		2	1	2.37	3.71		6	6	5.02	5.87		2	6	2.37	5.02		6	1	5.02	3.71
6	2	4.06	2.25		6	2	4.06	3.25		1	1	3.71	2.54		6	2	5.87	4.06		1	6	3.71	5.87		6	1	5.87	2.54
2	2	2.25	3.25		2	3	2.25	4.32		1	2	2.54	2.67		2	1	4.06	4.3		1	2	2.54	4.06		2	2	4.06	2.67
2	3	3.25	4.32		2	2	3.25	3.94		2	2	2.67	3.29		1	5	4.3	5.96		2	1	2.67	4.3		1	2	4.3	3.29
3	2	4.32	3.94		3	2	4.32	3.05		2	1	3.29	2.27		5	4	5.96	4.42		2	5	3.29	5.96		5	1	5.96	2.27
2	2	3.94	3.05		2	3	3.94	3.71		1	1	2.27	2.9		4	2	4.42	3.57		1	4	2.27	4.42		4	1	4.42	2.9
2	3	3.05	3.71		2	5	3.05	3.75		1	3	2.9	3.23		2	2	3.57	3.29		1	2	2.9	3.57		2	3	3.57	3.23
3	5	3.71	3.75		3	2	3.71	2.37		3	5	3.23	3.52		2	5	3.29	4.41		3	2	3.23	3.29		2	5	3.29	3.52
5	2	3.75	2.37		5	6	3.75	5.02		5	2	3.52	3.13		5	5	4.41	5.13		5	5	3.52	4.41		5	2	4.41	3.13
2	6	2.37	5.02		2	1	2.37	3.71		2	6	3.13	4.1		5	6	5.13	5.53		2	5	3.13	5.13		5	6	5.13	4.1
6	1	5.02	3.71		6	6	5.02	5.87		6	2	4.1	3.98		6	5	5.53	4.57		6	6	4.1	5.53		6	2	5.53	3.98
1	6	3.71	5.87		1	1	3.71	2.54		2	3	3.98	3.62		5	4	4.57	4		2	5	3.98	4.57		5	3	4.57	3.62
6	1	5.87	2.54		6	2	5.87	4.06		3	1	3.62	2.25		4	2	4	2.79		3	4	3.62	4		4	1	4	2.25
1	2	2.54	4.06		1	2	2.54	2.67		1	1	2.25	2.02		2	2	2.79	3.71		1	2	2.25	2.79		2	1	2.79	2.02
2	2	4.06	2.67		2	1	4.06	4.3		1	2	2.02	4.42		2	2	3.71	2.2		1	2	2.02	3.71		2	2	3.71	4.42
2	1	2.67	4.3		2	2	2.67	3.29		2	1	4.42	3.13		2	6	2.2	6		2	2	4.42	2.2		2	1	2.2	3.13
1	2	4.3	3.29		1	5	4.3	5.96		1	1	3.13	2.38		6	7	6	5.87		1	6	3.13	6		6	1	6	2.38
2	5	3.29	5.96		2	1	3.29	2.27		1	6	2.38	3.75		7	2	5.87	2.26		1	7	2.38	5.87		7	6	5.87	3.75
5	1	5.96	2.27		5	4	5.96	4.42		6	6	3.75	3.21		2	4	2.26	3.88		6	2	3.75	2.26		2	6	2.26	3.21
1	4	2.27	4.42		1	1	2.27	2.9		6	5	3.21	5.42		4	6	3.88	4.13		6	4	3.21	3.88		4	5	3.88	5.42
4	1	4.42	2.9		4	2	4.42	3.57		5	1	5.42	2.87		6	2	4.13	3.58		5	6	5.42	4.13		6	1	4.13	2.87
1	2	2.9	3.57		1	3	2.9	3.23		1	2	2.87	3.33		2	3	3.58	3.71		1	2	2.87	3.58		2	2	3.58	3.33
2	3	3.57	3.23		2	2	3.57	3.29		2	7	3.33	3.23		3	4	3.71	3.79		2	3	3.33	3.71		3	7	3.71	3.23
3	2	3.23	3.29		3	5	3.23	3.52		7	2	3.23	5.83		4	4	3.79	4.29		7	4	3.23	3.79		4	2	3.79	5.83
2	5	3.29	3.52		2	5	3.29	4.41		2	1	5.83	2.71		4	1	4.29	2.7		2	4	5.83	4.29		4	1	4.29	2.71
5	5	3.52	4.41		5	2	3.52	3.13		1	5	2.71	4.52		1	5	2.7	4.84		1	1	2.71	2.7		1	5	2.7	4.52
5	2	4.41	3.13		5	5	4.41	5.13		5	5	4.52	3.33		5	6	4.84	5.57		5	5	4.52	4.84		5	5	4.84	3.33
2	5	3.13	5.13		2	6	3.13	4.1		5	7	3.33	3.87		6	3	5.57	2.61		5	6	3.33	5.57		6	7	5.57	3.87
5	6	5.13	4.1		5	6	5.13	5.53		7	2	3.87	3.44		3	7	2.61	6.36		7	3	3.87	2.61		3	2	2.61	3.44
6	6	4.1	5.53		6	2	4.1	3.98		2	3	3.44	3.04		7	4	6.36	4.22		2	7	3.44	6.36		7	3	6.36	3.04
6	2	5.53	3.98		6	5	5.53	4.57		3	5	3.04	3.06		4	2	4.22	3.57		3	4	3.04	4.22		4	5	4.22	3.06
2	5	3.98	4.57		2	3	3.98	3.62		5	2	3.06	3.46		2	6	3.57	5.96		5	2	3.06	3.57		2	2	3.57	3.46
5	3	4.57	3.62		5	4	4.57	4		2	1	3.46	2.62		6	2	5.96	3.96		2	6	3.46	5.96		6	1	5.96	2.62
3	4	3.62	4		3	1	3.62	2.25		1	2	2.62	3.33		2	2	3.96	4.3		1	2	2.62	3.96		2	2	3.96	3.33
4	1	4	2.25		4	2	4	2.79		2	1	3.33	2.63		2	6	4.3	6.36		2	2	3.33	4.3		2	1	4.3	2.63
1	2	2.25	2.79		1	1	2.25	2.02		1	1	2.63	2.96		6	4	6.36	5.53		1	6	2.63	6.36		6	1	6.36	2.96
2	1	2.79	2.02		2	2	2.79	3.71		1	5	2.96	2.62		4	2	5.53	3.71		1	4	2.96	5.53		4	5	5.53	2.62
1	2	2.02	3.71		1	2	2.02	4.42		5	3	2.62	3.52		2	2	3.71	2.25		5	2	2.62	3.71		2	3	3.71	3.52
2	2	3.71	4.42		2	2	3.71	2.2		3	1	3.52	3.29		2	3	2.25	3.58		3	2	3.52	2.25		2	1	2.25	3.29
2	2	4.42	2.2		2	1	4.42	3.13		1	5	3.29	3.29		3	5	3.58	3.29		1	3	3.29	3.58		3	5	3.58	3.29
2	1	2.2	3.13		2	6	2.2	6		5	1	3.29	3.48		5	5	3.29	5.13		5	5	3.29	3.29		5	1	3.29	3.48
1	6	3.13	6		1	1	3.13	2.38		1	1	3.48	4.35		5	5	5.13	4.04		1	5	3.48	5.13		5	1	5.13	4.35
6	1	6	2.38		6	7	6	5.87		1	5	4.35	4.08		5	2	4.04	3.75		1	5	4.35	4.04		5	5	4.04	4.08
1	7	2.38	5.87		1	6	2.38	3.75		5	6	4.08	3.46		2	5	3.75	4.36		5	2	4.08	3.75		2	6	3.75	3.46
7	6	5.87	3.75		7	2	5.87	2.26		6	1	3.46	2.23		5	6	4.36	4.13		6	5	3.46	4.36		5	1	4.36	2.23
6	2	3.75	2.26		6	6	3.75	3.21		1	2	2.23	3.19		6	3	4.13	5.57		1	6	2.23	4.13		6	2	4.13	3.19
2	6	2.26	3.21		2	4	2.26	3.88		2	6	3.19	3.4		3	5	5.57	4.42		2	3	3.19	5.57		3	6	5.57	3.4
6	4	3.21	3.88		6	5	3.21	5.42		6	7	3.4	4.37		5	3	4.42	4.32		6	5	3.4	4.42		5	7	4.42	4.37
4	5	3.88	5.42		4	6	3.88	4.13		7	2	4.37	3.81		3	2	4.32	2.79		7	3	4.37	4.32		3	2	4.32	3.81
5	6	5.42	4.13		5	1	5.42	2.87		2	6	3.81	3.69		2	2	2.79	2.7		2	2	3.81	2.79		2	6	2.79	3.69
6	1	4.13	2.87		6	2	4.13	3.58		6	5	3.69	2.25		2	2	2.7	2.61		6	2	3.69	2.7		2	5	2.7	2.25
1	2	2.87	3.58		1	2	2.87	3.33		5	1	2.25	4.44		2	6	2.61	5.87		5	2	2.25	2.61		2	1	2.61	4.44
2	2	3.58	3.33		2	3	3.58	3.71		1	2	4.44	2.94		6	2	5.87	3.05		1	6	4.44	5.87		6	2	5.87	2.94
2	3	3.33	3.71		2	7	3.33	3.23		2	5	2.94	3.17		2	4	3.05	5.02		2	2	2.94	3.05		2	5	3.05	3.17
3	7	3.71	3.23		3	4	3.71	3.79		5	1	3.17	2.77		4	4	5.02	4.29		5	4	3.17	5.02		4	1	5.02	2.77
7	4	3.23	3.79		7	2	3.23	5.83		1	6	2.77	3.15		4	5	4.29	4.84		1	4	2.77	4.29		4	6	4.29	3.15
4	2	3.79	5.83		4	4	3.79	4.29		6	1	3.15	3.88		5	2	4.84	2.2		6	5	3.15	4.84		5	1	4.84	3.88
2	4	5.83	4.29		2	1	5.83	2.71		1	1	3.88	2.92		2	6	2.2	6		1	2	3.88	2.2		2	1	2.2	2.92
4	1	4.29	2.71		4	1	4.29	2.7		1	6	2.92	4.21		6	5	6	3.88		1	6	2.92	6		6	6	6	4.21
1	1	2.71	2.7		1	5	2.71	4.52		6	7	4.21	3.62		5	3	3.88	4.22		6	5	4.21	3.88		5	7	3.88	3.62
1	5	2.7	4.52		1	5	2.7	4.84		7	3	3.62	3.58		3	2	4.22	4.57		7	3	3.62	4.22		3	3	4.22	3.58
5	5	4.52	4.84		5	5	4.52	3.33		3	2	3.58	4.27		2	6	4.57	6		3	2	3.58	4.57		2	2	4.57	4.27
5	5	4.84	3.33		5	6	4.84	5.57		2	1	4.27	3.38		6	2	6	2.26		2	6	4.27	6		6	1	6	3.38
5	6	3.33	5.57		5	7	3.33	3.87		1	1	3.38	2.65		2	2	2.26	4.06		1	2	3.38	2.26		2	1	2.26	2.65
6	7	5.57	3.87		6	3	5.57	2.61		1	2	2.65	3.5		2	2	4.06	3.71		1	2	2.65	4.06		2	2	4.06	3.5
7	3	3.87	2.61		7	2	3.87	3.44		2	3	3.5	3.44		2	3	3.71	3.79		2	2	3.5	3.71		2	3	3.71	3.44
3	2	2.61	3.44		3	7	2.61	6.36		3	5	3.44	3.29		3	6	3.79	5.87		3	3	3.44	3.79		3	5	3.79	3.29
2	7	3.44	6.36		2	3	3.44	3.04		5	2	3.29	2.6		6	2	5.87	4.41		5	6	3.29	5.87		6	2	5.87	2.6
7	3	6.36	3.04		7	4	6.36	4.22		2	2	2.6	3.48		2	2	4.41	4		2	2	2.6	4.41		2	2	4.41	3.48
3	4	3.04	4.22		3	5	3.04	3.06		2	2	3.48	3.88		2	2	4	4.07		2	2	3.48	4		2	2	4	3.88
4	5	4.22	3.06		4	2	4.22	3.57		2		3.88			2		4.07			2	2	3.88	4.07		2		4.07
5	2	3.06	3.57		5	2	3.06	3.46
2	2	3.57	3.46		2	6	3.57	5.96
2	6	3.46	5.96		2	1	3.46	2.62
6	1	5.96	2.62		6	2	5.96	3.96
1	2	2.62	3.96		1	2	2.62	3.33
2	2	3.96	3.33		2	2	3.96	4.3
2	2	3.33	4.3		2	1	3.33	2.63
2	1	4.3	2.63		2	6	4.3	6.36
1	6	2.63	6.36		1	1	2.63	2.96
6	1	6.36	2.96		6	4	6.36	5.53
1	4	2.96	5.53		1	5	2.96	2.62
4	5	5.53	2.62		4	2	5.53	3.71
5	2	2.62	3.71		5	3	2.62	3.52
2	3	3.71	3.52		2	2	3.71	2.25
3	2	3.52	2.25		3	1	3.52	3.29
2	1	2.25	3.29		2	3	2.25	3.58
1	3	3.29	3.58		1	5	3.29	3.29
3	5	3.58	3.29		3	5	3.58	3.29
5	5	3.29	3.29		5	1	3.29	3.48
5	1	3.29	3.48		5	5	3.29	5.13
1	5	3.48	5.13		1	1	3.48	4.35
5	1	5.13	4.35		5	5	5.13	4.04
1	5	4.35	4.04		1	5	4.35	4.08
5	5	4.04	4.08		5	2	4.04	3.75
5	2	4.08	3.75		5	6	4.08	3.46
2	6	3.75	3.46		2	5	3.75	4.36
6	5	3.46	4.36		6	1	3.46	2.23
5	1	4.36	2.23		5	6	4.36	4.13
1	6	2.23	4.13		1	2	2.23	3.19
6	2	4.13	3.19		6	3	4.13	5.57
2	3	3.19	5.57		2	6	3.19	3.4
3	6	5.57	3.4		3	5	5.57	4.42
6	5	3.4	4.42		6	7	3.4	4.37
5	7	4.42	4.37		5	3	4.42	4.32
7	3	4.37	4.32		7	2	4.37	3.81
3	2	4.32	3.81		3	2	4.32	2.79
2	2	3.81	2.79		2	6	3.81	3.69
2	6	2.79	3.69		2	2	2.79	2.7
6	2	3.69	2.7		6	5	3.69	2.25
2	5	2.7	2.25		2	2	2.7	2.61
5	2	2.25	2.61		5	1	2.25	4.44
2	1	2.61	4.44		2	6	2.61	5.87
1	6	4.44	5.87		1	2	4.44	2.94
6	2	5.87	2.94		6	2	5.87	3.05
2	2	2.94	3.05		2	5	2.94	3.17
2	5	3.05	3.17		2	4	3.05	5.02
5	4	3.17	5.02		5	1	3.17	2.77
4	1	5.02	2.77		4	4	5.02	4.29
1	4	2.77	4.29		1	6	2.77	3.15
4	6	4.29	3.15		4	5	4.29	4.84
6	5	3.15	4.84		6	1	3.15	3.88
5	1	4.84	3.88		5	2	4.84	2.2
1	2	3.88	2.2		1	1	3.88	2.92
2	1	2.2	2.92		2	6	2.2	6
1	6	2.92	6		1	6	2.92	4.21
6	6	6	4.21		6	5	6	3.88
6	5	4.21	3.88		6	7	4.21	3.62
5	7	3.88	3.62		5	3	3.88	4.22
7	3	3.62	4.22		7	3	3.62	3.58
3	3	4.22	3.58		3	2	4.22	4.57
3	2	3.58	4.57		3	2	3.58	4.27
2	2	4.57	4.27		2	6	4.57	6
2	6	4.27	6		2	1	4.27	3.38
6	1	6	3.38		6	2	6	2.26
1	2	3.38	2.26		1	1	3.38	2.65
2	1	2.26	2.65		2	2	2.26	4.06
1	2	2.65	4.06		1	2	2.65	3.5
2	2	4.06	3.5		2	2	4.06	3.71
2	2	3.5	3.71		2	3	3.5	3.44
2	3	3.71	3.44		2	3	3.71	3.79
3	3	3.44	3.79		3	5	3.44	3.29
3	5	3.79	3.29		3	6	3.79	5.87
5	6	3.29	5.87		5	2	3.29	2.6
6	2	5.87	2.6		6	2	5.87	4.41
2	2	2.6	4.41		2	2	2.6	3.48
2	2	4.41	3.48		2	2	4.41	4
2	2	3.48	4		2	2	3.48	3.88
2	2	4	3.88		2	2	4	4.07
2	2	3.88	4.07		2		3.88
2		4.07			2		4.07

## Sheet: 铃声
2	6	4.06	6.36
6	2	6.36	2.26
2	6	2.26	5.87
6	3	5.87	3.96
3	2	3.96	4.04
2	3	4.04	4.57
3	3	4.57	5.02
3	2	5.02	4
2	2	4	4.07
2	6	4.07	4.29
6	2	4.29	4.3
2	5	4.3	5.13
5	2	5.13	2.2
2	2	2.2	3.57
2	2	3.57	4.32
2	2	4.32	4.41
2	5	4.41	5.53
5	6	5.53	6
6	6	6	4.13
6	3	4.13	4.84
3	2	4.84	3.75
2	2	3.75	3.58
2	6	3.58	3.79
6	5	3.79	3.88
5	2	3.88	3.29
2	2	3.29	3.71
2	3	3.71	4.36
3	6	4.36	4.42
6	6	4.42	5.96
6	2	5.96	3.05
2	2	3.05	2.61
2	6	2.61	4.22
6	2	4.22	2.25
2	6	2.25	5.57
6	2	5.57	3.71
2	2	3.71	2.7
2	2	2.7	2.79
2	6	2.79	5.87
6	6	5.87	6
6	2	6	4.04
2	3	4.04	3.88
3	2	3.88	4.07
2	2	4.07	3.29
2	6	3.29	4.42
6	2	4.42	3.71
2	2	3.71	4.06
2	3	4.06	5.02
3	2	5.02	3.05
2	2	3.05	2.25
2	6	2.25	6
6	3	6	4.36
3	2	4.36	3.57
2	3	3.57	3.79
3	2	3.79	4
2	6	4	4.13
6	6	4.13	5.87
6	2	5.87	2.26
2	2	2.26	4.41
2	6	4.41	4.22
6	6	4.22	5.87
6	3	5.87	4.29
3	2	4.29	3.71
2	6	3.71	5.13
6	5	5.13	5.53
5	2	5.53	4.3
2	2	4.3	4.57
2	6	4.57	5.57
6	3	5.57	3.96
3	2	3.96	4.32
2	2	4.32	2.2
2	4	2.2	4.84
4	6	4.84	6.36
6	3	6.36	2.61
3	3	2.61	2.79
3	6	2.79	5.96
6	2	5.96	3.58
2	2	3.58	2.7
2	6	2.7	6
6	1	6	3.75
1		3.75
