# Supplementary material for: Sequential biases on subjective judgments: Evidence from face attractiveness and ringtone agreeableness judgment
Source: PLoS One. 2018 Jun 11;13(6):e0198723. doi: 10.1371/journal.pone.0198723 (PMC5995378; doi:10.1371/journal.pone.0198723)
Supplement: S1 Data — (ZIP) [file pone.0198723.s001.zip › all the data/Exp 5/528.xlsx]

## Sheet: 交替
2	3	2.27	3.05		2	5	2.27	3.52		2	5	2.27	3.52		3	4	3.05	4.13		2	3	2.27	3.05		3	5	3.05	3.52
3	5	3.05	3.52		3	4	3.05	4.13		5	6	3.52	2.87		4	5	4.13	5.96		5	4	3.52	4.13		4	6	4.13	2.87
5	4	3.52	4.13		5	6	3.52	2.87		6	7	2.87	3.87		5	4	5.96	4.41		6	5	2.87	5.96		5	7	5.96	3.87
4	6	4.13	2.87		4	5	4.13	5.96		7	3	3.87	3.13		4	4	4.41	3.71		7	4	3.87	4.41		4	3	4.41	3.13
6	5	2.87	5.96		6	7	2.87	3.87		3	7	3.13	4.1		4	6	3.71	3.88		3	4	3.13	3.71		4	7	3.71	4.1
5	7	5.96	3.87		5	4	5.96	4.41		7	6	4.1	3.98		6	4	3.88	4.57		7	6	4.1	3.88		6	6	3.88	3.98
7	4	3.87	4.41		7	3	3.87	3.13		6	2	3.98	2.02		4	7	4.57	4.07		6	4	3.98	4.57		4	2	4.57	2.02
4	3	4.41	3.13		4	4	4.41	3.71		2	5	2.02	3.63		7	2	4.07	2.26		2	7	2.02	4.07		7	5	4.07	3.63
3	4	3.13	3.71		3	7	3.13	4.1		5	7	3.63	5.83		2	7	2.26	6		5	2	3.63	2.26		2	7	2.26	5.83
4	7	3.71	4.1		4	6	3.71	3.88		7	3	5.83	3.44		7	6	6	5.57		7	7	5.83	6		7	3	6	3.44
7	6	4.1	3.88		7	6	4.1	3.98		3	2	3.44	3.94		6	6	5.57	4.29		3	6	3.44	5.57		6	2	5.57	3.94
6	6	3.88	3.98		6	4	3.88	4.57		2	2	3.94	2.88		6	5	4.29	3.29		2	6	3.94	4.29		6	2	4.29	2.88
6	4	3.98	4.57		6	2	3.98	2.02		2	1	2.88	2.38		5	8	3.29	4.42		2	5	2.88	3.29		5	1	3.29	2.38
4	2	4.57	2.02		4	7	4.57	4.07		1	2	2.38	2.25		8	6	4.42	3.57		1	8	2.38	4.42		8	2	4.42	2.25
2	7	2.02	4.07		2	5	2.02	3.63		2	4	2.25	3.23		6	5	3.57	5.87		2	6	2.25	3.57		6	4	3.57	3.23
7	5	4.07	3.63		7	2	4.07	2.26		4	3	3.23	3.23		5	6	5.87	4.04		4	5	3.23	5.87		5	3	5.87	3.23
5	2	3.63	2.26		5	7	3.63	5.83		3	2	3.23	3.33		6	4	4.04	3.58		3	6	3.23	4.04		6	2	4.04	3.33
2	7	2.26	5.83		2	7	2.26	6		2	1	3.33	4.52		4	8	3.58	4.84		2	4	3.33	3.58		4	1	3.58	4.52
7	7	5.83	6		7	3	5.83	3.44		1	3	4.52	3.25		8	6	4.84	5.87		1	8	4.52	4.84		8	3	4.84	3.25
7	3	6	3.44		7	6	6	5.57		3	4	3.25	4.06		6	3	5.87	2.25		3	6	3.25	5.87		6	4	5.87	4.06
3	6	3.44	5.57		3	2	3.44	3.94		4	2	4.06	3.33		3	4	2.25	4.3		4	3	4.06	2.25		3	2	2.25	3.33
6	2	5.57	3.94		6	6	5.57	4.29		2	2	3.33	5.42		4	5	4.3	5.02		2	4	3.33	4.3		4	2	4.3	5.42
2	6	3.94	4.29		2	2	3.94	2.88		2	5	5.42	4.42		5	7	5.02	3.96		2	5	5.42	5.02		5	5	5.02	4.42
6	2	4.29	2.88		6	5	4.29	3.29		5	1	4.42	3.29		7	8	3.96	6.36		5	7	4.42	3.96		7	1	3.96	3.29
2	5	2.88	3.29		2	1	2.88	2.38		1	3	3.29	3.71		8	6	6.36	3.75		1	8	3.29	6.36		8	3	6.36	3.71
5	1	3.29	2.38		5	8	3.29	4.42		3	6	3.71	3.65		6	5	3.75	4.32		3	6	3.71	3.75		6	6	3.75	3.65
1	8	2.38	4.42		1	2	2.38	2.25		6	3	3.65	3.04		5	4	4.32	4.06		6	5	3.65	4.32		5	3	4.32	3.04
8	2	4.42	2.25		8	6	4.42	3.57		3	2	3.04	2.54		4	1	4.06	2.79		3	4	3.04	4.06		4	2	4.06	2.54
2	6	2.25	3.57		2	4	2.25	3.23		2	1	2.54	2.9		1	5	2.79	4.36		2	1	2.54	2.79		1	1	2.79	2.9
6	4	3.57	3.23		6	5	3.57	5.87		1	4	2.9	3.62		5	6	4.36	4		1	5	2.9	4.36		5	4	4.36	3.62
4	5	3.23	5.87		4	3	3.23	3.23		4	5	3.62	2.37		6	6	4	2.61		4	6	3.62	4		6	5	4	2.37
5	3	5.87	3.23		5	6	5.87	4.04		5	3	2.37	3.71		6	5	2.61	3.79		5	6	2.37	2.61		6	3	2.61	3.71
3	6	3.23	4.04		3	2	3.23	3.33		3	2	3.71	3.21		5	7	3.79	5.53		3	5	3.71	3.79		5	2	3.79	3.21
6	2	4.04	3.33		6	4	4.04	3.58		2	4	3.21	2.67		7	6	5.53	5.13		2	7	3.21	5.53		7	4	5.53	2.67
2	4	3.33	3.58		2	1	3.33	4.52		4	3	2.67	2.71		6	7	5.13	3.71		4	6	2.67	5.13		6	3	5.13	2.71
4	1	3.58	4.52		4	8	3.58	4.84		3	6	2.71	2.81		7	8	3.71	6		3	7	2.71	3.71		7	6	3.71	2.81
1	8	4.52	4.84		1	3	4.52	3.25		6	5	2.81	3.75		8	3	6	2.2		6	8	2.81	6		8	5	6	3.75
8	3	4.84	3.25		8	6	4.84	5.87		5	2	3.75	2.85		3	6	2.2	4.22		5	3	3.75	2.2		3	2	2.2	2.85
3	6	3.25	5.87		3	4	3.25	4.06		2	6	2.85	3.13		6	1	4.22	2.7		2	6	2.85	4.22		6	6	4.22	3.13
6	4	5.87	4.06		6	3	5.87	2.25		6	4	3.13	3.15		1	5	2.7	4		6	1	3.13	2.7		1	4	2.7	3.15
4	3	4.06	2.25		4	2	4.06	3.33		4	6	3.15	4.35		5	7	4	4.84		4	5	3.15	4		5	6	4	4.35
3	2	2.25	3.33		3	4	2.25	4.3		6	3	4.35	3.48		7	6	4.84	4.32		6	7	4.35	4.84		7	3	4.84	3.48
2	4	3.33	4.3		2	2	3.33	5.42		3	2	3.48	3.46		6	5	4.32	3.71		3	6	3.48	4.32		6	2	4.32	3.46
4	2	4.3	5.42		4	5	4.3	5.02		2	1	3.46	2.77		5	4	3.71	2.61		2	5	3.46	3.71		5	1	3.71	2.77
2	5	5.42	5.02		2	5	5.42	4.42		1	5	2.77	3.88		4	7	2.61	4.04		1	4	2.77	2.61		4	5	2.61	3.88
5	5	5.02	4.42		5	7	5.02	3.96		5	4	3.88	3.69		7	6	4.04	3.29		5	7	3.88	4.04		7	4	4.04	3.69
5	7	4.42	3.96		5	1	4.42	3.29		4	6	3.69	3.19		6	8	3.29	5.13		4	6	3.69	3.29		6	6	3.29	3.19
7	1	3.96	3.29		7	8	3.96	6.36		6	4	3.19	3.62		8	7	5.13	4.29		6	8	3.19	5.13		8	4	5.13	3.62
1	8	3.29	6.36		1	3	3.29	3.71		4	3	3.62	4.21		7	4	4.29	2.79		4	7	3.62	4.29		7	3	4.29	4.21
8	3	6.36	3.71		8	6	6.36	3.75		3	2	4.21	3.29		4	8	2.79	5.57		3	4	4.21	2.79		4	2	2.79	3.29
3	6	3.71	3.75		3	6	3.71	3.65		2	5	3.29	3.38		8	7	5.57	4.42		2	8	3.29	5.57		8	5	5.57	3.38
6	6	3.75	3.65		6	5	3.75	4.32		5	3	3.38	3.44		7	5	4.42	6		5	7	3.38	4.42		7	3	4.42	3.44
6	5	3.65	4.32		6	3	3.65	3.04		3	3	3.44	3.81		5	5	6	3.88		3	5	3.44	6		5	3	6	3.81
5	3	4.32	3.04		5	4	4.32	4.06		3	7	3.81	3.52		5	8	3.88	5.53		3	5	3.81	3.88		5	7	3.88	3.52
3	4	3.04	4.06		3	2	3.04	2.54		7	4	3.52	3.46		8	8	5.53	3.75		7	8	3.52	5.53		8	4	5.53	3.46
4	2	4.06	2.54		4	1	4.06	2.79		4	3	3.46	3.48		8	4	3.75	6		4	8	3.46	3.75		8	3	3.75	3.48
2	1	2.54	2.79		2	1	2.54	2.9		3	2	3.48	2.65		4	5	6	4.41		3	4	3.48	6		4	2	6	2.65
1	1	2.79	2.9		1	5	2.79	4.36		2	1	2.65	2.25		5	6	4.41	3.79		2	5	2.65	4.41		5	1	4.41	2.25
1	5	2.9	4.36		1	4	2.9	3.62		1	3	2.25	3.29		6	6	3.79	4.22		1	6	2.25	3.79		6	3	3.79	3.29
5	4	4.36	3.62		5	6	4.36	4		3	7	3.29	4.44		6	6	4.22	5.87		3	6	3.29	4.22		6	7	4.22	4.44
4	6	3.62	4		4	5	3.62	2.37		7	5	4.44	3.17		6	2	5.87	2.2		7	6	4.44	5.87		6	5	5.87	3.17
6	5	4	2.37		6	6	4	2.61		5	2	3.17	3.29		2	6	2.2	4.07		5	2	3.17	2.2		2	2	2.2	3.29
5	6	2.37	2.61		5	3	2.37	3.71		2	4	3.29	2.62		6	3	4.07	2.25		2	6	3.29	4.07		6	4	4.07	2.62
6	3	2.61	3.71		6	5	2.61	3.79		4	5	2.62	3.58		3	8	2.25	3.96		4	3	2.62	2.25		3	5	2.25	3.58
3	5	3.71	3.79		3	2	3.71	3.21		5	4	3.58	3.06		8	7	3.96	4.3		5	8	3.58	3.96		8	4	3.96	3.06
5	2	3.79	3.21		5	7	3.79	5.53		4	2	3.06	3.33		7	4	4.3	3.05		4	7	3.06	4.3		7	2	4.3	3.33
2	7	3.21	5.53		2	4	3.21	2.67		2	6	3.33	4.37		4	7	3.05	3.71		2	4	3.33	3.05		4	6	3.05	4.37
7	4	5.53	2.67		7	6	5.53	5.13		6	3	4.37	2.23		7	7	3.71	6.36		6	7	4.37	3.71		7	3	3.71	2.23
4	6	2.67	5.13		4	3	2.67	2.71		3	4	2.23	2.63		7	1	6.36	2.7		3	7	2.23	6.36		7	4	6.36	2.63
6	3	5.13	2.71		6	7	5.13	3.71		4	6	2.63	3.88		1	5	2.7	3.58		4	1	2.63	2.7		1	6	2.7	3.88
3	7	2.71	3.71		3	6	2.71	2.81		6	4	3.88	2.94		5	3	3.58	2.26		6	5	3.88	3.58		5	4	3.58	2.94
7	6	3.71	2.81		7	8	3.71	6		4	2	2.94	2.62		3	5	2.26	4.06		4	3	2.94	2.26		3	2	2.26	2.62
6	8	2.81	6		6	5	2.81	3.75		2	6	2.62	2.92		5	7	4.06	4.13		2	5	2.62	4.06		5	6	4.06	2.92
8	5	6	3.75		8	3	6	2.2		6	5	2.92	2.96		7	7	4.13	5.02		6	7	2.92	4.13		7	5	4.13	2.96
5	3	3.75	2.2		5	2	3.75	2.85		5	4	2.96	3.5		7	7	5.02	5.96		5	7	2.96	5.02		7	4	5.02	3.5
3	2	2.2	2.85		3	6	2.2	4.22		4	3	3.5	2.6		7	7	5.96	3.57		4	7	3.5	5.96		7	3	5.96	2.6
2	6	2.85	4.22		2	6	2.85	3.13		3	7	2.6	4.08		7	8	3.57	5.87		3	7	2.6	3.57		7	7	3.57	4.08
6	6	4.22	3.13		6	1	4.22	2.7		7	5	4.08	3.4		8	6	5.87	4.36		7	8	4.08	5.87		8	5	5.87	3.4
6	1	3.13	2.7		6	4	3.13	3.15		5	6	3.4	4.27		6	3	4.36	4.57		5	6	3.4	4.36		6	6	4.36	4.27
1	4	2.7	3.15		1	5	2.7	4		6		4.27			3		4.57			6	3	4.27	4.57		3		4.57
4	5	3.15	4		4	6	3.15	4.35
5	6	4	4.35		5	7	4	4.84
6	7	4.35	4.84		6	3	4.35	3.48
7	3	4.84	3.48		7	6	4.84	4.32
3	6	3.48	4.32		3	2	3.48	3.46
6	2	4.32	3.46		6	5	4.32	3.71
2	5	3.46	3.71		2	1	3.46	2.77
5	1	3.71	2.77		5	4	3.71	2.61
1	4	2.77	2.61		1	5	2.77	3.88
4	5	2.61	3.88		4	7	2.61	4.04
5	7	3.88	4.04		5	4	3.88	3.69
7	4	4.04	3.69		7	6	4.04	3.29
4	6	3.69	3.29		4	6	3.69	3.19
6	6	3.29	3.19		6	8	3.29	5.13
6	8	3.19	5.13		6	4	3.19	3.62
8	4	5.13	3.62		8	7	5.13	4.29
4	7	3.62	4.29		4	3	3.62	4.21
7	3	4.29	4.21		7	4	4.29	2.79
3	4	4.21	2.79		3	2	4.21	3.29
4	2	2.79	3.29		4	8	2.79	5.57
2	8	3.29	5.57		2	5	3.29	3.38
8	5	5.57	3.38		8	7	5.57	4.42
5	7	3.38	4.42		5	3	3.38	3.44
7	3	4.42	3.44		7	5	4.42	6
3	5	3.44	6		3	3	3.44	3.81
5	3	6	3.81		5	5	6	3.88
3	5	3.81	3.88		3	7	3.81	3.52
5	7	3.88	3.52		5	8	3.88	5.53
7	8	3.52	5.53		7	4	3.52	3.46
8	4	5.53	3.46		8	8	5.53	3.75
4	8	3.46	3.75		4	3	3.46	3.48
8	3	3.75	3.48		8	4	3.75	6
3	4	3.48	6		3	2	3.48	2.65
4	2	6	2.65		4	5	6	4.41
2	5	2.65	4.41		2	1	2.65	2.25
5	1	4.41	2.25		5	6	4.41	3.79
1	6	2.25	3.79		1	3	2.25	3.29
6	3	3.79	3.29		6	6	3.79	4.22
3	6	3.29	4.22		3	7	3.29	4.44
6	7	4.22	4.44		6	6	4.22	5.87
7	6	4.44	5.87		7	5	4.44	3.17
6	5	5.87	3.17		6	2	5.87	2.2
5	2	3.17	2.2		5	2	3.17	3.29
2	2	2.2	3.29		2	6	2.2	4.07
2	6	3.29	4.07		2	4	3.29	2.62
6	4	4.07	2.62		6	3	4.07	2.25
4	3	2.62	2.25		4	5	2.62	3.58
3	5	2.25	3.58		3	8	2.25	3.96
5	8	3.58	3.96		5	4	3.58	3.06
8	4	3.96	3.06		8	7	3.96	4.3
4	7	3.06	4.3		4	2	3.06	3.33
7	2	4.3	3.33		7	4	4.3	3.05
2	4	3.33	3.05		2	6	3.33	4.37
4	6	3.05	4.37		4	7	3.05	3.71
6	7	4.37	3.71		6	3	4.37	2.23
7	3	3.71	2.23		7	7	3.71	6.36
3	7	2.23	6.36		3	4	2.23	2.63
7	4	6.36	2.63		7	1	6.36	2.7
4	1	2.63	2.7		4	6	2.63	3.88
1	6	2.7	3.88		1	5	2.7	3.58
6	5	3.88	3.58		6	4	3.88	2.94
5	4	3.58	2.94		5	3	3.58	2.26
4	3	2.94	2.26		4	2	2.94	2.62
3	2	2.26	2.62		3	5	2.26	4.06
2	5	2.62	4.06		2	6	2.62	2.92
5	6	4.06	2.92		5	7	4.06	4.13
6	7	2.92	4.13		6	5	2.92	2.96
7	5	4.13	2.96		7	7	4.13	5.02
5	7	2.96	5.02		5	4	2.96	3.5
7	4	5.02	3.5		7	7	5.02	5.96
4	7	3.5	5.96		4	3	3.5	2.6
7	3	5.96	2.6		7	7	5.96	3.57
3	7	2.6	3.57		3	7	2.6	4.08
7	7	3.57	4.08		7	8	3.57	5.87
7	8	4.08	5.87		7	5	4.08	3.4
8	5	5.87	3.4		8	6	5.87	4.36
5	6	3.4	4.36		5	6	3.4	4.27
6	6	4.36	4.27		6	3	4.36	4.57
6	3	4.27	4.57		6		4.27
3		4.57			3		4.57

## Sheet: 铃声
5	6	4.06	6.36
6	3	6.36	2.26
3	7	2.26	5.87
7	8	5.87	3.96
8	6	3.96	4.04
6	5	4.04	4.57
5	7	4.57	5.02
7	6	5.02	4
6	8	4	4.07
8	4	4.07	4.29
4	5	4.29	4.3
5	7	4.3	5.13
7	2	5.13	2.2
2	3	2.2	3.57
3	7	3.57	4.32
7	4	4.32	4.41
4	8	4.41	5.53
8	6	5.53	6
6	4	6	4.13
4	8	4.13	4.84
8	8	4.84	3.75
8	3	3.75	3.58
3	4	3.58	3.79
4	5	3.79	3.88
5	2	3.88	3.29
2	4	3.29	3.71
4	6	3.71	4.36
6	7	4.36	4.42
7	5	4.42	5.96
5	1	5.96	3.05
1	2	3.05	2.61
2	6	2.61	4.22
6	3	4.22	2.25
3	7	2.25	5.57
7	3	5.57	3.71
3	1	3.71	2.7
1	4	2.7	2.79
4	7	2.79	5.87
7	4	5.87	6
4	6	6	2.61
6	5	2.61	2.7
5	3	2.7	5.02
3	1	5.02	2.2
1	4	2.2	5.96
4	5	5.96	4.32
5	6	4.32	4.36
6	7	4.36	3.75
7	7	3.75	4.07
7	6	4.07	4.04
6	5	4.04	3.88
5	2	3.88	6
2	7	6	6
7	5	6	4.41
5	3	4.41	2.26
3	4	2.26	4.29
4	7	4.29	4.57
7	6	4.57	3.79
6	5	3.79	4.3
5	2	4.3	5.13
2	8	5.13	4.84
8	1	4.84	3.58
1	6	3.58	5.57
6	2	5.57	4.13
2	1	4.13	4.06
1	7	4.06	5.87
7	3	5.87	4
3	4	4	4.22
4	3	4.22	2.79
3	8	2.79	5.53
8	5	5.53	3.71
5	7	3.71	4.42
7	1	4.42	2.25
1	4	2.25	3.57
4	8	3.57	3.96
8	7	3.96	3.05
7	2	3.05	3.29
2	3	3.29	3.71
3	8	3.71	6.36
8	4	6.36	5.87
4		5.87
