# Supplementary material for: Sequential biases on subjective judgments: Evidence from face attractiveness and ringtone agreeableness judgment
Source: PLoS One. 2018 Jun 11;13(6):e0198723. doi: 10.1371/journal.pone.0198723 (PMC5995378; doi:10.1371/journal.pone.0198723)
Supplement: S1 Data — (ZIP) [file pone.0198723.s001.zip › all the data/Exp 5/529.xlsx]

## Sheet: 交替
5	4	2.88	5.87		5	5	2.88	3.44		5	5	2.88	3.44		4	5	5.87	5.57		5	4	2.88	5.87		4	5	5.87	3.44
4	5	5.87	3.44		4	5	5.87	5.57		5	6	3.44	3.13		5	5	5.57	6		5	5	3.44	5.57		5	6	5.57	3.13
5	5	3.44	5.57		5	6	3.44	3.13		6	2	3.13	2.27		5	3	6	3.29		6	5	3.13	6		5	2	6	2.27
5	6	5.57	3.13		5	5	5.57	6		2	3	2.27	2.81		3	3	3.29	4.36		2	3	2.27	3.29		3	3	3.29	2.81
6	5	3.13	6		6	2	3.13	2.27		3	3	2.81	2.25		3	4	4.36	5.53		3	3	2.81	4.36		3	3	4.36	2.25
5	2	6	2.27		5	3	6	3.29		3	4	2.25	2.85		4	3	5.53	4.04		3	4	2.25	5.53		4	4	5.53	2.85
2	3	2.27	3.29		2	3	2.27	2.81		4	6	2.85	3.65		3	6	4.04	6		4	3	2.85	4.04		3	6	4.04	3.65
3	3	3.29	2.81		3	3	3.29	4.36		6	4	3.65	3.04		6	3	6	3.96		6	6	3.65	6		6	4	6	3.04
3	3	2.81	4.36		3	3	2.81	2.25		4	4	3.04	3.23		3	5	3.96	4.41		4	3	3.04	3.96		3	4	3.96	3.23
3	3	4.36	2.25		3	4	4.36	5.53		4	5	3.23	3.94		5	3	4.41	3.88		4	5	3.23	4.41		5	5	4.41	3.94
3	4	2.25	5.53		3	4	2.25	2.85		5	3	3.94	3.62		3	2	3.88	2.79		5	3	3.94	3.88		3	3	3.88	3.62
4	4	5.53	2.85		4	3	5.53	4.04		3	4	3.62	3.71		2	5	2.79	4.3		3	2	3.62	2.79		2	4	2.79	3.71
4	3	2.85	4.04		4	6	2.85	3.65		4	7	3.71	4.52		5	4	4.3	4		4	5	3.71	4.3		5	7	4.3	4.52
3	6	4.04	3.65		3	6	4.04	6		7	3	4.52	2.9		4	3	4	2.26		7	4	4.52	4		4	3	4	2.9
6	6	3.65	6		6	4	3.65	3.04		3	3	2.9	3.71		3	6	2.26	5.96		3	3	2.9	2.26		3	3	2.26	3.71
6	4	6	3.04		6	3	6	3.96		3	5	3.71	3.23		6	5	5.96	4.32		3	6	3.71	5.96		6	5	5.96	3.23
4	3	3.04	3.96		4	4	3.04	3.23		5	7	3.23	5.83		5	6	4.32	5.13		5	5	3.23	4.32		5	7	4.32	5.83
3	4	3.96	3.23		3	5	3.96	4.41		7	7	5.83	3.29		6	4	5.13	4.57		7	6	5.83	5.13		6	7	5.13	3.29
4	5	3.23	4.41		4	5	3.23	3.94		7	4	3.29	3.33		4	6	4.57	6.36		7	4	3.29	4.57		4	4	4.57	3.33
5	5	4.41	3.94		5	3	4.41	3.88		4	6	3.33	3.33		6	5	6.36	3.79		4	6	3.33	6.36		6	6	6.36	3.33
5	3	3.94	3.88		5	3	3.94	3.62		6	6	3.33	3.98		5	4	3.79	4.84		6	5	3.33	3.79		5	6	3.79	3.98
3	3	3.88	3.62		3	2	3.88	2.79		6	3	3.98	3.75		4	5	4.84	4.13		6	4	3.98	4.84		4	3	4.84	3.75
3	2	3.62	2.79		3	4	3.62	3.71		3	2	3.75	2.87		5	3	4.13	3.71		3	5	3.75	4.13		5	2	4.13	2.87
2	4	2.79	3.71		2	5	2.79	4.3		2	2	2.87	2.38		3	2	3.71	2.7		2	3	2.87	3.71		3	2	3.71	2.38
4	5	3.71	4.3		4	7	3.71	4.52		2	2	2.38	3.52		2	4	2.7	3.71		2	2	2.38	2.7		2	2	2.7	3.52
5	7	4.3	4.52		5	4	4.3	4		2	3	3.52	3.25		4	4	3.71	4.29		2	4	3.52	3.71		4	3	3.71	3.25
7	4	4.52	4		7	3	4.52	2.9		3	3	3.25	2.71		4	3	4.29	4.06		3	4	3.25	4.29		4	3	4.29	2.71
4	3	4	2.9		4	3	4	2.26		3	5	2.71	3.63		3	3	4.06	2.61		3	3	2.71	4.06		3	5	4.06	3.63
3	3	2.9	2.26		3	3	2.9	3.71		5	6	3.63	3.87		3	5	2.61	4.07		5	3	3.63	2.61		3	6	2.61	3.87
3	3	2.26	3.71		3	6	2.26	5.96		6	7	3.87	5.42		5	6	4.07	4.22		6	5	3.87	4.07		5	7	4.07	5.42
3	6	3.71	5.96		3	5	3.71	3.23		7	2	5.42	2.02		6	6	4.22	5.87		7	6	5.42	4.22		6	2	4.22	2.02
6	5	5.96	3.23		6	5	5.96	4.32		2	6	2.02	4.06		6	4	5.87	3.57		2	6	2.02	5.87		6	6	5.87	4.06
5	5	3.23	4.32		5	7	3.23	5.83		6	3	4.06	2.67		4	3	3.57	5.02		6	4	4.06	3.57		4	3	3.57	2.67
5	7	4.32	5.83		5	6	4.32	5.13		3	6	2.67	4.42		3	4	5.02	3.75		3	3	2.67	5.02		3	6	5.02	4.42
7	6	5.83	5.13		7	7	5.83	3.29		6	3	4.42	3.21		4	4	3.75	3.58		6	4	4.42	3.75		4	3	3.75	3.21
6	7	5.13	3.29		6	4	5.13	4.57		3	6	3.21	4.1		4	5	3.58	4.42		3	4	3.21	3.58		4	6	3.58	4.1
7	4	3.29	4.57		7	4	3.29	3.33		6	6	4.1	2.37		5	3	4.42	3.05		6	5	4.1	4.42		5	6	4.42	2.37
4	4	4.57	3.33		4	6	4.57	6.36		6	2	2.37	2.54		3	3	3.05	2.2		6	3	2.37	3.05		3	2	3.05	2.54
4	6	3.33	6.36		4	6	3.33	3.33		2	3	2.54	3.13		3	3	2.2	2.25		2	3	2.54	2.2		3	3	2.2	3.13
6	6	6.36	3.33		6	5	6.36	3.79		3	3	3.13	3.06		3	5	2.25	4.32		3	3	3.13	2.25		3	3	2.25	3.06
6	5	3.33	3.79		6	6	3.33	3.98		3	5	3.06	3.88		5	4	4.32	3.05		3	5	3.06	4.32		5	5	4.32	3.88
5	6	3.79	3.98		5	4	3.79	4.84		5	6	3.88	3.29		4	5	3.05	3.57		5	4	3.88	3.05		4	6	3.05	3.29
6	4	3.98	4.84		6	3	3.98	3.75		6	4	3.29	3.52		5	5	3.57	4.84		6	5	3.29	3.57		5	4	3.57	3.52
4	3	4.84	3.75		4	5	4.84	4.13		4	2	3.52	3.29		5	6	4.84	5.96		4	5	3.52	4.84		5	2	4.84	3.29
3	5	3.75	4.13		3	2	3.75	2.87		2	4	3.29	3.17		6	5	5.96	5.87		2	6	3.29	5.96		6	4	5.96	3.17
5	2	4.13	2.87		5	3	4.13	3.71		4	6	3.17	4.08		5	4	5.87	4.29		4	5	3.17	5.87		5	6	5.87	4.08
2	3	2.87	3.71		2	2	2.87	2.38		6	4	4.08	3.46		4	4	4.29	5.53		6	4	4.08	4.29		4	4	4.29	3.46
3	2	3.71	2.38		3	2	3.71	2.7		4	3	3.46	3.48		4	4	5.53	3.75		4	4	3.46	5.53		4	3	5.53	3.48
2	2	2.38	2.7		2	2	2.38	3.52		3	6	3.48	4.35		4	5	3.75	5.13		3	4	3.48	3.75		4	6	3.75	4.35
2	2	2.7	3.52		2	4	2.7	3.71		6	3	4.35	2.92		5	6	5.13	6		6	5	4.35	5.13		5	3	5.13	2.92
2	4	3.52	3.71		2	3	3.52	3.25		3	2	2.92	2.6		6	4	6	5.02		3	6	2.92	6		6	2	6	2.6
4	3	3.71	3.25		4	4	3.71	4.29		2	6	2.6	4.44		4	5	5.02	4.42		2	4	2.6	5.02		4	6	5.02	4.44
3	4	3.25	4.29		3	3	3.25	2.71		6	2	4.44	2.65		5	6	4.42	6		6	5	4.44	4.42		5	2	4.42	2.65
4	3	4.29	2.71		4	3	4.29	4.06		2	4	2.65	3.33		6	3	6	3.79		2	6	2.65	6		6	4	6	3.33
3	3	2.71	4.06		3	5	2.71	3.63		4	2	3.33	2.62		3	4	3.79	4.57		4	3	3.33	3.79		3	2	3.79	2.62
3	5	4.06	3.63		3	3	4.06	2.61		2	5	2.62	4.37		4	4	4.57	4.04		2	4	2.62	4.57		4	5	4.57	4.37
5	3	3.63	2.61		5	6	3.63	3.87		5	4	4.37	3.69		4	4	4.04	4.07		5	4	4.37	4.04		4	4	4.04	3.69
3	6	2.61	3.87		3	5	2.61	4.07		4	3	3.69	2.96		4	3	4.07	2.7		4	4	3.69	4.07		4	3	4.07	2.96
6	5	3.87	4.07		6	7	3.87	5.42		3	4	2.96	3.19		3	3	2.7	3.96		3	3	2.96	2.7		3	4	2.7	3.19
5	7	4.07	5.42		5	6	4.07	4.22		4	2	3.19	2.25		3	3	3.96	2.61		4	3	3.19	3.96		3	2	3.96	2.25
7	6	5.42	4.22		7	2	5.42	2.02		2	2	2.25	2.63		3	4	2.61	4.13		2	3	2.25	2.61		3	2	2.61	2.63
6	2	4.22	2.02		6	6	4.22	5.87		2	3	2.63	3.38		4	4	4.13	3.88		2	4	2.63	4.13		4	3	4.13	3.38
2	6	2.02	5.87		2	6	2.02	4.06		3	3	3.38	2.62		4	3	3.88	2.26		3	4	3.38	3.88		4	3	3.88	2.62
6	6	5.87	4.06		6	4	5.87	3.57		3	2	2.62	2.77		3	4	2.26	4.06		3	3	2.62	2.26		3	2	2.26	2.77
6	4	4.06	3.57		6	3	4.06	2.67		2	6	2.77	4.27		4	5	4.06	4		2	4	2.77	4.06		4	6	4.06	4.27
4	3	3.57	2.67		4	3	3.57	5.02		6	4	4.27	3.4		5	6	4	4.41		6	5	4.27	4		5	4	4	3.4
3	3	2.67	5.02		3	6	2.67	4.42		4	4	3.4	3.88		6	6	4.41	6.36		4	6	3.4	4.41		6	4	4.41	3.88
3	6	5.02	4.42		3	4	5.02	3.75		4	3	3.88	3.15		6	4	6.36	2.25		4	6	3.88	6.36		6	3	6.36	3.15
6	4	4.42	3.75		6	3	4.42	3.21		3	2	3.15	2.23		4	3	2.25	2.2		3	4	3.15	2.25		4	2	2.25	2.23
4	3	3.75	3.21		4	4	3.75	3.58		2	5	2.23	4.21		3	6	2.2	4.3		2	3	2.23	2.2		3	5	2.2	4.21
3	4	3.21	3.58		3	6	3.21	4.1		5	4	4.21	3.62		6	5	4.3	5.57		5	6	4.21	4.3		6	4	4.3	3.62
4	6	3.58	4.1		4	5	3.58	4.42		4	5	3.62	2.94		5	5	5.57	4.22		4	5	3.62	5.57		5	5	5.57	2.94
6	5	4.1	4.42		6	6	4.1	2.37		5	4	2.94	3.44		5	3	4.22	2.79		5	5	2.94	4.22		5	4	4.22	3.44
5	6	4.42	2.37		5	3	4.42	3.05		4	3	3.44	3.48		3	3	2.79	3.71		4	3	3.44	2.79		3	3	2.79	3.48
6	3	2.37	3.05		6	2	2.37	2.54		3	2	3.48	3.29		3	4	3.71	4.36		3	3	3.48	3.71		3	2	3.71	3.29
3	2	3.05	2.54		3	3	3.05	2.2		2	6	3.29	3.5		4	4	4.36	3.58		2	4	3.29	4.36		4	6	4.36	3.5
2	3	2.54	2.2		2	3	2.54	3.13		6	4	3.5	3.46		4	5	3.58	5.87		6	4	3.5	3.58		4	4	3.58	3.46
3	3	2.2	3.13		3	3	2.2	2.25		4	6	3.46	3.58		5	4	5.87	3.29		4	5	3.46	5.87		5	6	5.87	3.58
3	3	3.13	2.25		3	3	3.13	3.06		6	2	3.58	3.81		4	4	3.29	3.71		6	4	3.58	3.29		4	2	3.29	3.81
3	3	2.25	3.06		3	5	2.25	4.32		2		3.81			4		3.71			2	4	3.81	3.71		4		3.71
3	5	3.06	4.32		3	5	3.06	3.88
5	5	4.32	3.88		5	4	4.32	3.05
5	4	3.88	3.05		5	6	3.88	3.29
4	6	3.05	3.29		4	5	3.05	3.57
6	5	3.29	3.57		6	4	3.29	3.52
5	4	3.57	3.52		5	5	3.57	4.84
4	5	3.52	4.84		4	2	3.52	3.29
5	2	4.84	3.29		5	6	4.84	5.96
2	6	3.29	5.96		2	4	3.29	3.17
6	4	5.96	3.17		6	5	5.96	5.87
4	5	3.17	5.87		4	6	3.17	4.08
5	6	5.87	4.08		5	4	5.87	4.29
6	4	4.08	4.29		6	4	4.08	3.46
4	4	4.29	3.46		4	4	4.29	5.53
4	4	3.46	5.53		4	3	3.46	3.48
4	3	5.53	3.48		4	4	5.53	3.75
3	4	3.48	3.75		3	6	3.48	4.35
4	6	3.75	4.35		4	5	3.75	5.13
6	5	4.35	5.13		6	3	4.35	2.92
5	3	5.13	2.92		5	6	5.13	6
3	6	2.92	6		3	2	2.92	2.6
6	2	6	2.6		6	4	6	5.02
2	4	2.6	5.02		2	6	2.6	4.44
4	6	5.02	4.44		4	5	5.02	4.42
6	5	4.44	4.42		6	2	4.44	2.65
5	2	4.42	2.65		5	6	4.42	6
2	6	2.65	6		2	4	2.65	3.33
6	4	6	3.33		6	3	6	3.79
4	3	3.33	3.79		4	2	3.33	2.62
3	2	3.79	2.62		3	4	3.79	4.57
2	4	2.62	4.57		2	5	2.62	4.37
4	5	4.57	4.37		4	4	4.57	4.04
5	4	4.37	4.04		5	4	4.37	3.69
4	4	4.04	3.69		4	4	4.04	4.07
4	4	3.69	4.07		4	3	3.69	2.96
4	3	4.07	2.96		4	3	4.07	2.7
3	3	2.96	2.7		3	4	2.96	3.19
3	4	2.7	3.19		3	3	2.7	3.96
4	3	3.19	3.96		4	2	3.19	2.25
3	2	3.96	2.25		3	3	3.96	2.61
2	3	2.25	2.61		2	2	2.25	2.63
3	2	2.61	2.63		3	4	2.61	4.13
2	4	2.63	4.13		2	3	2.63	3.38
4	3	4.13	3.38		4	4	4.13	3.88
3	4	3.38	3.88		3	3	3.38	2.62
4	3	3.88	2.62		4	3	3.88	2.26
3	3	2.62	2.26		3	2	2.62	2.77
3	2	2.26	2.77		3	4	2.26	4.06
2	4	2.77	4.06		2	6	2.77	4.27
4	6	4.06	4.27		4	5	4.06	4
6	5	4.27	4		6	4	4.27	3.4
5	4	4	3.4		5	6	4	4.41
4	6	3.4	4.41		4	4	3.4	3.88
6	4	4.41	3.88		6	6	4.41	6.36
4	6	3.88	6.36		4	3	3.88	3.15
6	3	6.36	3.15		6	4	6.36	2.25
3	4	3.15	2.25		3	2	3.15	2.23
4	2	2.25	2.23		4	3	2.25	2.2
2	3	2.23	2.2		2	5	2.23	4.21
3	5	2.2	4.21		3	6	2.2	4.3
5	6	4.21	4.3		5	4	4.21	3.62
6	4	4.3	3.62		6	5	4.3	5.57
4	5	3.62	5.57		4	5	3.62	2.94
5	5	5.57	2.94		5	5	5.57	4.22
5	5	2.94	4.22		5	4	2.94	3.44
5	4	4.22	3.44		5	3	4.22	2.79
4	3	3.44	2.79		4	3	3.44	3.48
3	3	2.79	3.48		3	3	2.79	3.71
3	3	3.48	3.71		3	2	3.48	3.29
3	2	3.71	3.29		3	4	3.71	4.36
2	4	3.29	4.36		2	6	3.29	3.5
4	6	4.36	3.5		4	4	4.36	3.58
6	4	3.5	3.58		6	4	3.5	3.46
4	4	3.58	3.46		4	5	3.58	5.87
4	5	3.46	5.87		4	6	3.46	3.58
5	6	5.87	3.58		5	4	5.87	3.29
6	4	3.58	3.29		6	2	3.58	3.81
4	2	3.29	3.81		4	4	3.29	3.71
2	4	3.81	3.71		2		3.81
4		3.71			4		3.71

## Sheet: 铃声
3	6	4.06	6.36
6	2	6.36	2.26
2	4	2.26	5.87
4	6	5.87	3.96
6	4	3.96	4.04
4	3	4.04	4.57
3	4	4.57	5.02
4	5	5.02	4
5	6	4	4.07
6	4	4.07	4.29
4	6	4.29	4.3
6	2	4.3	5.13
2	2	5.13	2.2
2	3	2.2	3.57
3	4	3.57	4.32
4	3	4.32	4.41
3	4	4.41	5.53
4	3	5.53	6
3	4	6	4.13
4	3	4.13	4.84
3	3	4.84	3.75
3	2	3.75	3.58
2	2	3.58	3.79
2	3	3.79	3.88
3	2	3.88	3.29
2	3	3.29	3.71
3	2	3.71	4.36
2	3	4.36	4.42
3	5	4.42	5.96
5	3	5.96	3.05
3	2	3.05	2.61
2	5	2.61	4.22
5	4	4.22	2.25
4	5	2.25	5.57
5	2	5.57	3.71
2	3	3.71	2.7
3	2	2.7	2.79
2	6	2.79	5.87
6	5	5.87	6
5	2	6	2.26
2	6	2.26	5.87
6	5	5.87	5.57
5	3	5.57	2.2
3	3	2.2	2.25
3	2	2.25	4.04
2	3	4.04	3.75
3	2	3.75	3.29
2	5	3.29	4.41
5	4	4.41	3.71
4	2	3.71	2.7
2	6	2.7	6
6	2	6	4.06
2	6	4.06	6.36
6	2	6.36	3.96
2	2	3.96	2.61
2	3	2.61	4.29
3	3	4.29	5.02
3	4	5.02	4.07
4	3	4.07	4.57
3	5	4.57	4.42
5	6	4.42	4.3
6	4	4.3	4.22
4	3	4.22	2.79
3	3	2.79	3.71
3	2	3.71	3.57
2	2	3.57	3.05
2	5	3.05	6
5	5	6	5.13
5	4	5.13	3.58
4	6	3.58	5.96
6	3	5.96	3.79
3	3	3.79	4.13
3	3	4.13	4.36
3	2	4.36	3.88
2	4	3.88	5.87
4	2	5.87	4.32
2	4	4.32	5.53
4	3	5.53	4
3	5	4	4.84
5		4.84
