# Supplementary material for: Sequential biases on subjective judgments: Evidence from face attractiveness and ringtone agreeableness judgment
Source: PLoS One. 2018 Jun 11;13(6):e0198723. doi: 10.1371/journal.pone.0198723 (PMC5995378; doi:10.1371/journal.pone.0198723)
Supplement: S1 Data — (ZIP) [file pone.0198723.s001.zip › all the data/Exp 5/531.xlsx]

## Sheet: 交替
3	2	3.04	2.38		3	4	3.04	2.38		3	4	3.04	2.38		2	2	3.29	4.32		3	2	3.04	3.29		2	4	3.29	2.38
2	4	3.29	4.32		2	2	3.29	4.32		4	3	2.38	2.27		2	3	4.32	4.06		4	2	2.38	4.32		2	3	4.32	2.27
4	2	2.38	2.27		4	3	2.38	2.27		3	4	2.27	3.75		3	6	4.06	6.36		3	3	2.27	4.06		3	4	4.06	3.75
2	3	4.32	4.06		2	3	4.32	4.06		4	5	3.75	3.87		6	1	6.36	2.26		4	6	3.75	6.36		6	5	6.36	3.87
3	3	2.27	3.75		3	4	2.27	3.75		5	4	3.87	3.94		1	4	2.26	3.57		5	1	3.87	2.26		1	4	2.26	3.94
3	4	4.06	6.36		3	6	4.06	6.36		4	4	3.94	2.85		4	3	3.57	2.61		4	4	3.94	3.57		4	4	3.57	2.85
4	6	3.75	3.87		4	5	3.75	3.87		4	4	2.85	3.65		3	3	2.61	3.88		4	3	2.85	2.61		3	4	2.61	3.65
6	5	6.36	2.26		6	1	6.36	2.26		4	4	3.65	3.63		3	2	3.88	3.05		4	3	3.65	3.88		3	4	3.88	3.63
5	1	3.87	3.94		5	4	3.87	3.94		4	3	3.63	3.23		2	4	3.05	4.22		4	2	3.63	3.05		2	3	3.05	3.23
1	4	2.26	3.57		1	4	2.26	3.57		3	6	3.23	5.42		4	4	4.22	4.07		3	4	3.23	4.22		4	6	4.22	5.42
4	4	3.94	2.85		4	4	3.94	2.85		6	3	5.42	4.42		4	3	4.07	4.04		6	4	5.42	4.07		4	3	4.07	4.42
4	4	3.57	2.61		4	3	3.57	2.61		3	3	4.42	2.87		3	2	4.04	4.84		3	3	4.42	4.04		3	3	4.04	2.87
4	3	2.85	3.65		4	4	2.85	3.65		3	4	2.87	3.13		2	4	4.84	6		3	2	2.87	4.84		2	4	4.84	3.13
3	4	2.61	3.88		3	3	2.61	3.88		4	4	3.13	3.13		4	1	6	2.25		4	4	3.13	6		4	4	6	3.13
4	3	3.65	3.63		4	4	3.65	3.63		4	4	3.13	4.52		1	1	2.25	2.2		4	1	3.13	2.25		1	4	2.25	4.52
3	4	3.88	3.05		3	2	3.88	3.05		4	2	4.52	3.98		1	2	2.2	4.36		4	1	4.52	2.2		1	2	2.2	3.98
4	2	3.63	3.23		4	3	3.63	3.23		2	3	3.98	3.62		2	4	4.36	3.75		2	2	3.98	4.36		2	3	4.36	3.62
2	3	3.05	4.22		2	4	3.05	4.22		3	2	3.62	2.54		4	1	3.75	3.71		3	4	3.62	3.75		4	2	3.75	2.54
3	4	3.23	5.42		3	6	3.23	5.42		2	2	2.54	3.33		1	2	3.71	5.53		2	1	2.54	3.71		1	2	3.71	3.33
4	6	4.22	4.07		4	4	4.22	4.07		2	2	3.33	2.67		2	1	5.53	2.7		2	2	3.33	5.53		2	2	5.53	2.67
6	4	5.42	4.42		6	3	5.42	4.42		2	3	2.67	3.23		1	4	2.7	3.96		2	1	2.67	2.7		1	3	2.7	3.23
4	3	4.07	4.04		4	3	4.07	4.04		3	2	3.23	3.33		4	1	3.96	3.58		3	4	3.23	3.96		4	2	3.96	3.33
3	3	4.42	2.87		3	3	4.42	2.87		2	6	3.33	5.83		1	5	3.58	4.13		2	1	3.33	3.58		1	6	3.58	5.83
3	3	4.04	4.84		3	2	4.04	4.84		6	2	5.83	2.9		5	1	4.13	5.02		6	5	5.83	4.13		5	2	4.13	2.9
3	2	2.87	3.13		3	4	2.87	3.13		2	2	2.9	3.52		1	2	5.02	2.79		2	1	2.9	5.02		1	2	5.02	3.52
2	4	4.84	6		2	4	4.84	6		2	1	3.52	2.25		2	4	2.79	4.41		2	2	3.52	2.79		2	1	2.79	2.25
4	4	3.13	3.13		4	4	3.13	3.13		1	5	2.25	4.1		4	5	4.41	4.29		1	4	2.25	4.41		4	5	4.41	4.1
4	4	6	2.25		4	1	6	2.25		5	3	4.1	3.44		5	5	4.29	6		5	5	4.1	4.29		5	3	4.29	3.44
4	1	3.13	4.52		4	4	3.13	4.52		3	2	3.44	2.81		5	4	6	4		3	5	3.44	6		5	2	6	2.81
1	4	2.25	2.2		1	1	2.25	2.2		2	3	2.81	3.71		4	6	4	5.87		2	4	2.81	4		4	3	4	3.71
4	1	4.52	3.98		4	2	4.52	3.98		3	2	3.71	2.88		6	2	5.87	3.79		3	6	3.71	5.87		6	2	5.87	2.88
1	2	2.2	4.36		1	2	2.2	4.36		2	3	2.88	3.29		2	6	3.79	4.42		2	2	2.88	3.79		2	3	3.79	3.29
2	2	3.98	3.62		2	3	3.98	3.62		3	2	3.29	3.21		6	6	4.42	4.3		3	6	3.29	4.42		6	2	4.42	3.21
2	3	4.36	3.75		2	4	4.36	3.75		2	1	3.21	2.02		6	8	4.3	5.87		2	6	3.21	4.3		6	1	4.3	2.02
3	4	3.62	2.54		3	2	3.62	2.54		1	1	2.02	4.06		8	7	5.87	5.13		1	8	2.02	5.87		8	1	5.87	4.06
4	2	3.75	3.71		4	1	3.75	3.71		1	2	4.06	3.71		7	1	5.13	5.96		1	7	4.06	5.13		7	2	5.13	3.71
2	1	2.54	3.33		2	2	2.54	3.33		2	2	3.71	3.25		1	7	5.96	5.57		2	1	3.71	5.96		1	2	5.96	3.25
1	2	3.71	5.53		1	2	3.71	5.53		2	1	3.25	2.37		7	5	5.57	4.57		2	7	3.25	5.57		7	1	5.57	2.37
2	2	3.33	2.67		2	2	3.33	2.67		1	1	2.37	2.71		5	0	4.57	3.71		1	5	2.37	4.57		5	1	4.57	2.71
2	2	5.53	2.7		2	1	5.53	2.7		1	3	2.71	3.33		0	4	3.71	4.22		1	0	2.71	3.71		0	3	3.71	3.33
2	1	2.67	3.23		2	3	2.67	3.23		3	3	3.33	2.65		4	2	4.22	4.32		3	4	3.33	4.22		4	3	4.22	2.65
1	3	2.7	3.96		1	4	2.7	3.96		3	1	2.65	2.6		2	2	4.32	2.79		3	2	2.65	4.32		2	1	4.32	2.6
3	4	3.23	3.33		3	2	3.23	3.33		1	3	2.6	3.58		2	4	2.79	5.13		1	2	2.6	2.79		2	3	2.79	3.58
4	2	3.96	3.58		4	1	3.96	3.58		3	3	3.58	3.69		4	1	5.13	2.26		3	4	3.58	5.13		4	3	5.13	3.69
2	1	3.33	5.83		2	6	3.33	5.83		3	2	3.69	3.52		1	2	2.26	4.06		3	1	3.69	2.26		1	2	2.26	3.52
1	6	3.58	4.13		1	5	3.58	4.13		2	2	3.52	2.25		2	4	4.06	3.96		2	2	3.52	4.06		2	2	4.06	2.25
6	5	5.83	2.9		6	2	5.83	2.9		2	2	2.25	3.46		4	3	3.96	3.57		2	4	2.25	3.96		4	2	3.96	3.46
5	2	4.13	5.02		5	1	4.13	5.02		2	3	3.46	3.5		3	2	3.57	4.07		2	3	3.46	3.57		3	3	3.57	3.5
2	1	2.9	3.52		2	2	2.9	3.52		3	2	3.5	2.94		2	1	4.07	3.58		3	2	3.5	4.07		2	2	4.07	2.94
1	2	5.02	2.79		1	2	5.02	2.79		2	4	2.94	4.21		1	2	3.58	2.25		2	1	2.94	3.58		1	4	3.58	4.21
2	2	3.52	2.25		2	1	3.52	2.25		4	4	4.21	4.44		2	2	2.25	4.84		4	2	4.21	2.25		2	4	2.25	4.44
2	1	2.79	4.41		2	4	2.79	4.41		4	2	4.44	3.4		2	5	4.84	5.96		4	2	4.44	4.84		2	2	4.84	3.4
1	4	2.25	4.1		1	5	2.25	4.1		2	3	3.4	3.62		5	5	5.96	3.88		2	5	3.4	5.96		5	3	5.96	3.62
4	5	4.41	4.29		4	5	4.41	4.29		3	3	3.62	3.29		5	7	3.88	5.87		3	5	3.62	3.88		5	3	3.88	3.29
5	5	4.1	3.44		5	3	4.1	3.44		3	2	3.29	3.29		7	1	5.87	3.05		3	7	3.29	5.87		7	2	5.87	3.29
5	3	4.29	6		5	5	4.29	6		2	1	3.29	2.62		1	1	3.05	2.2		2	1	3.29	3.05		1	1	3.05	2.62
3	5	3.44	2.81		3	2	3.44	2.81		1	2	2.62	3.19		1	5	2.2	4.42		1	1	2.62	2.2		1	2	2.2	3.19
5	2	6	4		5	4	6	4		2	7	3.19	3.88		5	3	4.42	2.61		2	5	3.19	4.42		5	7	4.42	3.88
2	4	2.81	3.71		2	3	2.81	3.71		7	5	3.88	4.37		3	8	2.61	6.36		7	3	3.88	2.61		3	5	2.61	4.37
4	3	4	5.87		4	6	4	5.87		5	2	4.37	2.96		8	7	6.36	4.13		5	8	4.37	6.36		8	2	6.36	2.96
3	6	3.71	2.88		3	2	3.71	2.88		2	3	2.96	3.17		7	4	4.13	6		2	7	2.96	4.13		7	3	4.13	3.17
6	2	5.87	3.79		6	2	5.87	3.79		3	2	3.17	2.92		4	3	6	3.79		3	4	3.17	6		4	2	6	2.92
2	2	2.88	3.29		2	3	2.88	3.29		2	5	2.92	4.35		3	2	3.79	4		2	3	2.92	3.79		3	5	3.79	4.35
2	3	3.79	4.42		2	6	3.79	4.42		5	3	4.35	3.06		2	4	4	4.57		5	2	4.35	4		2	3	4	3.06
3	6	3.29	3.21		3	2	3.29	3.21		3	3	3.06	3.15		4	6	4.57	5.57		3	4	3.06	4.57		4	3	4.57	3.15
6	2	4.42	4.3		6	6	4.42	4.3		3	2	3.15	2.63		6	1	5.57	5.02		3	6	3.15	5.57		6	2	5.57	2.63
2	6	3.21	2.02		2	1	3.21	2.02		2	1	2.63	2.23		1	3	5.02	2.7		2	1	2.63	5.02		1	1	5.02	2.23
6	1	4.3	5.87		6	8	4.3	5.87		1	3	2.23	3.46		3	6	2.7	5.87		1	3	2.23	2.7		3	3	2.7	3.46
1	8	2.02	4.06		1	1	2.02	4.06		3	4	3.46	3.29		6	3	5.87	3.71		3	6	3.46	5.87		6	4	5.87	3.29
8	1	5.87	5.13		8	7	5.87	5.13		4	4	3.29	4.27		3	3	3.71	3.29		4	3	3.29	3.71		3	4	3.71	4.27
1	7	4.06	3.71		1	2	4.06	3.71		4	2	4.27	2.62		3	4	3.29	4.36		4	3	4.27	3.29		3	2	3.29	2.62
7	2	5.13	5.96		7	1	5.13	5.96		2	6	2.62	4.08		4	6	4.36	6		2	4	2.62	4.36		4	6	4.36	4.08
2	1	3.71	3.25		2	2	3.71	3.25		6	2	4.08	2.77		6	5	6	4.41		6	6	4.08	6		6	2	6	2.77
1	2	5.96	5.57		1	7	5.96	5.57		2	2	2.77	3.44		5	5	4.41	4.04		2	5	2.77	4.41		5	2	4.41	3.44
2	7	3.25	2.37		2	1	3.25	2.37		2	3	3.44	3.88		5	2	4.04	5.53		2	5	3.44	4.04		5	3	4.04	3.88
7	1	5.57	4.57		7	5	5.57	4.57		3	2	3.88	3.48		2	6	5.53	4.3		3	2	3.88	5.53		2	2	5.53	3.48
1	5	2.37	2.71		1	1	2.37	2.71		2	4	3.48	3.81		6	3	4.3	3.75		2	6	3.48	4.3		6	4	4.3	3.81
5	1	4.57	3.71		5		4.57	3.71		4	4	3.81	3.38		3	4	3.75	4.29		4	3	3.81	3.75		3	4	3.75	3.38
1		2.71	3.33		1	3	2.71	3.33		4	3	3.38	3.48		4	4	4.29	3.71		4	4	3.38	4.29		4	3	4.29	3.48
	3	3.71	4.22			4	3.71	4.22		3		3.48			4		3.71			3	4	3.48	3.71		4		3.71
3	4	3.33	2.65		3	3	3.33	2.65
4	3	4.22	4.32		4	2	4.22	4.32
3	2	2.65	2.6		3	1	2.65	2.6
2	1	4.32	2.79		2	2	4.32	2.79
1	2	2.6	3.58		1	3	2.6	3.58
2	3	2.79	5.13		2	4	2.79	5.13
3	4	3.58	3.69		3	3	3.58	3.69
4	3	5.13	2.26		4	1	5.13	2.26
3	1	3.69	3.52		3	2	3.69	3.52
1	2	2.26	4.06		1	2	2.26	4.06
2	2	3.52	2.25		2	2	3.52	2.25
2	2	4.06	3.96		2	4	4.06	3.96
2	4	2.25	3.46		2	2	2.25	3.46
4	2	3.96	3.57		4	3	3.96	3.57
2	3	3.46	3.5		2	3	3.46	3.5
3	3	3.57	4.07		3	2	3.57	4.07
3	2	3.5	2.94		3	2	3.5	2.94
2	2	4.07	3.58		2	1	4.07	3.58
2	1	2.94	4.21		2	4	2.94	4.21
1	4	3.58	2.25		1	2	3.58	2.25
4	2	4.21	4.44		4	4	4.21	4.44
2	4	2.25	4.84		2	2	2.25	4.84
4	2	4.44	3.4		4	2	4.44	3.4
2	2	4.84	5.96		2	5	4.84	5.96
2	5	3.4	3.62		2	3	3.4	3.62
5	3	5.96	3.88		5	5	5.96	3.88
3	5	3.62	3.29		3	3	3.62	3.29
5	3	3.88	5.87		5	7	3.88	5.87
3	7	3.29	3.29		3	2	3.29	3.29
7	2	5.87	3.05		7	1	5.87	3.05
2	1	3.29	2.62		2	1	3.29	2.62
1	1	3.05	2.2		1	1	3.05	2.2
1	1	2.62	3.19		1	2	2.62	3.19
1	2	2.2	4.42		1	5	2.2	4.42
2	5	3.19	3.88		2	7	3.19	3.88
5	7	4.42	2.61		5	3	4.42	2.61
7	3	3.88	4.37		7	5	3.88	4.37
3	5	2.61	6.36		3	8	2.61	6.36
5	8	4.37	2.96		5	2	4.37	2.96
8	2	6.36	4.13		8	7	6.36	4.13
2	7	2.96	3.17		2	3	2.96	3.17
7	3	4.13	6		7	4	4.13	6
3	4	3.17	2.92		3	2	3.17	2.92
4	2	6	3.79		4	3	6	3.79
2	3	2.92	4.35		2	5	2.92	4.35
3	5	3.79	4		3	2	3.79	4
5	2	4.35	3.06		5	3	4.35	3.06
2	3	4	4.57		2	4	4	4.57
3	4	3.06	3.15		3	3	3.06	3.15
4	3	4.57	5.57		4	6	4.57	5.57
3	6	3.15	2.63		3	2	3.15	2.63
6	2	5.57	5.02		6	1	5.57	5.02
2	1	2.63	2.23		2	1	2.63	2.23
1	1	5.02	2.7		1	3	5.02	2.7
1	3	2.23	3.46		1	3	2.23	3.46
3	3	2.7	5.87		3	6	2.7	5.87
3	6	3.46	3.29		3	4	3.46	3.29
6	4	5.87	3.71		6	3	5.87	3.71
4	3	3.29	4.27		4	4	3.29	4.27
3	4	3.71	3.29		3	3	3.71	3.29
4	3	4.27	2.62		4	2	4.27	2.62
3	2	3.29	4.36		3	4	3.29	4.36
2	4	2.62	4.08		2	6	2.62	4.08
4	6	4.36	6		4	6	4.36	6
6	6	4.08	2.77		6	2	4.08	2.77
6	2	6	4.41		6	5	6	4.41
2	5	2.77	3.44		2	2	2.77	3.44
5	2	4.41	4.04		5	5	4.41	4.04
2	5	3.44	3.88		2	3	3.44	3.88
5	3	4.04	5.53		5	2	4.04	5.53
3	2	3.88	3.48		3	2	3.88	3.48
2	2	5.53	4.3		2	6	5.53	4.3
2	6	3.48	3.81		2	4	3.48	3.81
6	4	4.3	3.75		6	3	4.3	3.75
4	3	3.81	3.38		4	4	3.81	3.38
3	4	3.75	4.29		3	4	3.75	4.29
4	4	3.38	3.48		4	3	3.38	3.48
4	3	4.29	3.71		4	4	4.29	3.71
3	4	3.48			3		3.48
4		3.71			4		3.71

## Sheet: 铃声
2	8	4.06	6.36
8	1	6.36	2.26
1	7	2.26	5.87
7	4	5.87	3.96
4	3	3.96	4.04
3	4	4.04	4.57
4	1	4.57	5.02
1	1	5.02	4
1	3	4	4.07
3	4	4.07	4.29
4	5	4.29	4.3
5	6	4.3	5.13
6	1	5.13	2.2
1	3	2.2	3.57
3	3	3.57	4.32
3	5	4.32	4.41
5	1	4.41	5.53
1	2	5.53	6
2	5	6	4.13
5	2	4.13	4.84
2	3	4.84	3.75
3	1	3.75	3.58
1	3	3.58	3.79
3	6	3.79	3.88
6	3	3.88	3.29
3	3	3.29	3.71
3	4	3.71	4.36
4	7	4.36	4.42
7	7	4.42	5.96
7	3	5.96	3.05
3	1	3.05	2.61
1	5	2.61	4.22
5	2	4.22	2.25
2	8	2.25	5.57
8	3	5.57	3.71
3	3	3.71	2.7
3	4	2.7	2.79
4	8	2.79	5.87
8	8	5.87	6
8	3	6	3.29
3	2	3.29	3.71
2	8	3.71	6.36
8	7	6.36	6
7	7	6	5.87
7	1	5.87	2.26
1	3	2.26	4.06
3	1	4.06	5.53
1	8	5.53	5.87
8	4	5.87	3.71
4	4	3.71	4.29
4	3	4.29	4.04
3	2	4.04	2.79
2	7	2.79	5.57
7	5	5.57	3.79
5	3	3.79	3.96
3	7	3.96	5.96
7	5	5.96	4.41
5	6	4.41	5.13
6	3	5.13	4.32
3	5	4.32	4.42
5	2	4.42	2.61
2	2	2.61	4.57
2	1	4.57	3.58
1	4	3.58	4.84
4	7	4.84	3.88
7	4	3.88	4.07
4	1	4.07	2.2
1	3	2.2	6
3	2	6	3.05
2	2	3.05	2.25
2	3	2.25	3.57
3	5	3.57	4.3
5	2	4.3	4
2	2	4	2.7
2	8	2.7	4.13
8	5	4.13	4.22
5	3	4.22	4.36
3	1	4.36	5.02
1	7	5.02	3.75
7		3.75
