# Supplementary material for: Sequential biases on subjective judgments: Evidence from face attractiveness and ringtone agreeableness judgment
Source: PLoS One. 2018 Jun 11;13(6):e0198723. doi: 10.1371/journal.pone.0198723 (PMC5995378; doi:10.1371/journal.pone.0198723)
Supplement: S1 Data — (ZIP) [file pone.0198723.s001.zip › all the data/Exp 5/532.xlsx]

## Sheet: 交替
3	6	2.02	4.06		3	5	2.02	3.21		3	5	2.02	3.21		6	7	4.06	4.41		3	6	2.02	4.06		6	5	4.06	3.21
6	5	4.06	3.21		6	7	4.06	4.41		5	5	3.21	4.52		7	8	4.41	5.87		5	7	3.21	4.41		7	5	4.41	4.52
5	7	3.21	4.41		5	5	3.21	4.52		5	4	4.52	3.44		8	8	5.87	4.3		5	8	4.52	5.87		8	4	5.87	3.44
7	5	4.41	4.52		7	8	4.41	5.87		4	5	3.44	4.42		8	8	4.3	5.53		4	8	3.44	4.3		8	5	4.3	4.42
5	8	4.52	5.87		5	4	4.52	3.44		5	4	4.42	2.87		8	6	5.53	3.57		5	8	4.42	5.53		8	4	5.53	2.87
8	4	5.87	3.44		8	8	5.87	4.3		4	4	2.87	3.13		6	3	3.57	3.96		4	6	2.87	3.57		6	4	3.57	3.13
4	8	3.44	4.3		4	5	3.44	4.42		4	3	3.13	3.94		3	5	3.96	5.87		4	3	3.13	3.96		3	3	3.96	3.94
8	5	4.3	4.42		8	8	4.3	5.53		3	7	3.94	5.83		5	4	5.87	4.07		3	5	3.94	5.87		5	7	5.87	5.83
5	8	4.42	5.53		5	4	4.42	2.87		7	3	5.83	3.23		4	7	4.07	3.29		7	4	5.83	4.07		4	3	4.07	3.23
8	4	5.53	2.87		8	6	5.53	3.57		3	4	3.23	3.62		7	7	3.29	6		3	7	3.23	3.29		7	4	3.29	3.62
4	6	2.87	3.57		4	4	2.87	3.13		4	2	3.62	3.13		7	7	6	5.57		4	7	3.62	6		7	2	6	3.13
6	4	3.57	3.13		6	3	3.57	3.96		2	3	3.13	3.23		7	6	5.57	3.75		2	7	3.13	5.57		7	3	5.57	3.23
4	3	3.13	3.96		4	3	3.13	3.94		3	6	3.23	4.06		6	3	3.75	3.05		3	6	3.23	3.75		6	6	3.75	4.06
3	3	3.96	3.94		3	5	3.96	5.87		6	3	4.06	3.33		3	5	3.05	3.88		6	3	4.06	3.05		3	3	3.05	3.33
3	5	3.94	5.87		3	7	3.94	5.83		3	4	3.33	3.65		5	7	3.88	4.32		3	5	3.33	3.88		5	4	3.88	3.65
5	7	5.87	5.83		5	4	5.87	4.07		4	3	3.65	3.98		7	6	4.32	6.36		4	7	3.65	4.32		7	3	4.32	3.98
7	4	5.83	4.07		7	3	5.83	3.23		3	3	3.98	2.85		6	3	6.36	4.22		3	6	3.98	6.36		6	3	6.36	2.85
4	3	4.07	3.23		4	7	4.07	3.29		3	3	2.85	2.67		3	3	4.22	2.2		3	3	2.85	4.22		3	3	4.22	2.67
3	7	3.23	3.29		3	4	3.23	3.62		3	2	2.67	2.71		3	6	2.2	5.13		3	3	2.67	2.2		3	2	2.2	2.71
7	4	3.29	3.62		7	7	3.29	6		2	4	2.71	2.88		6	6	5.13	4.36		2	6	2.71	5.13		6	4	5.13	2.88
4	7	3.62	6		4	2	3.62	3.13		4	4	2.88	3.25		6	5	4.36	3.58		4	6	2.88	4.36		6	4	4.36	3.25
7	2	6	3.13		7	7	6	5.57		4	3	3.25	3.52		5	5	3.58	5.02		4	5	3.25	3.58		5	3	3.58	3.52
2	7	3.13	5.57		2	3	3.13	3.23		3	5	3.52	3.87		5	7	5.02	6		3	5	3.52	5.02		5	5	5.02	3.87
7	3	5.57	3.23		7	6	5.57	3.75		5	3	3.87	2.38		7	6	6	4.29		5	7	3.87	6		7	3	6	2.38
3	6	3.23	3.75		3	6	3.23	4.06		3	3	2.38	2.37		6	8	4.29	4.13		3	6	2.38	4.29		6	3	4.29	2.37
6	6	3.75	4.06		6	3	3.75	3.05		3	3	2.37	2.81		8	4	4.13	3.79		3	8	2.37	4.13		8	3	4.13	2.81
6	3	4.06	3.05		6	3	4.06	3.33		3	4	2.81	3.75		4	3	3.79	3.71		3	4	2.81	3.79		4	4	3.79	3.75
3	3	3.05	3.33		3	5	3.05	3.88		4	7	3.75	5.42		3	7	3.71	3.71		4	3	3.75	3.71		3	7	3.71	5.42
3	5	3.33	3.88		3	4	3.33	3.65		7	3	5.42	2.9		7	6	3.71	4.57		7	7	5.42	3.71		7	3	3.71	2.9
5	4	3.88	3.65		5	7	3.88	4.32		3	4	2.9	3.71		6	5	4.57	2.79		3	6	2.9	4.57		6	4	4.57	3.71
4	7	3.65	4.32		4	3	3.65	3.98		4	4	3.71	3.63		5	5	2.79	4.84		4	5	3.71	2.79		5	4	2.79	3.63
7	3	4.32	3.98		7	6	4.32	6.36		4	7	3.63	3.29		5	6	4.84	2.25		4	5	3.63	4.84		5	7	4.84	3.29
3	6	3.98	6.36		3	3	3.98	2.85		7	5	3.29	4.1		6	3	2.25	2.7		7	6	3.29	2.25		6	5	2.25	4.1
6	3	6.36	2.85		6	3	6.36	4.22		5	3	4.1	3.33		3	4	2.7	4.42		5	3	4.1	2.7		3	3	2.7	3.33
3	3	2.85	4.22		3	3	2.85	2.67		3	3	3.33	2.27		4	7	4.42	2.61		3	4	3.33	4.42		4	3	4.42	2.27
3	3	4.22	2.67		3	3	4.22	2.2		3	7	2.27	3.71		7	7	2.61	4.04		3	7	2.27	2.61		7	7	2.61	3.71
3	3	2.67	2.2		3	2	2.67	2.71		7	5	3.71	3.04		7	7	4.04	5.96		7	7	3.71	4.04		7	5	4.04	3.04
3	2	2.2	2.71		3	6	2.2	5.13		5	4	3.04	2.25		7	6	5.96	4		5	7	3.04	5.96		7	4	5.96	2.25
2	6	2.71	5.13		2	4	2.71	2.88		4	4	2.25	2.54		6	3	4	2.26		4	6	2.25	4		6	4	4	2.54
6	4	5.13	2.88		6	6	5.13	4.36		4	7	2.54	3.81		3	5	2.26	4.42		4	3	2.54	2.26		3	7	2.26	3.81
4	6	2.88	4.36		4	4	2.88	3.25		7	7	3.81	3.5		5	4	4.42	3.05		7	5	3.81	4.42		5	7	4.42	3.5
6	4	4.36	3.25		6	5	4.36	3.58		7	7	3.5	2.63		4	8	3.05	4.32		7	4	3.5	3.05		4	7	3.05	2.63
4	5	3.25	3.58		4	3	3.25	3.52		7	5	2.63	3.06		8	7	4.32	5.87		7	8	2.63	4.32		8	5	4.32	3.06
5	3	3.58	3.52		5	5	3.58	5.02		5	4	3.06	3.15		7	3	5.87	4.29		5	7	3.06	5.87		7	4	5.87	3.15
3	5	3.52	5.02		3	5	3.52	3.87		4	7	3.15	3.62		3	5	4.29	4.07		4	3	3.15	4.29		3	7	4.29	3.62
5	5	5.02	3.87		5	7	5.02	6		7	3	3.62	3.44		5	7	4.07	4.04		7	5	3.62	4.07		5	3	4.07	3.44
5	7	3.87	6		5	3	3.87	2.38		3	3	3.44	2.25		7	5	4.04	4		3	7	3.44	4.04		7	3	4.04	2.25
7	3	6	2.38		7	6	6	4.29		3	6	2.25	3.33		5	7	4	3.29		3	5	2.25	4		5	6	4	3.33
3	6	2.38	4.29		3	3	2.38	2.37		6	4	3.33	2.6		7	5	3.29	3.79		6	7	3.33	3.29		7	4	3.29	2.6
6	3	4.29	2.37		6	8	4.29	4.13		4	2	2.6	3.46		5	3	3.79	2.7		4	5	2.6	3.79		5	2	3.79	3.46
3	8	2.37	4.13		3	3	2.37	2.81		2	7	3.46	4.21		3	7	2.7	5.96		2	3	3.46	2.7		3	7	2.7	4.21
8	3	4.13	2.81		8	4	4.13	3.79		7	4	4.21	2.62		7	4	5.96	3.88		7	7	4.21	5.96		7	4	5.96	2.62
3	4	2.81	3.79		3	4	2.81	3.75		4	3	2.62	2.96		4	7	3.88	4.13		4	4	2.62	3.88		4	3	3.88	2.96
4	4	3.79	3.75		4	3	3.79	3.71		3	6	2.96	3.88		7	5	4.13	3.96		3	7	2.96	4.13		7	6	4.13	3.88
4	3	3.75	3.71		4	7	3.75	5.42		6	7	3.88	4.35		5	6	3.96	6		6	5	3.88	3.96		5	7	3.96	4.35
3	7	3.71	5.42		3	7	3.71	3.71		7	6	4.35	3.48		6	7	6	4.84		7	6	4.35	6		6	6	6	3.48
7	7	5.42	3.71		7	3	5.42	2.9		6	4	3.48	2.77		7	8	4.84	3.71		6	7	3.48	4.84		7	4	4.84	2.77
7	3	3.71	2.9		7	6	3.71	4.57		4	5	2.77	3.17		8	6	3.71	2.79		4	8	2.77	3.71		8	5	3.71	3.17
3	6	2.9	4.57		3	4	2.9	3.71		5	7	3.17	3.29		6	7	2.79	3.75		5	6	3.17	2.79		6	7	2.79	3.29
6	4	4.57	3.71		6	5	4.57	2.79		7	6	3.29	4.08		7	7	3.75	6		7	7	3.29	3.75		7	6	3.75	4.08
4	5	3.71	2.79		4	4	3.71	3.63		6	5	4.08	3.48		7	4	6	2.25		6	7	4.08	6		7	5	6	3.48
5	4	2.79	3.63		5	5	2.79	4.84		5	3	3.48	2.23		4	5	2.25	4.41		5	4	3.48	2.25		4	3	2.25	2.23
4	5	3.63	4.84		4	7	3.63	3.29		3	4	2.23	2.62		5	6	4.41	5.87		3	5	2.23	4.41		5	4	4.41	2.62
5	7	4.84	3.29		5	6	4.84	2.25		4	5	2.62	3.46		6	6	5.87	4.57		4	6	2.62	5.87		6	5	5.87	3.46
7	6	3.29	2.25		7	5	3.29	4.1		5	4	3.46	3.88		6	6	4.57	2.61		5	6	3.46	4.57		6	4	4.57	3.88
6	5	2.25	4.1		6	3	2.25	2.7		4	5	3.88	3.19		6	4	2.61	5.02		4	6	3.88	2.61		6	5	2.61	3.19
5	3	4.1	2.7		5	3	4.1	3.33		5	4	3.19	3.4		4	7	5.02	5.53		5	4	3.19	5.02		4	4	5.02	3.4
3	3	2.7	3.33		3	4	2.7	4.42		4	7	3.4	4.27		7	5	5.53	4.22		4	7	3.4	5.53		7	7	5.53	4.27
3	4	3.33	4.42		3	3	3.33	2.27		7	5	4.27	4.37		5	4	4.22	2.26		7	5	4.27	4.22		5	5	4.22	4.37
4	3	4.42	2.27		4	7	4.42	2.61		5	6	4.37	3.69		4	4	2.26	4.06		5	4	4.37	2.26		4	6	2.26	3.69
3	7	2.27	2.61		3	7	2.27	3.71		6	5	3.69	3.52		4	6	4.06	3.71		6	4	3.69	4.06		4	5	4.06	3.52
7	7	2.61	3.71		7	7	2.61	4.04		5	4	3.52	3.29		6	8	3.71	4.36		5	6	3.52	3.71		6	4	3.71	3.29
7	7	3.71	4.04		7	5	3.71	3.04		4	5	3.29	3.38		8	7	4.36	4.3		4	8	3.29	4.36		8	5	4.36	3.38
7	5	4.04	3.04		7	7	4.04	5.96		5	4	3.38	2.65		7	4	4.3	2.2		5	7	3.38	4.3		7	4	4.3	2.65
5	7	3.04	5.96		5	4	3.04	2.25		4	7	2.65	4.44		4	7	2.2	5.57		4	4	2.65	2.2		4	7	2.2	4.44
7	4	5.96	2.25		7	6	5.96	4		7	3	4.44	3.29		7	4	5.57	5.13		7	7	4.44	5.57		7	3	5.57	3.29
4	6	2.25	4		4	4	2.25	2.54		3	3	3.29	2.92		4	6	5.13	3.57		3	4	3.29	5.13		4	3	5.13	2.92
6	4	4	2.54		6	3	4	2.26		3	4	2.92	2.94		6	4	3.57	3.58		3	6	2.92	3.57		6	4	3.57	2.94
4	3	2.54	2.26		4	7	2.54	3.81		4	5	2.94	3.58		4	7	3.58	6.36		4	4	2.94	3.58		4	5	3.58	3.58
3	7	2.26	3.81		3	5	2.26	4.42		5		3.58			7		6.36			5	7	3.58	6.36		7		6.36
7	5	3.81	4.42		7	7	3.81	3.5
5	7	4.42	3.5		5	4	4.42	3.05
7	4	3.5	3.05		7	7	3.5	2.63
4	7	3.05	2.63		4	8	3.05	4.32
7	8	2.63	4.32		7	5	2.63	3.06
8	5	4.32	3.06		8	7	4.32	5.87
5	7	3.06	5.87		5	4	3.06	3.15
7	4	5.87	3.15		7	3	5.87	4.29
4	3	3.15	4.29		4	7	3.15	3.62
3	7	4.29	3.62		3	5	4.29	4.07
7	5	3.62	4.07		7	3	3.62	3.44
5	3	4.07	3.44		5	7	4.07	4.04
3	7	3.44	4.04		3	3	3.44	2.25
7	3	4.04	2.25		7	5	4.04	4
3	5	2.25	4		3	6	2.25	3.33
5	6	4	3.33		5	7	4	3.29
6	7	3.33	3.29		6	4	3.33	2.6
7	4	3.29	2.6		7	5	3.29	3.79
4	5	2.6	3.79		4	2	2.6	3.46
5	2	3.79	3.46		5	3	3.79	2.7
2	3	3.46	2.7		2	7	3.46	4.21
3	7	2.7	4.21		3	7	2.7	5.96
7	7	4.21	5.96		7	4	4.21	2.62
7	4	5.96	2.62		7	4	5.96	3.88
4	4	2.62	3.88		4	3	2.62	2.96
4	3	3.88	2.96		4	7	3.88	4.13
3	7	2.96	4.13		3	6	2.96	3.88
7	6	4.13	3.88		7	5	4.13	3.96
6	5	3.88	3.96		6	7	3.88	4.35
5	7	3.96	4.35		5	6	3.96	6
7	6	4.35	6		7	6	4.35	3.48
6	6	6	3.48		6	7	6	4.84
6	7	3.48	4.84		6	4	3.48	2.77
7	4	4.84	2.77		7	8	4.84	3.71
4	8	2.77	3.71		4	5	2.77	3.17
8	5	3.71	3.17		8	6	3.71	2.79
5	6	3.17	2.79		5	7	3.17	3.29
6	7	2.79	3.29		6	7	2.79	3.75
7	7	3.29	3.75		7	6	3.29	4.08
7	6	3.75	4.08		7	7	3.75	6
6	7	4.08	6		6	5	4.08	3.48
7	5	6	3.48		7	4	6	2.25
5	4	3.48	2.25		5	3	3.48	2.23
4	3	2.25	2.23		4	5	2.25	4.41
3	5	2.23	4.41		3	4	2.23	2.62
5	4	4.41	2.62		5	6	4.41	5.87
4	6	2.62	5.87		4	5	2.62	3.46
6	5	5.87	3.46		6	6	5.87	4.57
5	6	3.46	4.57		5	4	3.46	3.88
6	4	4.57	3.88		6	6	4.57	2.61
4	6	3.88	2.61		4	5	3.88	3.19
6	5	2.61	3.19		6	4	2.61	5.02
5	4	3.19	5.02		5	4	3.19	3.4
4	4	5.02	3.4		4	7	5.02	5.53
4	7	3.4	5.53		4	7	3.4	4.27
7	7	5.53	4.27		7	5	5.53	4.22
7	5	4.27	4.22		7	5	4.27	4.37
5	5	4.22	4.37		5	4	4.22	2.26
5	4	4.37	2.26		5	6	4.37	3.69
4	6	2.26	3.69		4	4	2.26	4.06
6	4	3.69	4.06		6	5	3.69	3.52
4	5	4.06	3.52		4	6	4.06	3.71
5	6	3.52	3.71		5	4	3.52	3.29
6	4	3.71	3.29		6	8	3.71	4.36
4	8	3.29	4.36		4	5	3.29	3.38
8	5	4.36	3.38		8	7	4.36	4.3
5	7	3.38	4.3		5	4	3.38	2.65
7	4	4.3	2.65		7	4	4.3	2.2
4	4	2.65	2.2		4	7	2.65	4.44
4	7	2.2	4.44		4	7	2.2	5.57
7	7	4.44	5.57		7	3	4.44	3.29
7	3	5.57	3.29		7	4	5.57	5.13
3	4	3.29	5.13		3	3	3.29	2.92
4	3	5.13	2.92		4	6	5.13	3.57
3	6	2.92	3.57		3	4	2.92	2.94
6	4	3.57	2.94		6	4	3.57	3.58
4	4	2.94	3.58		4	5	2.94	3.58
4	5	3.58	3.58		4	7	3.58	6.36
5	7	3.58	6.36		5		3.58
7		6.36			7		6.36

## Sheet: 铃声
	5	4.06	6.36
5	6	6.36	2.26
6	8	2.26	5.87
8	2	5.87	3.96
2	7	3.96	4.04
7	3	4.04	4.57
3	5	4.57	5.02
5	6	5.02	4
6	2	4	4.07
2	2	4.07	4.29
2		4.29	4.3
	4	4.3	5.13
4	2	5.13	2.2
2	6	2.2	3.57
6	5	3.57	4.32
5	6	4.32	4.41
6	3	4.41	5.53
3	3	5.53	6
3	8	6	4.13
8	6	4.13	4.84
6	6	4.84	3.75
6	6	3.75	3.58
6	6	3.58	3.79
6	4	3.79	3.88
4	6	3.88	3.29
6	8	3.29	3.71
8	7	3.71	4.36
7	2	4.36	4.42
2	6	4.42	5.96
6	4	5.96	3.05
4	8	3.05	2.61
8	4	2.61	4.22
4	7	4.22	2.25
7	8	2.25	5.57
8	2	5.57	3.71
2	5	3.71	2.7
5	1	2.7	2.79
1	1	2.79	5.87
1	3	5.87	6
3	1	6	3.96
1	1	3.96	2.7
1	5	2.7	4.13
5	5	4.13	4.41
5	4	4.41	3.57
4	2	3.57	5.87
2	2	5.87	2.2
2	5	2.2	4.84
5	7	4.84	3.29
7	8	3.29	4.04
8	8	4.04	4
8	4	4	3.05
4	2	3.05	5.13
2	3	5.13	4.07
3		4.07	4.36
		4.36	3.71
	2	3.71	5.02
2	2	5.02	4.57
2	1	4.57	4.22
1	8	4.22	3.75
8	2	3.75	2.26
2	6	2.26	2.79
6	2	2.79	4.29
2	7	4.29	6.36
7	8	6.36	5.87
8	5	5.87	5.53
5		5.53	5.57
	2	5.57	4.06
2	8	4.06	4.3
8	5	4.3	5.96
5	2	5.96	3.79
2	2	3.79	3.88
2	2	3.88	4.42
2	5	4.42	4.32
5	3	4.32	3.71
3	8	3.71	2.61
8	6	2.61	3.58
6	8	3.58	6
8		6	6
	8	6	2.25
8		2.25
