# Supplementary material for: Sequential biases on subjective judgments: Evidence from face attractiveness and ringtone agreeableness judgment
Source: PLoS One. 2018 Jun 11;13(6):e0198723. doi: 10.1371/journal.pone.0198723 (PMC5995378; doi:10.1371/journal.pone.0198723)
Supplement: S1 Data — (ZIP) [file pone.0198723.s001.zip › all the data/Exp 5/666 .xlsx]

## Sheet: Sheet1
3	5	3.62	5.01786		3	3	3.62	2.88		3	3	3.62	2.88		5	7	5.01786	5.52727		3	5	3.62	5.01786		5	3	5.01786	2.88
5	3	5.01786	2.88		5	7	5.01786	5.52727		3	4	2.88	4.1		7	3	5.52727	5.87037		3	7	2.88	5.52727		7	4	5.52727	4.1
3	7	2.88	5.52727		3	4	2.88	4.1		4	6	4.1	3.71		3	5	5.87037	4.07143		4	3	4.1	5.87037		3	6	5.87037	3.71
7	4	5.52727	4.1		7	3	5.52727	5.87037		6	5	3.71	3.65		5	8	4.07143	6.36364		6	5	3.71	4.07143		5	5	4.07143	3.65
4	3	4.1	5.87037		4	6	4.1	3.71		5	1	3.65	2.54		8	5	6.36364	2.61111		5	8	3.65	6.36364		8	1	6.36364	2.54
3	6	5.87037	3.71		3	5	5.87037	4.07143		1	3	2.54	3.33		5	4	2.61111	3.78571		1	5	2.54	2.61111		5	3	2.61111	3.33
6	5	3.71	4.07143		6	5	3.71	3.65		3	6	3.33	5.42		4	5	3.78571	4		3	4	3.33	3.78571		4	6	3.78571	5.42
5	5	4.07143	3.65		5	8	4.07143	6.36364		6	1	5.42	2.71		5	3	4	4.03636		6	5	5.42	4		5	1	4	2.71
5	8	3.65	6.36364		5	1	3.65	2.54		1	2	2.71	3.75		3	3	4.03636	5.57143		1	3	2.71	4.03636		3	2	4.03636	3.75
8	1	6.36364	2.54		8	5	6.36364	2.61111		2	2	3.75	2.9		3	4	5.57143	5.87273		2	3	3.75	5.57143		3	2	5.57143	2.9
1	5	2.54	2.61111		1	3	2.54	3.33		2	5	2.9	3.87		4	3	5.87273	2.78571		2	4	2.9	5.87273		4	5	5.87273	3.87
5	3	2.61111	3.33		5	4	2.61111	3.78571		5	3	3.87	3.13		3	6	2.78571	4.32143		5	3	3.87	2.78571		3	3	2.78571	3.13
3	4	3.33	3.78571		3	6	3.33	5.42		3	5	3.13	4.06		6	5	4.32143	4.41818		3	6	3.13	4.32143		6	5	4.32143	4.06
4	6	3.78571	5.42		4	5	3.78571	4		5	5	4.06	3.98		5	3	4.41818	2.25		5	5	4.06	4.41818		5	5	4.41818	3.98
6	5	5.42	4		6	1	5.42	2.71		5	6	3.98	3.71		3	6	2.25	4.28571		5	3	3.98	2.25		3	6	2.25	3.71
5	1	4	2.71		5	3	4	4.03636		6	2	3.71	4.42		6	2	4.28571	4.12727		6	6	3.71	4.28571		6	2	4.28571	4.42
1	3	2.71	4.03636		1	2	2.71	3.75		2	1	4.42	2.02		2	4	4.12727	3.70909		2	2	4.42	4.12727		2	1	4.12727	2.02
3	2	4.03636	3.75		3	3	4.03636	5.57143		1	4	2.02	3.21		4	4	3.70909	2.69643		1	4	2.02	3.70909		4	4	3.70909	3.21
2	3	3.75	5.57143		2	2	3.75	2.9		4	2	3.21	2.27		4	7	2.69643	3.75		4	4	3.21	2.69643		4	2	2.69643	2.27
3	2	5.57143	2.9		3	4	5.57143	5.87273		2	4	2.27	3.52		7	5	3.75	3.28571		2	7	2.27	3.75		7	4	3.75	3.52
2	4	2.9	5.87273		2	5	2.9	3.87		4	5	3.52	4.52		5	3	3.28571	2.26415		4	5	3.52	3.28571		5	5	3.28571	4.52
4	5	5.87273	3.87		4	3	5.87273	2.78571		5	4	4.52	3.33		3	5	2.26415	3.58182		5	3	4.52	2.26415		3	4	2.26415	3.33
5	3	3.87	2.78571		5	3	3.87	3.13		4	5	3.33	3.94		5	4	3.58182	3.05455		4	5	3.33	3.58182		5	5	3.58182	3.94
3	3	2.78571	3.13		3	6	2.78571	4.32143		5	3	3.94	3.44		4	3	3.05455	3.96429		5	4	3.94	3.05455		4	3	3.05455	3.44
3	6	3.13	4.32143		3	5	3.13	4.06		3	2	3.44	3.63		3	7	3.96429	6		3	3	3.44	3.96429		3	2	3.96429	3.63
6	5	4.32143	4.06		6	5	4.32143	4.41818		2	6	3.63	3.29		7	8	6	5.96429		2	7	3.63	6		7	6	6	3.29
5	5	4.06	4.41818		5	5	4.06	3.98		6	5	3.29	3.04		8	6	5.96429	4.30357		6	8	3.29	5.96429		8	5	5.96429	3.04
5	5	4.41818	3.98		5	3	4.41818	2.25		5	1	3.04	3.13		6	7	4.30357	6		5	6	3.04	4.30357		6	1	4.30357	3.13
5	3	3.98	2.25		5	6	3.98	3.71		1	3	3.13	2.67		7	4	6	3.875		1	7	3.13	6		7	3	6	2.67
3	6	2.25	3.71		3	6	2.25	4.28571		3	6	2.67	5.83		4	7	3.875	4.21818		3	4	2.67	3.875		4	6	3.875	5.83
6	6	3.71	4.28571		6	2	3.71	4.42		6	1	5.83	2.85		7	6	4.21818	4.35714		6	7	5.83	4.21818		7	1	4.21818	2.85
6	2	4.28571	4.42		6	2	4.28571	4.12727		1	3	2.85	3.23		6	6	4.35714	4.57143		1	6	2.85	4.35714		6	3	4.35714	3.23
2	2	4.42	4.12727		2	1	4.42	2.02		3	2	3.23	2.37		6	5	4.57143	3.71429		3	6	3.23	4.57143		6	2	4.57143	2.37
2	1	4.12727	2.02		2	4	4.12727	3.70909		2	1	2.37	2.81		5	7	3.71429	4.83636		2	5	2.37	3.71429		5	1	3.71429	2.81
1	4	2.02	3.70909		1	4	2.02	3.21		1	3	2.81	2.38		7	6	4.83636	3.57143		1	7	2.81	4.83636		7	3	4.83636	2.38
4	4	3.70909	3.21		4	4	3.70909	2.69643		3	1	2.38	3.25		6	3	3.57143	2.19643		3	6	2.38	3.57143		6	1	3.57143	3.25
4	4	3.21	2.69643		4	2	3.21	2.27		1	1	3.25	2.25		3	3	2.19643	4.06122		1	3	3.25	2.19643		3	1	2.19643	2.25
4	2	2.69643	2.27		4	7	2.69643	3.75		1	2	2.25	3.23		3	5	4.06122	5.125		1	3	2.25	4.06122		3	2	4.06122	3.23
2	7	2.27	3.75		2	4	2.27	3.52		2	5	3.23	2.87		5	6	5.125	4.41071		2	5	3.23	5.125		5	5	5.125	2.87
7	4	3.75	3.52		7	5	3.75	3.28571		5	2	2.87	3.29		6	3	4.41071	4.03636		5	6	2.87	4.41071		6	2	4.41071	3.29
4	5	3.52	3.28571		4	5	3.52	4.52		2	3	3.29	3.38		3	4	4.03636	3.71429		2	3	3.29	4.03636		3	3	4.03636	3.38
5	5	3.28571	4.52		5	3	3.28571	2.26415		3	2	3.38	3.44		4	3	3.71429	2.26415		3	4	3.38	3.71429		4	2	3.71429	3.44
5	3	4.52	2.26415		5	4	4.52	3.33		2	5	3.44	4.37		3	8	2.26415	3.75		2	3	3.44	2.26415		3	5	2.26415	4.37
3	4	2.26415	3.33		3	5	2.26415	3.58182		5	4	4.37	2.77		8	7	3.75	6.36364		5	8	4.37	3.75		8	4	3.75	2.77
4	5	3.33	3.58182		4	5	3.33	3.94		4	5	2.77	3.48		7	6	6.36364	5.96429		4	7	2.77	6.36364		7	5	6.36364	3.48
5	5	3.58182	3.94		5	4	3.58182	3.05455		5	5	3.48	3.5		6	5	5.96429	5.87273		5	6	3.48	5.96429		6	5	5.96429	3.5
5	4	3.94	3.05455		5	3	3.94	3.44		5	4	3.5	4.35		5	4	5.87273	4.41071		5	5	3.5	5.87273		5	4	5.87273	4.35
4	3	3.05455	3.44		4	3	3.05455	3.96429		4	3	4.35	2.94		4	3	4.41071	4.06122		4	4	4.35	4.41071		4	3	4.41071	2.94
3	3	3.44	3.96429		3	2	3.44	3.63		3	1	2.94	2.6		3	4	4.06122	4.57143		3	3	2.94	4.06122		3	1	4.06122	2.6
3	2	3.96429	3.63		3	7	3.96429	6		1	2	2.6	2.25		4	5	4.57143	6		1	4	2.6	4.57143		4	2	4.57143	2.25
2	7	3.63	6		2	6	3.63	3.29		2	1	2.25	3.06		5	5	6	6		2	5	2.25	6		5	1	6	3.06
7	6	6	3.29		7	8	6	5.96429		1	2	3.06	3.33		5	3	6	3.96429		1	5	3.06	6		5	2	6	3.33
6	8	3.29	5.96429		6	5	3.29	3.04		2	2	3.33	2.63		3	3	3.96429	4.07143		2	3	3.33	3.96429		3	2	3.96429	2.63
8	5	5.96429	3.04		8	6	5.96429	4.30357		2	4	2.63	4.21		3	4	4.07143	5.125		2	3	2.63	4.07143		3	4	4.07143	4.21
5	6	3.04	4.30357		5	1	3.04	3.13		4	5	4.21	3.81		4	5	5.125	4.32143		4	4	4.21	5.125		4	5	5.125	3.81
6	1	4.30357	3.13		6	7	4.30357	6		5	2	3.81	2.23		5	3	4.32143	3.78571		5	5	3.81	4.32143		5	2	4.32143	2.23
1	7	3.13	6		1	3	3.13	2.67		2	3	2.23	3.88		3	5	3.78571	4.28571		2	3	2.23	3.78571		3	3	3.78571	3.88
7	3	6	2.67		7	4	6	3.875		3	2	3.88	3.62		5	4	4.28571	5.57143		3	5	3.88	4.28571		5	2	4.28571	3.62
3	4	2.67	3.875		3	6	2.67	5.83		2	1	3.62	2.62		4	5	5.57143	4.83636		2	4	3.62	5.57143		4	1	5.57143	2.62
4	6	3.875	5.83		4	7	3.875	4.21818		1	5	2.62	4.44		5	4	4.83636	4		1	5	2.62	4.83636		5	5	4.83636	4.44
6	7	5.83	4.21818		6	1	5.83	2.85		5	4	4.44	3.58		4	3	4	4.12727		5	4	4.44	4		4	4	4	3.58
7	1	4.21818	2.85		7	6	4.21818	4.35714		4	1	3.58	3.88		3	4	4.12727	4.41818		4	3	3.58	4.12727		3	1	4.12727	3.88
1	6	2.85	4.35714		1	3	2.85	3.23		1	1	3.88	3.17		4	5	4.41818	5.01786		1	4	3.88	4.41818		4	1	4.41818	3.17
6	3	4.35714	3.23		6	6	4.35714	4.57143		1	2	3.17	3.29		5	4	5.01786	3.57143		1	5	3.17	5.01786		5	2	5.01786	3.29
3	6	3.23	4.57143		3	2	3.23	2.37		2	3	3.29	3.46		4	3	3.57143	2.69643		2	4	3.29	3.57143		4	3	3.57143	3.46
6	2	4.57143	2.37		6	5	4.57143	3.71429		3	4	3.46	3.52		3	4	2.69643	3.875		3	3	3.46	2.69643		3	4	2.69643	3.52
2	5	2.37	3.71429		2	1	2.37	2.81		4	3	3.52	2.62		4	3	3.875	2.61111		4	4	3.52	3.875		4	3	3.875	2.62
5	1	3.71429	2.81		5	7	3.71429	4.83636		3	4	2.62	3.48		3	4	2.61111	3.28571		3	3	2.62	2.61111		3	4	2.61111	3.48
1	7	2.81	4.83636		1	3	2.81	2.38		4	3	3.48	3.4		4	4	3.28571	2.78571		4	4	3.48	3.28571		4	3	3.28571	3.4
7	3	4.83636	2.38		7	6	4.83636	3.57143		3	4	3.4	3.19		4	5	2.78571	4.30357		3	4	3.4	2.78571		4	4	2.78571	3.19
3	6	2.38	3.57143		3	1	2.38	3.25		4	2	3.19	2.92		5	6	4.30357	4.21818		4	5	3.19	4.30357		5	2	4.30357	2.92
6	1	3.57143	3.25		6	3	3.57143	2.19643		2	2	2.92	2.96		6	7	4.21818	5.52727		2	6	2.92	4.21818		6	2	4.21818	2.96
1	3	3.25	2.19643		1	1	3.25	2.25		2	5	2.96	2.65		7	4	5.52727	3.05455		2	7	2.96	5.52727		7	5	5.52727	2.65
3	1	2.19643	2.25		3	3	2.19643	4.06122		5	5	2.65	4.27		4	5	3.05455	5.87037		5	4	2.65	3.05455		4	5	3.05455	4.27
1	3	2.25	4.06122		1	2	2.25	3.23		5	4	4.27	3.15		5	4	5.87037	4.35714		5	5	4.27	5.87037		5	4	5.87037	3.15
3	2	4.06122	3.23		3	5	4.06122	5.125		4	3	3.15	3.69		4	4	4.35714	3.70909		4	4	3.15	4.35714		4	3	4.35714	3.69
2	5	3.23	5.125		2	5	3.23	2.87		3	5	3.69	4.08		4	3	3.70909	2.19643		3	4	3.69	3.70909		4	5	3.70909	4.08
5	5	5.125	2.87		5	6	5.125	4.41071		5	3	4.08	3.29		3	5	2.19643	3.58182		5	3	4.08	2.19643		3	3	2.19643	3.29
5	6	2.87	4.41071		5	2	2.87	3.29		3	3	3.29	3.46		5	4	3.58182	2.25		3	5	3.29	3.58182		5	3	3.58182	3.46
6		4.41071			6	3	4.41071	4.03636		3		3.46			4		2.25			3	4	3.46	2.25		4		2.25
2	3	3.29	4.03636		2	3	3.29	3.38
3	3	4.03636	3.38		3	4	4.03636	3.71429
3	4	3.38	3.71429		3	2	3.38	3.44
4	2	3.71429	3.44		4	3	3.71429	2.26415
2	3	3.44	2.26415		2	5	3.44	4.37
3	5	2.26415	4.37		3	8	2.26415	3.75
5	8	4.37	3.75		5	4	4.37	2.77
8	4	3.75	2.77		8	7	3.75	6.36364
4	7	2.77	6.36364		4	5	2.77	3.48
7	5	6.36364	3.48		7	6	6.36364	5.96429
5	6	3.48	5.96429		5	5	3.48	3.5
6	5	5.96429	3.5		6	5	5.96429	5.87273
5	5	3.5	5.87273		5	4	3.5	4.35
5	4	5.87273	4.35		5	4	5.87273	4.41071
4	4	4.35	4.41071		4	3	4.35	2.94
4	3	4.41071	2.94		4	3	4.41071	4.06122
3	3	2.94	4.06122		3	1	2.94	2.6
3	1	4.06122	2.6		3	4	4.06122	4.57143
1	4	2.6	4.57143		1	2	2.6	2.25
4	2	4.57143	2.25		4	5	4.57143	6
2	5	2.25	6		2	1	2.25	3.06
5	1	6	3.06		5	5	6	6
1	5	3.06	6		1	2	3.06	3.33
5	2	6	3.33		5	3	6	3.96429
2	3	3.33	3.96429		2	2	3.33	2.63
3	2	3.96429	2.63		3	3	3.96429	4.07143
2	3	2.63	4.07143		2	4	2.63	4.21
3	4	4.07143	4.21		3	4	4.07143	5.125
4	4	4.21	5.125		4	5	4.21	3.81
4	5	5.125	3.81		4	5	5.125	4.32143
5	5	3.81	4.32143		5	2	3.81	2.23
5	2	4.32143	2.23		5	3	4.32143	3.78571
2	3	2.23	3.78571		2	3	2.23	3.88
3	3	3.78571	3.88		3	5	3.78571	4.28571
3	5	3.88	4.28571		3	2	3.88	3.62
5	2	4.28571	3.62		5	4	4.28571	5.57143
2	4	3.62	5.57143		2	1	3.62	2.62
4	1	5.57143	2.62		4	5	5.57143	4.83636
1	5	2.62	4.83636		1	5	2.62	4.44
5	5	4.83636	4.44		5	4	4.83636	4
5	4	4.44	4		5	4	4.44	3.58
4	4	4	3.58		4	3	4	4.12727
4	3	3.58	4.12727		4	1	3.58	3.88
3	1	4.12727	3.88		3	4	4.12727	4.41818
1	4	3.88	4.41818		1	1	3.88	3.17
4	1	4.41818	3.17		4	5	4.41818	5.01786
1	5	3.17	5.01786		1	2	3.17	3.29
5	2	5.01786	3.29		5	4	5.01786	3.57143
2	4	3.29	3.57143		2	3	3.29	3.46
4	3	3.57143	3.46		4	3	3.57143	2.69643
3	3	3.46	2.69643		3	4	3.46	3.52
3	4	2.69643	3.52		3	4	2.69643	3.875
4	4	3.52	3.875		4	3	3.52	2.62
4	3	3.875	2.62		4	3	3.875	2.61111
3	3	2.62	2.61111		3	4	2.62	3.48
3	4	2.61111	3.48		3	4	2.61111	3.28571
4	4	3.48	3.28571		4	3	3.48	3.4
4	3	3.28571	3.4		4	4	3.28571	2.78571
3	4	3.4	2.78571		3	4	3.4	3.19
4	4	2.78571	3.19		4	5	2.78571	4.30357
4	5	3.19	4.30357		4	2	3.19	2.92
5	2	4.30357	2.92		5	6	4.30357	4.21818
2	6	2.92	4.21818		2	2	2.92	2.96
6	2	4.21818	2.96		6	7	4.21818	5.52727
2	7	2.96	5.52727		2	5	2.96	2.65
7	5	5.52727	2.65		7	4	5.52727	3.05455
5	4	2.65	3.05455		5	5	2.65	4.27
4	5	3.05455	4.27		4	5	3.05455	5.87037
5	5	4.27	5.87037		5	4	4.27	3.15
5	4	5.87037	3.15		5	4	5.87037	4.35714
4	4	3.15	4.35714		4	3	3.15	3.69
4	3	4.35714	3.69		4	4	4.35714	3.70909
3	4	3.69	3.70909		3	5	3.69	4.08
4	5	3.70909	4.08		4	3	3.70909	2.19643
5	3	4.08	2.19643		5	3	4.08	3.29
3	3	2.19643	3.29		3	5	2.19643	3.58182
3	5	3.29	3.58182		3	3	3.29	3.46
5	3	3.58182	3.46		5	4	3.58182	2.25
3	4	3.46	2.25		3		3.46
4		2.25			4		2.25
