# Supplementary material for: Sequential biases on subjective judgments: Evidence from face attractiveness and ringtone agreeableness judgment
Source: PLoS One. 2018 Jun 11;13(6):e0198723. doi: 10.1371/journal.pone.0198723 (PMC5995378; doi:10.1371/journal.pone.0198723)
Supplement: S1 Data — (ZIP) [file pone.0198723.s001.zip › all the data/pre-evaluation/26 raters' ratings (twice) for 80 faces.xls]

## Sheet: Sheet1
1~1	1~2	2~1	2~2	3~1	3~2	4~1	4~2	5~1	5~2	6~1	6~2	8·1	8·2	9·1	9·2	11·1	11·2	12·1	12·2	13·1	13·2	14·1	14·2	16·1	16·2	17·1	17·2	18·1	18·2	19·1	19·2	21·1	21·2	22·1	22·2	23·1	23·2	24·1	24·2	25·1	25·2	26·1	26·2	27·1	27·2	28·1	28·2	29·1	29·2
4	2	4	3	6	5	5	6	2	2	1	2	4	5	8	5	5	5	2	2	4	2	3	1	5	3	4	4	3	3	1	1	4	4	2	6	3	3	4	5	2	2	4	4	4	5	3	3	4	5
3	2	3	5	5	2	4	4	3	2	1	5	4	2	4	2	4	3	2	2	2	2	1	1	4	4	3	3	4	5	1	3	4	3	1	2	4	3	5	5	3	4	6	5	4	5	4	4	5	4
4	2	1	1	4	3	4	5	4	1	2	3	3	3	4	4	4	2	1	1	2	1	1	1	4	3	3	2	3	3	2	2	4	3	2	2	3	2	4	4	4	3	3	4	2	3	3	2	2	3
2	2	2	3	3	2	4	4	6	5	4	4	4	4	3	4	3	3	1	1	2	1	2	1	3	3	2	5	4	3	2	1	3	3	2	2	2	2	3	4	4	4	3	6	3	3	3	2	4	3
3	2	1	2	3	2	3	6	2	3	4	3	2	2	3	3	3	4	3	1	2	1	1	1	4	4	2	4	2	2	1	1	3	3	2	3	2	1	4	4	5	2	4	4	3	3	3	2	4	4
4	2	4	6	4	3	5	6	1	2	6	5	3	3	6	5	6	4	6	4	2	1	3	1	3	2	3	3	2	2	2	3	4	4	4	1	3	2	3	4	4	4	5	4	3	2	2	2	3	4
4	3	4	5	5	4	6	8	2	1	5	2	6	6	7	7	7	3	5	5	3	3	7	4	6	6	5	7	5	5	3	3	5	3	5	2	3	4	6	6	5	3	7	8	2	3	1	2	6	6
3	1	2	2	2	3	6	6	2	2	4	4	5	3	5	2	3	3	4	2	2	1	1	1	4	4	4	6	3	3	1	3	3	3	2	2	4	2	5	6	4	3	3	5	3	3	4	2	4	4
2	1	2	2	2	2	5	4	1	1	4	2	5	3	1	1	4	6	4	1	2	1	1	1	3	4	2	2	2	2	1	2	2	2	2	2	2	2	4	4	4	4	5	3	2	4	3	2	4	3
1	1	1	1	1	2	5	6	1	1	1	2	3	2	1	1	2	3	2	1	1	1	1	1	3	2	1	2	1	2	1	1	2	2	3	1	1	1	5	5	2	4	4	5	2	1	2	2	2	4
3	2	5	6	2	3	5	8	2	2	1	2	5	5	2	3	2	3	3	5	1	1	1	1	6	5	3	4	4	3	1	2	2	3	7	3	2	2	4	5	4	6	2	3	4	4	4	4	2	3
5	4	1	2	3	3	6	6	2	7	7	6	2	2	3	6	2	3	1	2	1	1	3	1	5	4	3	2	7	5	3	5	5	4	3	3	2	3	3	4	2	5	5	3	2	1	2	1	4	4
4	3	2	4	3	3	6	8	3	2	3	5	4	3	4	4	2	4	2	2	2	2	4	1	4	3	5	4	5	3	2	1	5	4	4	3	3	2	4	4	2	3	5	4	2	3	4	4	4	3
4	3	2	3	5	3	7	6	2	2	6	8	4	2	3	3	2	3	2	4	1	1	4	4	4	3	2	5	7	3	1	3	3	3	4	3	4	1	4	5	2	4	4	4	4	3	2	2	4	5
2	3	5	5	3	4	7	6	3	2	6	2	4	4	4	4	5	3	5	4	2	1	4	2	3	3	4	5	5	4	3	3	3	3	4	2	4	2	5	5	2	4	4	6	3	3	3	3	4	4
5	5	6	7	2	2	8	7	4	5	8	5	6	5	5	7	6	2	7	7	2	2	6	2	6	3	3	3	8	8	4	6	6	6	7	7	5	6	5	4	8	8	8	5	8	8	6	7	6	5
6	5	6	5	3	4	8	8	6	8	8	8	6	7	8	8	5	7	7	8	5	4	7	6	7	7	3	4	6	4	4	6	4	4	8	3	3	4	6	7	6	6	6	6	6	6	7	5	5	5
3	3	1	2	4	4	7	5	6	4	7	6	5	4	7	5	5	7	3	2	2	1	4	2	5	4	4	6	6	4	3	3	4	3	6	2	3	2	4	4	6	8	4	4	3	4	3	3	4	3
2	2	1	4	3	5	7	7	2	1	4	8	5	5	4	1	3	2	1	2	1	1	6	3	4	4	2	2	5	3	3	3	3	3	4	2	2	2	4	4	5	3	2	3	5	5	3	2	3	4
2	2	3	2	3	5	7	7	1	2	5	4	5	5	1	4	5	5	4	4	2	1	3	2	5	4	2	4	6	5	4	5	4	4	2	6	2	1	5	4	5	5	6	7	3	2	3	3	4	5
3	2	2	2	3	2	6	5	2	2	4	2	4	5	1	3	6	5	1	1	1	1	2	1	3	3	2	4	5	3	3	2	4	6	1	7	1	2	3	4	4	3	2	3	3	2	2	3	4	3
2	2	2	1	3	2	5	5	4	1	7	8	3	2	4	4	4	2	1	1	1	1	2	1	3	3	1	2	4	2	3	2	3	4	2	3	2	3	4	4	4	8	3	5	2	3	1	3	3	3
2	2	3	4	5	5	7	6	2	2	7	4	3	3	4	5	6	3	2	1	2	3	2	1	5	5	3	3	4	5	3	4	3	5	4	3	4	2	5	5	6	2	3	5	3	6	5	3	4	3
4	3	5	5	4	5	7	6	3	4	8	6	3	5	8	8	6	3	2	2	1	1	3	1	4	4	3	4	5	3	3	4	3	4	6	7	3	3	4	6	4	3	6	4	4	6	5	3	4	3
3	2	4	5	4	3	8	8	3	3	3	1	4	3	4	4	6	3	4	4	2	1	4	3	5	5	3	3	5	4	4	4	3	4	5	6	2	2	4	4	4	5	5	4	4	5	2	3	2	4
3	2	1	1	3	3	7	6	3	1	2	1	5	4	4	4	4	3	1	1	1	1	1	1	4	3	4	5	4	4	3	4	4	5	3	1	2	2	3	4	4	4	7	7	3	3	3	3	6	6
2	1	1	1	2	2	5	4	1	1	1	1	3	2	2	3	4	2	1	1	1	1	1	1	3	3	3	2	3	2	3	3	3	3	4	2	1	1	3	4	2	2	6	3	1	3	3	2	4	3
3	2	5	6	4	3	7	7	1	4	8	8	4	4	4	7	3	2	3	4	1	1	3	2	5	4	4	3	4	4	3	4	4	4	1	5	2	3	4	4	3	5	3	4	2	3	3	3	4	3
1	1	1	1	1	3	6	6	1	1	4	2	2	2	1	3	1	3	1	1	1	1	1	1	2	3	2	3	1	3	1	1	2	3	1	2	3	2	3	4	3	2	6	5	2	3	2	3	2	3
1	1	1	3	1	3	6	7	2	2	1	2	2	3	1	1	1	2	1	1	1	1	1	1	3	2	2	5	1	2	1	4	2	3	1	2	2	2	3	4	3	4	5	3	2	3	3	2	5	6
1	2	2	3	3	4	7	8	1	2	1	2	5	2	2	5	5	3	2	5	1	1	1	1	5	3	3	3	2	4	3	5	3	4	2	3	3	3	3	4	4	7	5	3	3	3	3	2	4	4
1	2	1	1	2	2	8	4	1	1	1	5	4	2	1	1	4	2	1	1	1	1	1	1	2	2	2	3	2	2	2	1	3	3	3	7	2	1	4	4	4	5	4	3	3	1	2	2	3	3
1	2	1	1	3	2	8	5	1	2	1	1	4	4	1	3	4	2	2	5	1	1	1	1	2	3	2	3	3	4	2	3	3	4	2	2	3	2	5	6	4	3	2	3	4	5	2	6	3	5
5	4	2	5	4	2	6	6	3	3	8	1	6	7	2	5	4	2	4	4	2	1	2	3	6	5	1	4	4	4	4	4	4	4	4	3	3	2	6	6	2	2	6	7	4	5	3	4	5	5
4	3	6	7	5	4	7	6	6	6	8	6	5	5	4	7	5	2	5	3	1	1	4	3	7	6	3	6	5	5	4	5	4	5	3	2	3	3	6	6	2	4	2	4	5	6	5	5	5	4
3	2	2	2	2	3	6	6	2	1	7	8	5	3	4	4	3	5	4	1	1	1	1	1	2	3	2	2	2	2	3	2	3	3	6	3	2	1	4	4	1	1	4	3	2	3	3	3	2	3
3	2	2	4	3	4	6	8	7	7	6	8	4	4	5	4	3	3	3	5	1	1	1	1	3	4	4	5	4	4	3	4	4	4	5	2	3	2	5	6	4	5	6	7	4	2	4	3	5	5
3	2	2	5	3	3	7	6	1	1	6	8	4	3	6	5	3	2	6	6	1	1	1	1	4	3	4	4	3	2	4	5	3	3	5	8	2	3	3	4	3	5	6	6	2	3	3	6	3	4
2	2	2	4	4	4	7	6	5	3	4	5	6	4	6	7	5	3	2	3	1	2	3	2	4	3	4	4	4	4	5	5	3	5	4	7	2	3	5	5	2	8	6	5	5	4	3	3	4	4
2	2	3	4	4	1	6	5	3	2	4	1	3	3	4	4	3	2	3	4	1	1	1	1	3	3	5	3	4	3	2	3	2	2	6	2	1	1	4	4	2	2	4	3	3	5	3	2	4	4
2	2	3	5	5	5	6	6	5	4	4	8	4	4	5	5	6	2	2	4	2	1	1	1	4	3	6	6	5	4	2	3	4	4	3	1	2	3	6	5	2	3	5	5	4	4	3	3	3	5
5	4	3	5	5	5	5	6	6	6	8	8	6	7	7	8	4	3	1	1	3	2	3	4	5	4	6	5	5	5	3	5	5	6	8	6	1	2	6	5	4	3	5	5	2	2	2	2	3	5
3	3	1	1	3	4	5	6	2	1	7	1	5	5	2	5	4	2	1	1	1	1	1	1	4	3	3	4	2	2	3	4	4	3	4	2	2	2	5	4	2	4	5	6	3	2	3	2	4	4
2	2	2	4	4	4	6	6	1	1	7	4	4	5	4	2	4	6	2	5	2	2	1	1	3	3	3	4	3	3	2	2	2	4	4	1	3	2	3	4	2	5	5	4	4	6	4	3	4	3
3	3	4	5	4	4	7	7	2	3	8	2	6	6	4	4	7	1	6	4	1	1	1	1	4	4	3	3	5	4	3	5	4	5	6	8	2	1	5	5	2	6	6	3	4	5	2	4	3	4
2	2	3	5	4	4	6	6	2	3	8	3	3	2	3	4	5	2	3	1	2	2	1	1	3	4	2	5	2	3	3	2	3	4	2	1	2	1	3	4	3	6	4	4	4	4	4	3	2	5
2	2	1	1	3	2	6	4	1	3	2	5	4	2	1	1	3	2	1	1	1	1	1	1	2	3	2	3	2	1	3	2	3	3	3	1	1	1	3	4	1	3	4	3	3	3	2	2	3	3
2	2	1	2	2	4	5	6	1	1	5	1	4	2	2	6	3	2	1	1	1	1	1	1	3	4	2	3	2	3	3	3	3	3	8	1	1	1	4	4	1	3	6	3	3	3	3	2	3	3
2	2	1	4	3	3	5	4	2	1	5	2	4	4	7	4	6	2	4	1	1	1	1	1	3	4	3	3	3	5	3	3	4	5	7	7	3	1	5	4	2	4	7	5	2	4	3	3	4	4
2	2	2	7	4	5	8	8	3	2	8	2	3	2	7	4	3	3	6	2	1	1	3	1	7	5	3	5	2	4	4	5	3	3	7	8	2	2	6	6	2	5	5	5	4	3	3	3	5	4
3	2	1	3	3	3	6	6	2	2	5	4	3	5	4	4	3	4	2	3	1	1	1	1	3	3	3	5	2	3	3	2	3	4	4	2	2	1	4	5	3	5	7	5	1	2	3	5	4	5
2	1	1	3	4	3	5	4	2	1	2	4	2	2	3	4	3	3	3	2	1	1	1	1	3	3	2	3	2	2	3	2	2	3	4	6	2	1	4	3	4	4	5	3	4	2	3	2	3	3
2	1	4	5	3	3	6	5	2	4	2	2	2	4	4	7	5	2	2	3	2	1	4	3	4	3	2	4	4	5	3	5	5	3	6	8	3	2	4	5	4	4	5	4	2	4	3	2	4	3
2	1	2	3	4	4	5	5	1	2	1	2	4	5	1	1	1	3	1	1	1	2	1	1	3	2	4	4	3	2	3	2	3	3	2	3	2	1	4	5	4	1	3	5	3	4	2	2	5	4
2	2	5	1	4	4	6	6	2	4	1	5	4	5	4	4	3	3	5	2	1	1	1	3	5	4	3	5	4	5	5	2	5	5	6	3	2	3	5	6	2	8	6	4	5	5	4	4	4	5
4	3	5	6	5	4	7	5	3	5	1	1	3	4	5	7	5	2	4	5	2	2	4	4	5	6	6	6	4	4	3	2	3	5	6	5	3	3	6	4	3	4	6	6	4	4	5	4	5	6
3	2	1	2	5	3	6	7	2	2	1	1	5	4	4	4	3	2	6	4	1	1	2	1	4	4	5	5	4	4	4	1	3	4	6	4	3	3	4	4	3	5	3	6	4	4	4	3	3	5
3	3	5	5	4	3	6	7	3	4	2	3	5	3	5	4	5	3	6	1	1	1	3	4	5	4	4	5	3	4	4	3	3	4	5	3	3	2	4	4	3	2	2	4	3	4	4	4	3	3
4	3	4	4	3	3	5	6	5	2	3	1	4	4	6	4	4	2	3	1	1	1	3	1	5	5	2	3	3	4	4	3	3	4	4	2	3	3	4	5	4	4	6	5	6	6	4	3	3	4
2	2	1	3	3	3	7	6	2	1	2	2	3	2	4	1	3	3	2	1	1	1	2	1	4	3	3	3	2	2	3	4	5	3	7	2	3	2	4	5	2	1	5	5	4	6	2	4	3	5
3	4	3	4	3	2	6	5	5	3	4	8	6	5	3	3	4	3	3	1	1	1	3	4	6	4	6	5	6	7	4	5	6	6	3	6	3	1	6	6	4	7	6	6	3	5	4	5	6	6
3	2	3	2	2	2	7	8	5	4	4	2	4	2	3	4	3	2	5	3	1	1	4	2	4	5	6	4	4	4	3	4	3	3	3	6	3	4	4	5	2	3	5	4	3	3	4	2	4	5
2	1	5	5	4	4	5	5	2	1	1	1	3	4	2	1	3	3	4	4	2	2	1	1	4	3	7	6	3	4	2	1	3	2	2	2	2	1	5	5	2	4	4	3	5	5	3	3	5	5
2	2	4	4	3	3	8	8	3	1	1	1	5	5	1	4	4	3	7	8	1	2	1	4	5	4	4	3	4	5	3	3	3	3	2	2	2	2	4	5	3	5	4	5	3	2	2	3	3	4
2	1	1	4	2	2	5	6	2	3	5	7	3	2	2	3	2	2	1	1	1	1	1	1	3	2	4	3	2	2	2	1	2	3	7	3	1	1	4	5	3	3	5	6	3	5	2	3	3	4
2	2	3	1	3	3	6	5	3	2	5	3	4	4	4	6	2	3	1	2	1	1	5	3	3	5	6	5	4	3	3	3	5	6	8	5	2	2	4	6	5	5	5	4	3	4	4	3	4	5
2	2	1	1	2	3	5	7	5	4	6	4	2	3	1	3	2	3	1	1	1	1	1	1	4	2	4	3	2	2	1	1	3	3	2	1	2	1	3	4	5	4	4	4	3	3	2	2	2	4
2	2	1	1	2	2	7	5	4	2	7	5	4	3	3	3	2	5	1	2	1	1	1	1	4	2	2	3	3	2	3	2	3	3	3	3	2	3	3	3	4	2	6	3	3	4	3	3	4	5
3	2	3	4	4	3	6	6	5	5	8	2	6	5	7	4	3	3	6	6	1	1	1	1	6	6	3	4	5	6	4	6	5	6	6	4	3	5	6	6	7	7	7	5	5	5	4	3	4	5
1	1	1	1	4	3	7	7	2	1	8	8	6	4	6	6	2	4	2	1	1	1	1	1	5	5	4	3	4	3	5	6	3	3	2	1	2	1	5	5	4	2	5	7	1	1	2	2	3	5
3	3	4	4	4	4	6	6	2	3	8	4	4	4	4	6	3	6	2	3	1	1	4	4	5	5	5	4	4	3	4	4	5	4	3	7	3	1	5	6	6	6	6	4	6	4	3	3	4	6
1	2	1	1	3	3	7	4	2	1	4	2	2	3	3	3	2	3	1	1	1	1	1	1	4	3	4	3	1	3	2	2	2	3	6	3	2	2	3	4	2	3	4	3	3	4	3	3	4	4
1	2	1	3	4	4	8	6	3	2	5	4	4	3	3	3	5	4	4	3	1	1	1	1	4	4	4	3	2	3	4	3	4	3	3	2	2	2	4	3	2	2	7	7	2	4	3	2	5	4
1	2	4	3	3	2	8	6	2	3	5	5	3	2	5	3	2	3	8	5	1	1	1	1	3	4	5	3	3	3	4	4	3	3	3	5	2	2	4	4	3	7	7	7	4	4	4	4	3	4
2	2	4	3	3	3	8	8	1	2	5	7	4	2	4	4	3	3	4	3	1	1	1	1	2	3	3	4	4	4	5	5	2	3	2	3	2	3	5	4	2	4	6	4	3	4	3	4	3	3
4	3	6	7	4	4	8	8	3	5	5	8	4	2	3	5	3	4	5	3	1	2	5	1	6	6	4	5	6	6	5	5	4	4	6	4	2	2	5	6	5	4	4	5	5	4	3	3	5	5
3	2	3	5	3	4	8	6	6	5	7	2	2	2	5	4	4	6	2	4	1	2	1	1	5	2	4	5	2	1	3	3	3	3	2	6	3	2	4	3	4	5	4	4	3	2	3	2	5	6
2	2	1	1	2	2	5	5	1	1	6	1	2	2	1	2	3	4	1	1	1	1	1	1	4	2	3	2	1	3	2	3	3	3	2	3	1	1	3	3	4	3	1	3	3	2	2	2	3	3
2	2	6	4	2	3	5	6	5	6	6	2	2	3	4	4	3	4	2	4	1	1	1	1	4	3	4	4	2	3	2	3	3	3	3	2	3	2	3	6	4	6	6	5	4	6	3	3	4	4
3	2	4	3	4	3	6	6	2	1	6	7	3	3	5	3	5	3	1	2	1	1	1	1	4	3	3	3	4	5	3	3	3	3	3	2	3	3	4	5	5	6	5	7	3	5	4	2	3	5
[truncated: 3 more columns]
